# Supplementary material for: Clinical and analytical validation of FoundationOne Liquid CDx, a novel 324-Gene cfDNA-based comprehensive genomic profiling assay for cancers of solid tumor origin
Source: PLoS One. 2020 Sep 25;15(9):e0237802. doi: 10.1371/journal.pone.0237802 (PMC7518588; doi:10.1371/journal.pone.0237802)
Supplement: S1 File — (ZIP) [file pone.0237802.s009.zip]

Archive with 23 entries (22 files):
- S5_S7_Tables_Precision Line data for targeted CDx variants.xlsx
- __MACOSX/
- __MACOSX/._S5_S7_Tables_Precision Line data for targeted CDx variants.xlsx
- Table 9_Accuracy Short Variant Line Data.xlsx
- __MACOSX/._Table 9_Accuracy Short Variant Line Data.xlsx
- Table 8_PIK3CA-Supplementary.xlsx
- __MACOSX/._Table 8_PIK3CA-Supplementary.xlsx
- S3 Table_bTMB Hit rate comparison line data.xlsx
- __MACOSX/._S3 Table_bTMB Hit rate comparison line data.xlsx
- Table 10_Accuracy Short Variant Line Data CDx.xlsx
- __MACOSX/._Table 10_Accuracy Short Variant Line Data CDx.xlsx
- Table 6_Precision of bTMB Line data.xlsx
- __MACOSX/._Table 6_Precision of bTMB Line data.xlsx
- S3 Table_Hit rate comparison line data.xlsx
- __MACOSX/._S3 Table_Hit rate comparison line data.xlsx
- Table 8_Precision Line data for tumor profiling variants.xlsx
- __MACOSX/._Table 8_Precision Line data for tumor profiling variants.xlsx
- Table 9_Accuracy Rearrangement Line Data.xlsx
- __MACOSX/._Table 9_Accuracy Rearrangement Line Data.xlsx
- Table 6_LoD_line data.xlsx
- __MACOSX/._Table 6_LoD_line data.xlsx
- Table 10_Accuracy Rearrangement Variant Line Data CDx.xlsx
- __MACOSX/._Table 10_Accuracy Rearrangement Variant Line Data CDx.xlsx
