# Supplementary material for: Clinical and analytical validation of FoundationOne Liquid CDx, a novel 324-Gene cfDNA-based comprehensive genomic profiling assay for cancers of solid tumor origin
Source: PLoS One. 2020 Sep 25;15(9):e0237802. doi: 10.1371/journal.pone.0237802 (PMC7518588; doi:10.1371/journal.pone.0237802)
Supplement: S1 File — (ZIP) [file pone.0237802.s009.zip › S5_S7_Tables_Precision Line data for targeted CDx variants.xlsx]

## Sheet: sheet 1
									Reproducibility (%)
Variant Type	Gene	Partner Gene	CDS_Effect	Protein_Effect	Alteration	Avg MAF/TF/unstable loci	# of Positive	# of Total	repro	repro.lb	repro.ub
RE	ALK	EML4	N/A	N/A	ALK-EML4	0.0064	24	24	100	85.75	100
RE	ALK	EML4	N/A	N/A	ALK-EML4	0.0089	23	23	100	85.18	100
RE	ALK	EML4	N/A	N/A	ALK-EML4	0.0139	24	24	100	85.75	100
RE	ALK	NPM1	N/A	N/A	ALK-NPM1	0.004	18	23	78.26	56.3	92.54
RE	ALK	NPM1	N/A	N/A	ALK-NPM1	0.0064	24	24	100	85.75	100
RE	ATM	EXPH5	N/A	N/A	ATM-EXPH5	0.0113	24	24	100	85.75	100
SV	ATM	N/A	5318delA	K1773fs*3	ATM_5318delA	0.0077	24	24	100	85.75	100
SV	ATM	N/A	5318delA	K1773fs*3	ATM_5318delA	0.0104	23	23	100	85.18	100
SV	ATM	N/A	6034_6035insCAGAAGTA	I2012fs*4	ATM_6034_6035insCAGAAGTA	0.0086	23	23	100	85.18	100
SV	ATM	N/A	8850+1G>A	splice site 8850+1G>A	ATM_8850+1G>A	0.0056	24	24	100	85.75	100
SV	BRAF	N/A	1790T>G	L597R	BRAF_1790T>G	0.0042	22	23	95.65	78.05	99.89
SV	BRAF	N/A	1790T>G	L597R	BRAF_1790T>G	0.0085	24	24	100	85.75	100
SV	BRAF	N/A	1798_1799GT>AA	V600K	BRAF_1798_1799GT>AA	0.0036	23	24	95.83	78.88	99.89
SV	BRAF	N/A	1799T>A	V600E	BRAF_1799T>A	0.0072	23	23	100	85.18	100
SV	BRAF	N/A	1799T>A	V600E	BRAF_1799T>A	0.0138	24	24	100	85.75	100
SV	BRAF	N/A	1799T>A	V600E	BRAF_1799T>A	0.0044	24	24	100	85.75	100
RE	BRCA1	BRCA1	N/A	N/A	BRCA1-BRCA1	0.0087	24	24	100	85.75	100
SV	BRCA1	N/A	2338C>T	Q780*	BRCA1_2338C>T	0.0111	24	24	100	85.75	100
SV	BRCA1	N/A	2475delC	D825fs*21	BRCA1_2475delC	0.0061	24	24	100	85.75	100
SV	BRCA1	N/A	2475delC	D825fs*21	BRCA1_2475delC	0.0093	24	24	100	85.75	100
SV	BRCA1	N/A	2612C>TT	P871fs*32	BRCA1_2612C>TT	0.0051	23	23	100	85.18	100
SV	BRCA1	N/A	68_69delAG	E23fs*17	BRCA1_68_69delAG	0.0066	24	24	100	85.75	100
SV	BRCA1	N/A	2612C>TT	P871fs*32	BRCA1_P871fs*32	0.0108	24	24	100	85.75	100
RE	BRCA2	EDA	N/A	N/A	BRCA2-EDA	0.0048	23	23	100	85.18	100
CN	BRCA2	loss	N/A	N/A	BRCA2_loss	0.3943	21	24	87.5	67.64	97.34
SV	BRCA2	N/A	3599_3600delGT	C1200fs*1	BRCA2_3599_3600delGT	0.0058	24	24	100	85.75	100
SV	BRCA2	N/A	3599_3600delGT	C1200fs*1	BRCA2_3599_3600delGT	0.0092	24	24	100	85.75	100
SV	BRCA2	N/A	4284_4285insT	Q1429fs*9	BRCA2_4284_4285insT	0.0094	24	24	100	85.75	100
SV	BRCA2	N/A	4284_4285insT	Q1429fs*9	BRCA2_4284_4285insT	0.0126	23	23	100	85.18	100
SV	BRCA2	N/A	5351delA	N1784fs*7	BRCA2_5351delA	0.0122	24	24	100	85.75	100
SV	BRCA2	N/A	5351delA	N1784fs*7	BRCA2_5351delA	0.0185	24	24	100	85.75	100
SV	BRCA2	N/A	5351delA	N1784fs*7	BRCA2_5351delA	0.0107	23	23	100	85.18	100
SV	BRCA2	N/A	5351delA	N1784fs*7	BRCA2_5351delA	0.0224	24	24	100	85.75	100
SV	BRCA2	N/A	5465_5466insA	N1822fs*2	BRCA2_5465_5466insA	0.0092	24	24	100	85.75	100
SV	BRCA2	N/A	5465_5466insA	N1822fs*2	BRCA2_5465_5466insA	0.0119	23	23	100	85.18	100
SV	BRCA2	N/A	799G>T	G267*	BRCA2_799G>T	0.005	22	24	91.67	73	98.97
SV	BRCA2	N/A	8961_8964delGAGT	S2988fs*12	BRCA2_8961_8964delGAGT	0.0107	24	24	100	85.75	100
SV	BRCA2	N/A	9097_9098insA	T3033fs*11	BRCA2_9097_9098insA	0.0071	5	23	21.74	7.46	43.7
SV	BRCA2	N/A	9097_9098insA	T3033fs*11	BRCA2_9097_9098insA	0.0103	22	24	91.67	73	98.97
SV	EGFR	N/A	2369C>T	T790M	EGFR_2369C>T	0.0044	24	24	100	85.75	100
SV	EGFR	N/A	2369C>T	T790M	EGFR_2369C>T	0.0066	24	24	100	85.75	100
SV	EGFR	N/A	2369C>T	T790M	EGFR_2369C>T	0.0036	23	23	100	85.18	100
SV	EGFR	N/A	2369C>T	T790M	EGFR_2369C>T	0.0065	24	24	100	85.75	100
SV	EGFR	N/A	2369C>T	T790M	EGFR_2369C>T	0.0126	24	24	100	85.75	100
SV	EGFR	N/A	2573T>G	L858R	EGFR_2573T>G	0.0046	24	24	100	85.75	100
SV	EGFR	N/A	2573T>G	L858R	EGFR_2573T>G	0.0068	24	24	100	85.75	100
SV	EGFR	N/A	2573T>G	L858R	EGFR_2573T>G	0.0068	24	24	100	85.75	100
SV	EGFR	N/A	2573T>G	L858R	EGFR_2573T>G	0.0095	23	23	100	85.18	100
SV	EGFR	N/A	2573T>G	L858R	EGFR_2573T>G	0.0064	24	24	100	85.75	100
SV	EGFR	N/A	2573T>G	L858R	EGFR_2573T>G	0.0164	24	24	100	85.75	100
SV	EGFR	N/A	N/A	E746_A750del	EGFR_E746_A750del	0.0051	24	24	100	85.75	100
SV	EGFR	N/A	N/A	E746_A750del	EGFR_E746_A750del	0.0074	24	24	100	85.75	100
SV	EGFR	N/A	N/A	E746_A750del	EGFR_E746_A750del	0.0093	24	24	100	85.75	100
SV	EGFR	N/A	N/A	E746_A750del	EGFR_E746_A750del	0.012	23	23	100	85.18	100
SV	EGFR	N/A	N/A	E746_A750del	EGFR_E746_A750del	0.0051	23	23	100	85.18	100
SV	EGFR	N/A	N/A	E746_A750del	EGFR_E746_A750del	0.0101	24	24	100	85.75	100
SV	EGFR	N/A	N/A	E746_A750del	EGFR_E746_A750del	0.0034	22	22	100	84.56	100
CN	ERBB2	N/A	N/A	N/A	ERBB2_amplification	0.3578	24	24	100	85.75	100
CN	ERBB2	N/A	N/A	N/A	ERBB2_amplification	0.3979	24	24	100	85.75	100
CN	ERBB2	N/A	N/A	N/A	ERBB2_amplification	0.6173	24	24	100	85.75	100
SV	KRAS	N/A	182A>G	Q61R	KRAS_182A>G	0.0053	24	24	100	85.75	100
SV	KRAS	N/A	34_35GG>CT	G12L	KRAS_34_35GG>CT	0.0049	24	24	100	85.75	100
SV	KRAS	N/A	35G>A	G12D	KRAS_35G>A	0.0089	24	24	100	85.75	100
SV	KRAS	N/A	35G>A	G12D	KRAS_35G>A	0.0112	23	23	100	85.18	100
SV	KRAS	N/A	38G>A	G13D	KRAS_38G>A	0.0055	24	24	100	85.75	100
SV	KRAS	N/A	38G>A	G13D	KRAS_38G>A	0.0082	24	24	100	85.75	100
SV	KRAS	N/A	38G>A	G13D	KRAS_38G>A	0.0057	23	23	100	85.18	100
SV	KRAS	N/A	38G>A	G13D	KRAS_38G>A	0.0092	24	24	100	85.75	100
SV	MET	N/A	2888-17_2888-3del15	splice site 2888-17_2888-3del15	MET_2888-17_2888-3del15	0.0117	24	24	100	85.75	100
SV	MET	N/A	3005_3028+3>C	splice site 3005_3028+3>C	MET_3005_3028+3>C	0.0167	24	24	100	85.75	100
SV	MET	N/A	3029-1G>T	splice site 3029-1G>T	MET_3029-1G>T	0.0021	15	24	62.5	40.59	81.2
SV	MET	N/A	3029-1G>T	splice site 3029-1G>T	MET_3029-1G>T	0.003	21	23	91.3	71.96	98.93
SV	MET	N/A	3933delC	L1312fs*4	MET_3933delC	0.0069	24	24	100	85.75	100
SV	MET	N/A	3933delC	L1312fs*4	MET_3933delC	0.0096	24	24	100	85.75	100
BM	microsatellite_instability	N/A	N/A	N/A	MSI-H	0.0091	24	24	100	85.75	100
BM	microsatellite_instability	N/A	N/A	N/A	MSI-H	0.0133	24	24	100	85.75	100
BM	microsatellite_instability	N/A	N/A	N/A	MSI-H	0.0307	24	24	100	85.75	100
BM	microsatellite_instability	N/A	N/A	N/A	MSI-H	0.0645	24	24	100	85.75	100
SV	NRAS	N/A	34G>T	G12C	NRAS_34G>T	0.0069	24	24	100	85.75	100
SV	NRAS	N/A	34G>T	G12C	NRAS_34G>T	0.0096	24	24	100	85.75	100
SV	NRAS	N/A	35G>A	G12D	NRAS_35G>A	0.0048	19	23	82.61	61.22	95.05
SV	NRAS	N/A	35G>A	G12D	NRAS_35G>A	0.0084	24	24	100	85.75	100
RE	NTRK1	MPRIP	N/A	N/A	NTRK1-MPRIP	0.0049	16	23	69.57	47.08	86.79
RE	NTRK1	MPRIP	N/A	N/A	NTRK1-MPRIP	0.0069	21	24	87.5	67.64	97.34
RE	NTRK1	TPM3	N/A	N/A	NTRK1-TPM3	0.003	24	24	100	85.75	100
RE	NTRK1	TPM3	N/A	N/A	NTRK1-TPM3	0.004	24	24	100	85.75	100
RE	NTRK1	TPM3	N/A	N/A	NTRK1-TPM3	0.0848	22	24	91.67	73	98.97
RE	NTRK2	N/A	N/A	N/A	NTRK2-N/A	0.0185	23	24	95.83	78.88	99.89
RE	NTRK2	N/A	N/A	N/A	NTRK2-N/A	0.0203	23	24	95.83	78.88	99.89
RE	NTRK3	ETV6	N/A	N/A	NTRK3-ETV6	0.0032	23	24	95.83	78.88	99.89
RE	NTRK3	ETV6	N/A	N/A	NTRK3-ETV6	0.0059	23	24	95.83	78.88	99.89
RE	NTRK3	ETV6	N/A	N/A	NTRK3-ETV6	0.2633	24	24	100	85.75	100
SV	PALB2	N/A	2422G>T	G808*	PALB2_2422G>T	0.0047	23	23	100	85.18	100
SV	PALB2	N/A	2422G>T	G808*	PALB2_2422G>T	0.0092	24	24	100	85.75	100
SV	PALB2	N/A	2724delA	K908fs*15	PALB2_2724delA	0.0052	24	24	100	85.75	100
SV	PALB2	N/A	2724delA	K908fs*15	PALB2_2724delA	0.0074	24	24	100	85.75	100
SV	PIK3CA	N/A	1624G>A	E542K	PIK3CA_1624G>A	0.0089	24	24	100	85.75	100
SV	PIK3CA	N/A	1633G>A	E545K	PIK3CA_1633G>A	0.0045	24	24	100	85.75	100
SV	PIK3CA	N/A	1633G>A	E545K	PIK3CA_1633G>A	0.0066	24	24	100	85.75	100
SV	PIK3CA	N/A	1633G>A	E545K	PIK3CA_1633G>A	0.005	24	24	100	85.75	100
SV	PIK3CA	N/A	1634A>C	E545A	PIK3CA_1634A>C	0.0052	24	24	100	85.75	100
SV	PIK3CA	N/A	1634A>C	E545A	PIK3CA_1634A>C	0.007	23	23	100	85.18	100
SV	PIK3CA	N/A	1637A>G	Q546R	PIK3CA_1637A>G	0.0049	22	23	95.65	78.05	99.89
SV	PIK3CA	N/A	1637A>G	Q546R	PIK3CA_1637A>G	0.0092	24	24	100	85.75	100
SV	PIK3CA	N/A	1645G>A	D549N	PIK3CA_1645G>A	0.0048	24	24	100	85.75	100
SV	PIK3CA	N/A	1645G>A	D549N	PIK3CA_1645G>A	0.0073	24	24	100	85.75	100
SV	PIK3CA	N/A	3140A>G	H1047R	PIK3CA_3140A>G	0.0041	23	23	100	85.18	100
SV	PIK3CA	N/A	3140A>G	H1047R	PIK3CA_3140A>G	0.0076	24	24	100	85.75	100
SV	PIK3CA	N/A	3140A>G	H1047R	PIK3CA_3140A>G	0.0104	24	24	100	85.75	100
CN	PTEN	loss	N/A	N/A	PTEN_loss	0.4689	24	24	100	85.75	100
CN	PTEN	N/A	N/A	N/A	PTEN_loss	0.4404	18	24	75	53.29	90.23
CN	PTEN	N/A	N/A	N/A	PTEN_loss	0.5926	24	24	100	85.75	100
RE	RET	CCDC6	N/A	N/A	RET-CCDC6	0.0022	23	24	95.83	78.88	99.89
RE	RET	CCDC6	N/A	N/A	RET-CCDC6	0.0039	24	24	100	85.75	100
RE	ROS1	CD74	N/A	N/A	ROS1-CD74	0.0132	24	24	100	85.75	100
RE	ROS1	EZR	N/A	N/A	ROS1-EZR	0.013	24	24	100	85.75	100
RE	ROS1	GOPC	N/A	N/A	ROS1-GOPC	0.0035	20	23	86.96	66.41	97.22
RE	ROS1	GOPC	N/A	N/A	ROS1-GOPC	0.0091	22	24	91.67	73	98.97
RE	ROS1	SLC34A2	N/A	N/A	ROS1-SLC34A2	0.0103	24	24	100	85.75	100
RE	ROS1	SLC34A2	N/A	N/A	ROS1-SLC34A2	0.0136	23	23	100	85.18	100
