# Supplementary material for: Clinical and analytical validation of FoundationOne Liquid CDx, a novel 324-Gene cfDNA-based comprehensive genomic profiling assay for cancers of solid tumor origin
Source: PLoS One. 2020 Sep 25;15(9):e0237802. doi: 10.1371/journal.pone.0237802 (PMC7518588; doi:10.1371/journal.pone.0237802)
Supplement: S1 File — (ZIP) [file pone.0237802.s009.zip › Table 9_Accuracy Short Variant Line Data.xlsx]

## Sheet: sheet 1
Variant_Status	Reason	ReferenceAssay _Gene	ReferenceAssay _Protein_Effect	ReferenceAssay _CDS_Effect	ReferenceAssay _Driver_Status	ReferenceAssay_ Functional_Effect	ReferenceAssay _Variant_Class	F1LCDx_Gene	F1LCDx_ Protein_Effect	F1LCDx_CDS_Effect	F1LCDx_Driver_Status	F1LCDx_Functional_Effect	F1LCDx_Variant_Class	Genomic_Context
Mismatch	.	KDR	R1118*	3352C>T	likely	nonsense	BaseSubstitution	.	.	.	.	.	.	Substitution in a non-repetitive region or a repetitive region of <=7 base pairs
Mismatch	.	FLT1	F292L	876C>G	likely	missense	BaseSubstitution	.	.	.	.	.	.	Substitution in a non-repetitive region or a repetitive region of <=7 base pairs
Mismatch	.	IDH2	R140Q	419G>A	likely	missense	BaseSubstitution	.	.	.	.	.	.	Substitution in a non-repetitive region or a repetitive region of <=7 base pairs
Mismatch	.	AR	L57Q	170T>A	likely	missense	BaseSubstitution	.	.	.	.	.	.	Substitution in a repetitive region of >7 base pairs
Mismatch	.	KRAS	G12C	34G>T	likely	missense	BaseSubstitution	.	.	.	.	.	.	Substitution in a non-repetitive region or a repetitive region of <=7 base pairs
Mismatch	.	AR	Q59L	176A>T	likely	missense	BaseSubstitution	.	.	.	.	.	.	Substitution in a repetitive region of >7 base pairs
Mismatch	.	SMAD4	Q442*	1324C>T	likely	nonsense	BaseSubstitution	.	.	.	.	.	.	Substitution in a non-repetitive region or a repetitive region of <=7 base pairs
Mismatch	.	MSH2	S271F	812C>T	likely	missense	BaseSubstitution	.	.	.	.	.	.	Substitution in a non-repetitive region or a repetitive region of <=7 base pairs
Mismatch	.	PDGFRA	V982M	2944G>A	likely	missense	BaseSubstitution	.	.	.	.	.	.	Substitution in a non-repetitive region or a repetitive region of <=7 base pairs
Mismatch	.	PIK3R1	E611K	1831G>A	likely	missense	BaseSubstitution	.	.	.	.	.	.	Substitution in a non-repetitive region or a repetitive region of <=7 base pairs
Mismatch	.	BRAF	Q636*	1906C>T	likely	nonsense	BaseSubstitution	.	.	.	.	.	.	Substitution in a non-repetitive region or a repetitive region of <=7 base pairs
Mismatch	.	CDKN2A	S12L	35C>T	likely	missense	BaseSubstitution	.	.	.	.	.	.	Substitution in a non-repetitive region or a repetitive region of <=7 base pairs
Mismatch	.	MSH2	R444H	1331G>A	likely	missense	BaseSubstitution	.	.	.	.	.	.	Substitution in a non-repetitive region or a repetitive region of <=7 base pairs
Mismatch	.	RET	P841L	2522C>T	likely	missense	BaseSubstitution	.	.	.	.	.	.	Substitution in a non-repetitive region or a repetitive region of <=7 base pairs
Mismatch	.	AR	Q59L	176A>T	likely	missense	BaseSubstitution	.	.	.	.	.	.	Substitution in a repetitive region of >7 base pairs
Mismatch	.	FGFR3	R499W	1495C>T	likely	missense	BaseSubstitution	.	.	.	.	.	.	Substitution in a non-repetitive region or a repetitive region of <=7 base pairs
Mismatch	.	AR	Q59L	176A>T	likely	missense	BaseSubstitution	.	.	.	.	.	.	Substitution in a repetitive region of >7 base pairs
Mismatch	.	FGFR1	N577K	1731C>G	likely	missense	BaseSubstitution	.	.	.	.	.	.	Substitution in a non-repetitive region or a repetitive region of <=7 base pairs
Mismatch	.	PTEN	ter404Lext*?	1211G>T	likely	nonstop	BaseSubstitution	.	.	.	.	.	.	Substitution in a non-repetitive region or a repetitive region of <=7 base pairs
Mismatch	.	AR	Q59L	176A>T	likely	missense	BaseSubstitution	.	.	.	.	.	.	Substitution in a repetitive region of >7 base pairs
Mismatch	.	MTOR	E1799K	5395G>A	likely	missense	BaseSubstitution	.	.	.	.	.	.	Substitution in a non-repetitive region or a repetitive region of <=7 base pairs
Mismatch	.	RB1	Q444Q	1332G>A	likely	splice	BaseSubstitution	.	.	.	.	.	.	Substitution in a non-repetitive region or a repetitive region of <=7 base pairs
Mismatch	.	AR	L702H	2105T>A	likely	missense	BaseSubstitution	.	.	.	.	.	.	Substitution in a non-repetitive region or a repetitive region of <=7 base pairs
Mismatch	.	PMS2	E5K	13G>A	likely	missense	BaseSubstitution	.	.	.	.	.	.	Substitution in a non-repetitive region or a repetitive region of <=7 base pairs
Mismatch	.	AR	L57Q	170T>A	likely	missense	BaseSubstitution	.	.	.	.	.	.	Substitution in a repetitive region of >7 base pairs
Mismatch	.	SMAD4	E321K	961G>A	likely	missense	BaseSubstitution	.	.	.	.	.	.	Substitution in a non-repetitive region or a repetitive region of <=7 base pairs
Mismatch	.	FGFR2	A97T	289G>A	likely	missense	BaseSubstitution	.	.	.	.	.	.	Substitution in a non-repetitive region or a repetitive region of <=7 base pairs
Mismatch	.	KEAP1	R536H	1607G>A	likely	missense	BaseSubstitution	.	.	.	.	.	.	Substitution in a non-repetitive region or a repetitive region of <=7 base pairs
Mismatch	.	PMS2	n/a	2174+1G>A	likely	splice	BaseSubstitution	.	.	.	.	.	.	Substitution in a non-repetitive region or a repetitive region of <=7 base pairs
Mismatch	.	TSC2	R1689C	5065C>T	likely	missense	BaseSubstitution	.	.	.	.	.	.	Substitution in a non-repetitive region or a repetitive region of <=7 base pairs
Mismatch	.	PMS2	G497D	1490G>A	likely	missense	BaseSubstitution	.	.	.	.	.	.	Substitution in a non-repetitive region or a repetitive region of <=7 base pairs
Mismatch	.	SMAD4	R361H	1082G>A	likely	missense	BaseSubstitution	.	.	.	.	.	.	Substitution in a non-repetitive region or a repetitive region of <=7 base pairs
Mismatch	.	AR	Q59L	176A>T	likely	missense	BaseSubstitution	.	.	.	.	.	.	Substitution in a repetitive region of >7 base pairs
Mismatch	.	RNF43	R219H	656G>A	likely	missense	BaseSubstitution	.	.	.	.	.	.	Substitution in a non-repetitive region or a repetitive region of <=7 base pairs
Mismatch	.	.	.	.	.	.	.	EGFR	T790M	2369C>T	known	missense	BaseSubstitution	.
Mismatch	.	.	.	.	.	.	.	AR	T878A	2632A>G	known	missense	BaseSubstitution	.
Mismatch	.	.	.	.	.	.	.	CDKN2A	S12L	35C>T	unknown	missense	BaseSubstitution	.
Mismatch	.	.	.	.	.	.	.	TP53	splice site 559+2T>C	559+2T>C	likely	splice	BaseSubstitution	.
Mismatch	.	.	.	.	.	.	.	TP53	splice site 559+2T>C	559+2T>C	likely	splice	BaseSubstitution	.
Mismatch	.	.	.	.	.	.	.	TP53	P278A	832C>G	known	missense	BaseSubstitution	.
Mismatch	.	.	.	.	.	.	.	TP53	Y163C	488A>G	known	missense	BaseSubstitution	.
Mismatch	.	.	.	.	.	.	.	TP53	splice site 559+2T>C	559+2T>C	likely	splice	BaseSubstitution	.
Match	.	ESR1	Y537S	1610A>C	likely	missense	BaseSubstitution	ESR1	Y537S	1610A>C	known	missense	BaseSubstitution	Substitution in a non-repetitive region or a repetitive region of <=7 base pairs
Match	.	PDGFRA	G114S	340G>A	likely	missense	BaseSubstitution	PDGFRA	G114S	340G>A	known	missense	BaseSubstitution	Substitution in a non-repetitive region or a repetitive region of <=7 base pairs
Match	.	PIK3CA	G118D	353G>A	likely	missense	BaseSubstitution	PIK3CA	G118D	353G>A	known	missense	BaseSubstitution	Substitution in a non-repetitive region or a repetitive region of <=7 base pairs
Match	.	KIT	V559D	1676T>A	likely	missense	BaseSubstitution	KIT	V559D	1676T>A	known	missense	BaseSubstitution	Substitution in a non-repetitive region or a repetitive region of <=7 base pairs
Match	.	KIT	V654A	1961T>C	likely	missense	BaseSubstitution	KIT	V654A	1961T>C	known	missense	BaseSubstitution	Substitution in a non-repetitive region or a repetitive region of <=7 base pairs
Match	.	PIK3CA	H1047R	3140A>G	likely	missense	BaseSubstitution	PIK3CA	H1047R	3140A>G	known	missense	BaseSubstitution	Substitution in a non-repetitive region or a repetitive region of <=7 base pairs
Match	.	AKT1	E17K	49G>A	likely	missense	BaseSubstitution	AKT1	E17K	49G>A	known	missense	BaseSubstitution	Substitution in a non-repetitive region or a repetitive region of <=7 base pairs
Match	.	TP53	Y234C	701A>G	likely	missense	BaseSubstitution	TP53	Y234C	701A>G	known	missense	BaseSubstitution	Substitution in a non-repetitive region or a repetitive region of <=7 base pairs
Match	.	TP53	V143M	427G>A	likely	missense	BaseSubstitution	TP53	V143M	427G>A	known	missense	BaseSubstitution	Substitution in a non-repetitive region or a repetitive region of <=7 base pairs
Match	.	BRAF	G469V	1406G>T	likely	missense	BaseSubstitution	BRAF	G469V	1406G>T	known	missense	BaseSubstitution	Substitution in a non-repetitive region or a repetitive region of <=7 base pairs
Match	.	CDKN2A	n/a	150+1G>A	likely	splice	BaseSubstitution	CDKN2A	splice site 150+1G>A	150+1G>A	likely	splice	BaseSubstitution	Substitution in a non-repetitive region or a repetitive region of <=7 base pairs
Match	.	FBXW7	T385I	1154C>T	likely	missense	BaseSubstitution	FBXW7	T385I	1154C>T	unknown	missense	BaseSubstitution	Substitution in a non-repetitive region or a repetitive region of <=7 base pairs
Match	.	PTCH1	V474I	1420G>A	likely	missense	BaseSubstitution	PTCH1	V474I	1420G>A	known	missense	BaseSubstitution	Substitution in a non-repetitive region or a repetitive region of <=7 base pairs
Match	.	RAF1	S259F	776C>T	likely	missense	BaseSubstitution	RAF1	S259F	776C>T	known	missense	BaseSubstitution	Substitution in a non-repetitive region or a repetitive region of <=7 base pairs
Match	.	TP53	R282W	844C>T	likely	missense	BaseSubstitution	TP53	R282W	844C>T	known	missense	BaseSubstitution	Substitution in a non-repetitive region or a repetitive region of <=7 base pairs
Match	.	TP53	R273C	817C>T	likely	missense	BaseSubstitution	TP53	R273C	817C>T	known	missense	BaseSubstitution	Substitution in a non-repetitive region or a repetitive region of <=7 base pairs
Match	.	BRAF	G596R	1786G>C	likely	missense	BaseSubstitution	BRAF	G596R	1786G>C	known	missense	BaseSubstitution	Substitution in a non-repetitive region or a repetitive region of <=7 base pairs
Match	.	BRAF	G466R	1396G>C	likely	missense	BaseSubstitution	BRAF	G466R	1396G>C	known	missense	BaseSubstitution	Substitution in a non-repetitive region or a repetitive region of <=7 base pairs
Match	.	RAF1	S257L	770C>T	likely	missense	BaseSubstitution	RAF1	S257L	770C>T	known	missense	BaseSubstitution	Substitution in a non-repetitive region or a repetitive region of <=7 base pairs
Match	.	SMAD4	D537V	1610A>T	likely	missense	BaseSubstitution	SMAD4	D537V	1610A>T	known	missense	BaseSubstitution	Substitution in a non-repetitive region or a repetitive region of <=7 base pairs
Match	.	TP53	R282W	844C>T	likely	missense	BaseSubstitution	TP53	R282W	844C>T	known	missense	BaseSubstitution	Substitution in a non-repetitive region or a repetitive region of <=7 base pairs
Match	.	PTEN	Q245*	733C>T	likely	nonsense	BaseSubstitution	PTEN	Q245*	733C>T	known	nonsense	BaseSubstitution	Substitution in a non-repetitive region or a repetitive region of <=7 base pairs
Match	.	RB1	S576*	1727C>G	likely	nonsense	BaseSubstitution	RB1	S576*	1727C>G	likely	nonsense	BaseSubstitution	Substitution in a non-repetitive region or a repetitive region of <=7 base pairs
Match	.	TP53	R280S	840A>T	likely	missense	BaseSubstitution	TP53	R280S	840A>T	known	missense	BaseSubstitution	Substitution in a non-repetitive region or a repetitive region of <=7 base pairs
Match	.	KRAS	K117N	351A>T	likely	missense	BaseSubstitution	KRAS	K117N	351A>T	known	missense	BaseSubstitution	Substitution in a non-repetitive region or a repetitive region of <=7 base pairs
Match	.	KRAS	G12A	35G>C	likely	missense	BaseSubstitution	KRAS	G12A	35G>C	known	missense	BaseSubstitution	Substitution in a non-repetitive region or a repetitive region of <=7 base pairs
Match	.	FGFR2	Y376C	1127A>G	likely	missense	BaseSubstitution	FGFR2	Y375C	1124A>G	known	missense	BaseSubstitution	Substitution in a non-repetitive region or a repetitive region of <=7 base pairs
Match	.	IDH1	R132G	394C>G	likely	missense	BaseSubstitution	IDH1	R132G	394C>G	known	missense	BaseSubstitution	Substitution in a non-repetitive region or a repetitive region of <=7 base pairs
Match	.	CTNNB1	G34E	101G>A	likely	missense	BaseSubstitution	CTNNB1	G34E	101G>A	known	missense	BaseSubstitution	Substitution in a non-repetitive region or a repetitive region of <=7 base pairs
Match	.	MAP2K1	K57N	171G>T	likely	missense	BaseSubstitution	MAP2K1	K57N	171G>T	known	missense	BaseSubstitution	Substitution in a non-repetitive region or a repetitive region of <=7 base pairs
Match	.	NRAS	Q61L	182A>T	likely	missense	BaseSubstitution	NRAS	Q61L	182A>T	known	missense	BaseSubstitution	Substitution in a non-repetitive region or a repetitive region of <=7 base pairs
Match	.	TP53	R175L	524G>T	likely	missense	BaseSubstitution	TP53	R175L	524G>T	known	missense	BaseSubstitution	Substitution in a non-repetitive region or a repetitive region of <=7 base pairs
Match	.	ESR1	Y537N	1609T>A	likely	missense	BaseSubstitution	ESR1	Y537N	1609T>A	known	missense	BaseSubstitution	Substitution in a non-repetitive region or a repetitive region of <=7 base pairs
Match	.	ESR1	D538G	1613A>G	likely	missense	BaseSubstitution	ESR1	D538G	1613A>G	known	missense	BaseSubstitution	Substitution in a non-repetitive region or a repetitive region of <=7 base pairs
Match	.	PIK3CA	E545K	1633G>A	likely	missense	BaseSubstitution	PIK3CA	E545K	1633G>A	known	missense	BaseSubstitution	Substitution in a non-repetitive region or a repetitive region of <=7 base pairs
Match	.	PIK3CA	A1066V	3197C>T	likely	missense	BaseSubstitution	PIK3CA	A1066V	3197C>T	known	missense	BaseSubstitution	Substitution in a non-repetitive region or a repetitive region of <=7 base pairs
Match	.	CTNNB1	R453W	1357C>T	likely	missense	BaseSubstitution	CTNNB1	R453W	1357C>T	unknown	missense	BaseSubstitution	Substitution in a non-repetitive region or a repetitive region of <=7 base pairs
Match	.	EGFR	T790M	2369C>T	likely	missense	BaseSubstitution	EGFR	T790M	2369C>T	known	missense	BaseSubstitution	Substitution in a non-repetitive region or a repetitive region of <=7 base pairs
Match	.	EGFR	L858R	2573T>G	likely	missense	BaseSubstitution	EGFR	L858R	2573T>G	known	missense	BaseSubstitution	Substitution in a non-repetitive region or a repetitive region of <=7 base pairs
Match	.	ERBB2	I767M	2301C>G	likely	missense	BaseSubstitution	ERBB2	I767M	2301C>G	known	missense	BaseSubstitution	Substitution in a non-repetitive region or a repetitive region of <=7 base pairs
Match	.	ERBB2	D769Y	2305G>T	likely	missense	BaseSubstitution	ERBB2	D769Y	2305G>T	known	missense	BaseSubstitution	Substitution in a non-repetitive region or a repetitive region of <=7 base pairs
Match	.	ERBB2	V777L	2329G>C	likely	missense	BaseSubstitution	ERBB2	V777L	2329G>C	known	missense	BaseSubstitution	Substitution in a non-repetitive region or a repetitive region of <=7 base pairs
Match	.	TP53	V272L	814G>T	likely	missense	BaseSubstitution	TP53	V272L	814G>T	known	missense	BaseSubstitution	Substitution in a non-repetitive region or a repetitive region of <=7 base pairs
Match	.	ESR1	Y537S	1610A>C	likely	missense	BaseSubstitution	ESR1	Y537S	1610A>C	known	missense	BaseSubstitution	Substitution in a non-repetitive region or a repetitive region of <=7 base pairs
Match	.	FGFR1	N577K	1731C>A	likely	missense	BaseSubstitution	FGFR1	N546K	1638C>A	known	missense	BaseSubstitution	Substitution in a non-repetitive region or a repetitive region of <=7 base pairs
Match	.	KRAS	G12V	35G>T	likely	missense	BaseSubstitution	KRAS	G12V	35G>T	known	missense	BaseSubstitution	Substitution in a non-repetitive region or a repetitive region of <=7 base pairs
Match	.	PIK3CA	R88Q	263G>A	likely	missense	BaseSubstitution	PIK3CA	R88Q	263G>A	known	missense	BaseSubstitution	Substitution in a non-repetitive region or a repetitive region of <=7 base pairs
Match	.	PIK3CA	E453K	1357G>A	likely	missense	BaseSubstitution	PIK3CA	E453K	1357G>A	known	missense	BaseSubstitution	Substitution in a non-repetitive region or a repetitive region of <=7 base pairs
Match	.	PIK3CA	H1047R	3140A>G	likely	missense	BaseSubstitution	PIK3CA	H1047R	3140A>G	known	missense	BaseSubstitution	Substitution in a non-repetitive region or a repetitive region of <=7 base pairs
Match	.	CDKN2A	E27*	79G>T	likely	nonsense	BaseSubstitution	CDKN2A	E27*	79G>T	known	nonsense	BaseSubstitution	Substitution in a non-repetitive region or a repetitive region of <=7 base pairs
Match	.	RB1	R787Q	2360G>A	likely	missense	BaseSubstitution	RB1	R787Q	2360G>A	unknown	missense	BaseSubstitution	Substitution in a non-repetitive region or a repetitive region of <=7 base pairs
Match	.	TP53	P151T	451C>A	likely	missense	BaseSubstitution	TP53	P151T	451C>A	known	missense	BaseSubstitution	Substitution in a non-repetitive region or a repetitive region of <=7 base pairs
Match	.	KRAS	K117N	351A>T	likely	missense	BaseSubstitution	KRAS	K117N	351A>T	known	missense	BaseSubstitution	Substitution in a non-repetitive region or a repetitive region of <=7 base pairs
Match	.	PIK3CA	E545K	1633G>A	likely	missense	BaseSubstitution	PIK3CA	E545K	1633G>A	known	missense	BaseSubstitution	Substitution in a non-repetitive region or a repetitive region of <=7 base pairs
Match	.	SMAD4	G386S	1156G>A	likely	missense	BaseSubstitution	SMAD4	G386S	1156G>A	unknown	missense	BaseSubstitution	Substitution in a non-repetitive region or a repetitive region of <=7 base pairs
Match	.	FGFR1	R501P	1502G>C	likely	missense	BaseSubstitution	FGFR1	R470P	1409G>C	known	missense	BaseSubstitution	Substitution in a non-repetitive region or a repetitive region of <=7 base pairs
Match	.	TP53	G266E	797G>A	likely	missense	BaseSubstitution	TP53	G266E	797G>A	known	missense	BaseSubstitution	Substitution in a non-repetitive region or a repetitive region of <=7 base pairs
Match	.	CDKN2A	R80*	238C>T	likely	nonsense	BaseSubstitution	CDKN2A	R80*	238C>T	known	nonsense	BaseSubstitution	Substitution in a non-repetitive region or a repetitive region of <=7 base pairs
Match	.	KRAS	G12D	35G>A	likely	missense	BaseSubstitution	KRAS	G12D	35G>A	known	missense	BaseSubstitution	Substitution in a non-repetitive region or a repetitive region of <=7 base pairs
Match	.	NRAS	G12D	35G>A	likely	missense	BaseSubstitution	NRAS	G12D	35G>A	known	missense	BaseSubstitution	Substitution in a non-repetitive region or a repetitive region of <=7 base pairs
Match	.	PTCH1	T672M	2015C>T	likely	missense	BaseSubstitution	PTCH1	T672M	2015C>T	unknown	missense	BaseSubstitution	Substitution in a non-repetitive region or a repetitive region of <=7 base pairs
Match	.	SMAD4	R497H	1490G>A	likely	missense	BaseSubstitution	SMAD4	R497H	1490G>A	known	missense	BaseSubstitution	Substitution in a non-repetitive region or a repetitive region of <=7 base pairs
Match	.	AKT1	E17K	49G>A	likely	missense	BaseSubstitution	AKT1	E17K	49G>A	known	missense	BaseSubstitution	Substitution in a non-repetitive region or a repetitive region of <=7 base pairs
Match	.	ESR1	Y537N	1609T>A	likely	missense	BaseSubstitution	ESR1	Y537N	1609T>A	known	missense	BaseSubstitution	Substitution in a non-repetitive region or a repetitive region of <=7 base pairs
Match	.	TP53	S241F	722C>T	likely	missense	BaseSubstitution	TP53	S241F	722C>T	known	missense	BaseSubstitution	Substitution in a non-repetitive region or a repetitive region of <=7 base pairs
Match	.	TP53	C176G	526T>G	likely	missense	BaseSubstitution	TP53	C176G	526T>G	known	missense	BaseSubstitution	Substitution in a non-repetitive region or a repetitive region of <=7 base pairs
Match	.	CDKN2A	E88*	262G>T	likely	nonsense	BaseSubstitution	CDKN2A	E88*	262G>T	known	nonsense	BaseSubstitution	Substitution in a non-repetitive region or a repetitive region of <=7 base pairs
Match	.	FBXW7	R441L	1322G>T	likely	missense	BaseSubstitution	FBXW7	R441L	1322G>T	known	missense	BaseSubstitution	Substitution in a non-repetitive region or a repetitive region of <=7 base pairs
Match	.	IDH2	R140W	418C>T	likely	missense	BaseSubstitution	IDH2	R140W	418C>T	known	missense	BaseSubstitution	Substitution in a non-repetitive region or a repetitive region of <=7 base pairs
Match	.	KIT	V668A	2003T>C	likely	missense	BaseSubstitution	KIT	V668A	2003T>C	unknown	missense	BaseSubstitution	Substitution in a non-repetitive region or a repetitive region of <=7 base pairs
Match	.	PTEN	Y178*	534T>A	likely	nonsense	BaseSubstitution	PTEN	Y178*	534T>A	known	nonsense	BaseSubstitution	Substitution in a repetitive region of >7 base pairs
Match	.	TP53	n/a	560-1G>T	likely	splice	BaseSubstitution	TP53	splice site 560-1G>T	560-1G>T	likely	splice	BaseSubstitution	Substitution in a non-repetitive region or a repetitive region of <=7 base pairs
Match	.	TP53	n/a	782+1G>T	likely	splice	BaseSubstitution	TP53	splice site 782+1G>T	782+1G>T	likely	splice	BaseSubstitution	Substitution in a non-repetitive region or a repetitive region of <=7 base pairs
Match	.	EGFR	G465R	1393G>A	likely	missense	BaseSubstitution	EGFR	G465R	1393G>A	known	missense	BaseSubstitution	Substitution in a non-repetitive region or a repetitive region of <=7 base pairs
Match	.	JAK2	V617F	1849G>T	likely	missense	BaseSubstitution	JAK2	V617F	1849G>T	known	missense	BaseSubstitution	Substitution in a non-repetitive region or a repetitive region of <=7 base pairs
Match	.	KRAS	Q61H	183A>C	likely	missense	BaseSubstitution	KRAS	Q61H	183A>C	known	missense	BaseSubstitution	Substitution in a non-repetitive region or a repetitive region of <=7 base pairs
Match	.	MSH2	Q413*	1237C>T	likely	nonsense	BaseSubstitution	MSH2	Q413*	1237C>T	known	nonsense	BaseSubstitution	Substitution in a non-repetitive region or a repetitive region of <=7 base pairs
Match	.	PIK3CA	E365K	1093G>A	likely	missense	BaseSubstitution	PIK3CA	E365K	1093G>A	known	missense	BaseSubstitution	Substitution in a non-repetitive region or a repetitive region of <=7 base pairs
Match	.	PIK3CA	E453K	1357G>A	likely	missense	BaseSubstitution	PIK3CA	E453K	1357G>A	known	missense	BaseSubstitution	Substitution in a non-repetitive region or a repetitive region of <=7 base pairs
Match	.	PIK3CA	E542K	1624G>A	likely	missense	BaseSubstitution	PIK3CA	E542K	1624G>A	known	missense	BaseSubstitution	Substitution in a repetitive region of >7 base pairs
Match	.	PIK3CA	E542Q	1624G>C	likely	missense	BaseSubstitution	PIK3CA	E542Q	1624G>C	known	missense	BaseSubstitution	Substitution in a repetitive region of >7 base pairs
Match	.	PIK3CA	E545K	1633G>A	likely	missense	BaseSubstitution	PIK3CA	E545K	1633G>A	known	missense	BaseSubstitution	Substitution in a non-repetitive region or a repetitive region of <=7 base pairs
Match	.	PIK3CA	H1047R	3140A>G	likely	missense	BaseSubstitution	PIK3CA	H1047R	3140A>G	known	missense	BaseSubstitution	Substitution in a non-repetitive region or a repetitive region of <=7 base pairs
Match	.	PTEN	S226F	677C>T	likely	missense	BaseSubstitution	PTEN	S226F	677C>T	unknown	missense	BaseSubstitution	Substitution in a non-repetitive region or a repetitive region of <=7 base pairs
Match	.	PTEN	S229*	686C>G	likely	nonsense	BaseSubstitution	PTEN	S229*	686C>G	known	nonsense	BaseSubstitution	Substitution in a non-repetitive region or a repetitive region of <=7 base pairs
Match	.	RB1	Q62*	184C>T	likely	nonsense	BaseSubstitution	RB1	Q62*	184C>T	known	nonsense	BaseSubstitution	Substitution in a non-repetitive region or a repetitive region of <=7 base pairs
Match	.	RB1	E97*	289G>T	likely	nonsense	BaseSubstitution	RB1	E97*	289G>T	likely	nonsense	BaseSubstitution	Substitution in a non-repetitive region or a repetitive region of <=7 base pairs
Match	.	RB1	W195*	585G>A	likely	nonsense	BaseSubstitution	RB1	W195*	585G>A	known	nonsense	BaseSubstitution	Substitution in a non-repetitive region or a repetitive region of <=7 base pairs
Match	.	RB1	Q217*	649C>T	likely	nonsense	BaseSubstitution	RB1	Q217*	649C>T	known	nonsense	BaseSubstitution	Substitution in a non-repetitive region or a repetitive region of <=7 base pairs
Match	.	RB1	Q344*	1030C>T	likely	nonsense	BaseSubstitution	RB1	Q344*	1030C>T	known	nonsense	BaseSubstitution	Substitution in a non-repetitive region or a repetitive region of <=7 base pairs
Match	.	RB1	n/a	1216-1G>A	likely	splice	BaseSubstitution	RB1	splice site 1216-1G>A	1216-1G>A	likely	splice	BaseSubstitution	Substitution in a non-repetitive region or a repetitive region of <=7 base pairs
Match	.	RB1	Q504*	1510C>T	likely	nonsense	BaseSubstitution	RB1	Q504*	1510C>T	likely	nonsense	BaseSubstitution	Substitution in a non-repetitive region or a repetitive region of <=7 base pairs
Match	.	RB1	S816*	2447C>G	likely	nonsense	BaseSubstitution	RB1	S816*	2447C>G	likely	nonsense	BaseSubstitution	Substitution in a non-repetitive region or a repetitive region of <=7 base pairs
Match	.	RB1	n/a	2489+1G>A	likely	splice	BaseSubstitution	RB1	splice site 2489+1G>A	2489+1G>A	likely	splice	BaseSubstitution	Substitution in a repetitive region of >7 base pairs
Match	.	TP53	T125R	374C>G	likely	missense	BaseSubstitution	TP53	T125R	374C>G	known	missense	BaseSubstitution	Substitution in a non-repetitive region or a repetitive region of <=7 base pairs
Match	.	BRAF	K601E	1801A>G	likely	missense	BaseSubstitution	BRAF	K601E	1801A>G	known	missense	BaseSubstitution	Substitution in a non-repetitive region or a repetitive region of <=7 base pairs
Match	.	CDKN2A	E88*	262G>T	likely	nonsense	BaseSubstitution	CDKN2A	E88*	262G>T	known	nonsense	BaseSubstitution	Substitution in a non-repetitive region or a repetitive region of <=7 base pairs
Match	.	TP53	V197E	590T>A	likely	missense	BaseSubstitution	TP53	V197E	590T>A	known	missense	BaseSubstitution	Substitution in a non-repetitive region or a repetitive region of <=7 base pairs
Match	.	NF2	R376W	1126C>T	likely	missense	BaseSubstitution	NF2	R376W	1126C>T	unknown	missense	BaseSubstitution	Substitution in a non-repetitive region or a repetitive region of <=7 base pairs
Match	.	PIK3CA	R108H	323G>A	likely	missense	BaseSubstitution	PIK3CA	R108H	323G>A	known	missense	BaseSubstitution	Substitution in a non-repetitive region or a repetitive region of <=7 base pairs
Match	.	PIK3CA	Q546R	1637A>G	likely	missense	BaseSubstitution	PIK3CA	Q546R	1637A>G	known	missense	BaseSubstitution	Substitution in a non-repetitive region or a repetitive region of <=7 base pairs
Match	.	PIK3CA	T1025S	3073A>T	likely	missense	BaseSubstitution	PIK3CA	T1025S	3073A>T	known	missense	BaseSubstitution	Substitution in a non-repetitive region or a repetitive region of <=7 base pairs
Match	.	SMO	V682A	2045T>C	likely	missense	BaseSubstitution	SMO	V682A	2045T>C	unknown	missense	BaseSubstitution	Substitution in a non-repetitive region or a repetitive region of <=7 base pairs
Match	.	TP53	R248Q	743G>A	likely	missense	BaseSubstitution	TP53	R248Q	743G>A	known	missense	BaseSubstitution	Substitution in a non-repetitive region or a repetitive region of <=7 base pairs
Match	.	TP53	P152L	455C>T	likely	missense	BaseSubstitution	TP53	P152L	455C>T	known	missense	BaseSubstitution	Substitution in a non-repetitive region or a repetitive region of <=7 base pairs
Match	.	AR	A597T	1789G>A	likely	missense	BaseSubstitution	AR	A597T	1789G>A	unknown	missense	BaseSubstitution	Substitution in a non-repetitive region or a repetitive region of <=7 base pairs
Match	.	ESR1	D538G	1613A>G	likely	missense	BaseSubstitution	ESR1	D538G	1613A>G	known	missense	BaseSubstitution	Substitution in a non-repetitive region or a repetitive region of <=7 base pairs
Match	.	MSH6	R1095H	3284G>A	likely	missense	BaseSubstitution	MSH6	R1095H	3284G>A	unknown	missense	BaseSubstitution	Substitution in a non-repetitive region or a repetitive region of <=7 base pairs
Match	.	TP53	H179D	535C>G	likely	missense	BaseSubstitution	TP53	H179D	535C>G	known	missense	BaseSubstitution	Substitution in a non-repetitive region or a repetitive region of <=7 base pairs
Match	.	AKT1	E17K	49G>A	likely	missense	BaseSubstitution	AKT1	E17K	49G>A	known	missense	BaseSubstitution	Substitution in a non-repetitive region or a repetitive region of <=7 base pairs
Match	.	KRAS	G12D	35G>A	likely	missense	BaseSubstitution	KRAS	G12D	35G>A	known	missense	BaseSubstitution	Substitution in a non-repetitive region or a repetitive region of <=7 base pairs
Match	.	RB1	Q395*	1183C>T	likely	nonsense	BaseSubstitution	RB1	Q395*	1183C>T	known	nonsense	BaseSubstitution	Substitution in a non-repetitive region or a repetitive region of <=7 base pairs
Match	.	RB1	n/a	1216-1G>A	likely	splice	BaseSubstitution	RB1	splice site 1216-1G>A	1216-1G>A	likely	splice	BaseSubstitution	Substitution in a non-repetitive region or a repetitive region of <=7 base pairs
Match	.	TP53	C135W	405C>G	likely	missense	BaseSubstitution	TP53	C135W	405C>G	known	missense	BaseSubstitution	Substitution in a non-repetitive region or a repetitive region of <=7 base pairs
Match	.	BRCA2	R3128*	9382C>T	likely	nonsense	BaseSubstitution	BRCA2	R3128*	9382C>T	likely	nonsense	BaseSubstitution	Substitution in a non-repetitive region or a repetitive region of <=7 base pairs
Match	.	RB1	R255*	763C>T	likely	nonsense	BaseSubstitution	RB1	R255*	763C>T	known	nonsense	BaseSubstitution	Substitution in a non-repetitive region or a repetitive region of <=7 base pairs
Match	.	TP53	H179R	536A>G	likely	missense	BaseSubstitution	TP53	H179R	536A>G	known	missense	BaseSubstitution	Substitution in a non-repetitive region or a repetitive region of <=7 base pairs
Match	.	TP53	R248W	742C>T	likely	missense	BaseSubstitution	TP53	R248W	742C>T	known	missense	BaseSubstitution	Substitution in a non-repetitive region or a repetitive region of <=7 base pairs
Match	.	ERBB2	P780_Y781insGSP	2331_2339dupGGGCTCCCC	likely	nonframeshift	Indel	ERBB2	P780_Y781insGSP	2339_2340insGGGCTCCCC	known	nonframeshift	Indel	Insertion/Deletion in a repetitive region of 4 to 6 base pairs
Match	.	GNAS	R202H	605G>A	likely	missense	BaseSubstitution	GNAS	R201H	602G>A	known	missense	BaseSubstitution	Substitution in a non-repetitive region or a repetitive region of <=7 base pairs
Match	.	AR	W742L	2225G>T	likely	missense	BaseSubstitution	AR	W742L	2225G>T	known	missense	BaseSubstitution	Substitution in a non-repetitive region or a repetitive region of <=7 base pairs
Match	.	AR	W742C	2226G>C	likely	missense	BaseSubstitution	AR	W742C	2226G>C	known	missense	BaseSubstitution	Substitution in a non-repetitive region or a repetitive region of <=7 base pairs
Match	.	IDH2	R140Q	419G>A	likely	missense	BaseSubstitution	IDH2	R140Q	419G>A	known	missense	BaseSubstitution	Substitution in a non-repetitive region or a repetitive region of <=7 base pairs
Match	.	TP53	R337C	1009C>T	likely	missense	BaseSubstitution	TP53	R337C	1009C>T	known	missense	BaseSubstitution	Substitution in a non-repetitive region or a repetitive region of <=7 base pairs
Match	.	BRAF	E586K	1756G>A	likely	missense	BaseSubstitution	BRAF	E586K	1756G>A	known	missense	BaseSubstitution	Substitution in a non-repetitive region or a repetitive region of <=7 base pairs
Match	.	CDKN2A	E88K	262G>A	likely	missense	BaseSubstitution	CDKN2A	E88K	262G>A	known	missense	BaseSubstitution	Substitution in a non-repetitive region or a repetitive region of <=7 base pairs
Match	.	PIK3CA	E542K	1624G>A	likely	missense	BaseSubstitution	PIK3CA	E542K	1624G>A	known	missense	BaseSubstitution	Substitution in a repetitive region of >7 base pairs
Match	.	TP53	R342*	1024C>T	likely	nonsense	BaseSubstitution	TP53	R342*	1024C>T	known	nonsense	BaseSubstitution	Substitution in a non-repetitive region or a repetitive region of <=7 base pairs
Match	.	TP53	R248Q	743G>A	likely	missense	BaseSubstitution	TP53	R248Q	743_744GG>AA	known	missense	BaseSubstitution	Substitution in a non-repetitive region or a repetitive region of <=7 base pairs
Match	.	EGFR	T790M	2369C>T	likely	missense	BaseSubstitution	EGFR	T790M	2369C>T	known	missense	BaseSubstitution	Substitution in a non-repetitive region or a repetitive region of <=7 base pairs
Match	.	TP53	C176F	527G>T	likely	missense	BaseSubstitution	TP53	C176F	527G>T	known	missense	BaseSubstitution	Substitution in a non-repetitive region or a repetitive region of <=7 base pairs
Match	.	EGFR	E746_A750del	2236_2250delGAATTAAGAGAAGCA	likely	nonframeshift	Indel	EGFR	E746_A750del	2236_2250delGAATTAAGAGAAGCA	known	nonframeshift	Indel	Insertion/Deletion in non-repetitive region or a repetitive region of <=3 base pairs
Match	.	CDKN2A	R80*	238C>T	likely	nonsense	BaseSubstitution	CDKN2A	R80*	238C>T	known	nonsense	BaseSubstitution	Substitution in a non-repetitive region or a repetitive region of <=7 base pairs
Match	.	KRAS	Q61H	183A>T	likely	missense	BaseSubstitution	KRAS	Q61H	183A>T	known	missense	BaseSubstitution	Substitution in a non-repetitive region or a repetitive region of <=7 base pairs
Match	.	MSH6	E221D	663A>C	likely	missense	BaseSubstitution	MSH6	E221D	663A>C	unknown	missense	BaseSubstitution	Substitution in a non-repetitive region or a repetitive region of <=7 base pairs
Match	.	PIK3CA	H1047R	3140A>G	likely	missense	BaseSubstitution	PIK3CA	H1047R	3140A>G	known	missense	BaseSubstitution	Substitution in a non-repetitive region or a repetitive region of <=7 base pairs
Match	.	IDH2	R140Q	419G>A	likely	missense	BaseSubstitution	IDH2	R140Q	419G>A	known	missense	BaseSubstitution	Substitution in a non-repetitive region or a repetitive region of <=7 base pairs
Match	.	SMAD4	R361C	1081C>T	likely	missense	BaseSubstitution	SMAD4	R361C	1081C>T	known	missense	BaseSubstitution	Substitution in a non-repetitive region or a repetitive region of <=7 base pairs
Match	.	TP53	R196*	586C>T	likely	nonsense	BaseSubstitution	TP53	R196*	586C>T	known	nonsense	BaseSubstitution	Substitution in a non-repetitive region or a repetitive region of <=7 base pairs
Match	.	CTNNB1	E567K	1699G>A	likely	missense	BaseSubstitution	CTNNB1	E567K	1699G>A	unknown	missense	BaseSubstitution	Substitution in a non-repetitive region or a repetitive region of <=7 base pairs
Match	.	KRAS	K117R	350A>G	likely	missense	BaseSubstitution	KRAS	K117R	350A>G	known	missense	BaseSubstitution	Substitution in a non-repetitive region or a repetitive region of <=7 base pairs
Match	.	NRAS	G12V	35G>T	likely	missense	BaseSubstitution	NRAS	G12V	35G>T	known	missense	BaseSubstitution	Substitution in a non-repetitive region or a repetitive region of <=7 base pairs
Match	.	TP53	E285K	853G>A	likely	missense	BaseSubstitution	TP53	E285K	853G>A	known	missense	BaseSubstitution	Substitution in a non-repetitive region or a repetitive region of <=7 base pairs
Match	.	TP53	G245C	733G>T	likely	missense	BaseSubstitution	TP53	G245C	733G>T	known	missense	BaseSubstitution	Substitution in a non-repetitive region or a repetitive region of <=7 base pairs
Match	.	KIT	V560D	1679T>A	likely	missense	BaseSubstitution	KIT	V560D	1679T>A	known	missense	BaseSubstitution	Substitution in a non-repetitive region or a repetitive region of <=7 base pairs
Match	.	KIT	V654A	1961T>C	likely	missense	BaseSubstitution	KIT	V654A	1961T>C	known	missense	BaseSubstitution	Substitution in a non-repetitive region or a repetitive region of <=7 base pairs
Match	.	KIT	Y823D	2467T>G	likely	missense	BaseSubstitution	KIT	Y823D	2467T>G	known	missense	BaseSubstitution	Substitution in a non-repetitive region or a repetitive region of <=7 base pairs
Match	.	AKT1	E17K	49G>A	likely	missense	BaseSubstitution	AKT1	E17K	49G>A	known	missense	BaseSubstitution	Substitution in a non-repetitive region or a repetitive region of <=7 base pairs
Match	.	RB1	Q504*	1510C>T	likely	nonsense	BaseSubstitution	RB1	Q504*	1510C>T	likely	nonsense	BaseSubstitution	Substitution in a non-repetitive region or a repetitive region of <=7 base pairs
Match	.	BRAF	E741D	2223G>T	likely	missense	BaseSubstitution	BRAF	E741D	2223G>T	unknown	missense	BaseSubstitution	Substitution in a non-repetitive region or a repetitive region of <=7 base pairs
Match	.	CTNNB1	G34V	101G>T	likely	missense	BaseSubstitution	CTNNB1	G34V	101G>T	known	missense	BaseSubstitution	Substitution in a non-repetitive region or a repetitive region of <=7 base pairs
Match	.	ERBB2	A890V	2669C>T	likely	missense	BaseSubstitution	ERBB2	A890V	2669C>T	known	missense	BaseSubstitution	Substitution in a non-repetitive region or a repetitive region of <=7 base pairs
Match	.	MTOR	A2290V	6869C>T	likely	missense	BaseSubstitution	MTOR	A2290V	6869C>T	unknown	missense	BaseSubstitution	Substitution in a non-repetitive region or a repetitive region of <=7 base pairs
Match	.	RET	R833H	2498G>A	likely	missense	BaseSubstitution	RET	R833H	2498G>A	unknown	missense	BaseSubstitution	Substitution in a non-repetitive region or a repetitive region of <=7 base pairs
Match	.	TP53	R283H	848G>A	likely	missense	BaseSubstitution	TP53	R283H	848G>A	known	missense	BaseSubstitution	Substitution in a non-repetitive region or a repetitive region of <=7 base pairs
Match	.	TP53	R273C	817C>T	likely	missense	BaseSubstitution	TP53	R273C	817C>T	known	missense	BaseSubstitution	Substitution in a non-repetitive region or a repetitive region of <=7 base pairs
Match	.	EGFR	G598V	1793G>T	likely	missense	BaseSubstitution	EGFR	G598V	1793G>T	known	missense	BaseSubstitution	Substitution in a non-repetitive region or a repetitive region of <=7 base pairs
Match	.	IDH1	R132C	394C>T	likely	missense	BaseSubstitution	IDH1	R132C	394C>T	known	missense	BaseSubstitution	Substitution in a non-repetitive region or a repetitive region of <=7 base pairs
Match	.	TP53	C135F	404G>T	likely	missense	BaseSubstitution	TP53	C135F	404G>T	known	missense	BaseSubstitution	Substitution in a non-repetitive region or a repetitive region of <=7 base pairs
Match	.	MTOR	T1977K	5930C>A	likely	missense	BaseSubstitution	MTOR	T1977K	5930C>A	known	missense	BaseSubstitution	Substitution in a non-repetitive region or a repetitive region of <=7 base pairs
Match	.	TP53	R248Q	743G>A	likely	missense	BaseSubstitution	TP53	R248Q	743G>A	known	missense	BaseSubstitution	Substitution in a non-repetitive region or a repetitive region of <=7 base pairs
Match	.	APC	R213*	637C>T	likely	nonsense	BaseSubstitution	APC	R213*	637C>T	known	nonsense	BaseSubstitution	Substitution in a non-repetitive region or a repetitive region of <=7 base pairs
Match	.	APC	E1408*	4222G>T	likely	nonsense	BaseSubstitution	APC	E1408*	4222G>T	known	nonsense	BaseSubstitution	Substitution in a non-repetitive region or a repetitive region of <=7 base pairs
Match	.	KRAS	G12V	35G>T	likely	missense	BaseSubstitution	KRAS	G12V	35G>T	known	missense	BaseSubstitution	Substitution in a non-repetitive region or a repetitive region of <=7 base pairs
Match	.	MET	R469Q	1406G>A	likely	missense	BaseSubstitution	MET	R469Q	1406G>A	unknown	missense	BaseSubstitution	Substitution in a non-repetitive region or a repetitive region of <=7 base pairs
Match	.	PIK3CA	Q546R	1637A>G	likely	missense	BaseSubstitution	PIK3CA	Q546R	1637A>G	known	missense	BaseSubstitution	Substitution in a non-repetitive region or a repetitive region of <=7 base pairs
Match	.	PIK3CA	H1047R	3140A>G	likely	missense	BaseSubstitution	PIK3CA	H1047R	3140A>G	known	missense	BaseSubstitution	Substitution in a non-repetitive region or a repetitive region of <=7 base pairs
Match	.	SMAD4	G386V	1157G>T	likely	missense	BaseSubstitution	SMAD4	G386V	1157G>T	unknown	missense	BaseSubstitution	Substitution in a non-repetitive region or a repetitive region of <=7 base pairs
Match	.	AKT1	E17K	49G>A	likely	missense	BaseSubstitution	AKT1	E17K	49G>A	known	missense	BaseSubstitution	Substitution in a non-repetitive region or a repetitive region of <=7 base pairs
Match	.	AKT1	E17K	49G>A	likely	missense	BaseSubstitution	AKT1	E17K	49G>A	known	missense	BaseSubstitution	Substitution in a non-repetitive region or a repetitive region of <=7 base pairs
Match	.	SMO	R421*	1261C>T	likely	nonsense	BaseSubstitution	SMO	R421*	1261C>T	unknown	nonsense	BaseSubstitution	Substitution in a non-repetitive region or a repetitive region of <=7 base pairs
Match	.	TP53	C277Y	830G>A	likely	missense	BaseSubstitution	TP53	C277Y	830G>A	known	missense	BaseSubstitution	Substitution in a non-repetitive region or a repetitive region of <=7 base pairs
Match	.	CTNNB1	S33F	98C>T	likely	missense	BaseSubstitution	CTNNB1	S33F	98C>T	known	missense	BaseSubstitution	Substitution in a non-repetitive region or a repetitive region of <=7 base pairs
Match	.	EGFR	T790M	2369C>T	likely	missense	BaseSubstitution	EGFR	T790M	2369C>T	known	missense	BaseSubstitution	Substitution in a non-repetitive region or a repetitive region of <=7 base pairs
Match	.	EGFR	C797S	2389T>A	likely	missense	BaseSubstitution	EGFR	C797S	2389T>A	known	missense	BaseSubstitution	Substitution in a non-repetitive region or a repetitive region of <=7 base pairs
Match	.	EGFR	E746_A750del	2235_2249delGGAATTAAGAGAAGC	likely	nonframeshift	Indel	EGFR	E746_A750del	2235_2249delGGAATTAAGAGAAGC	known	nonframeshift	Indel	Insertion/Deletion in non-repetitive region or a repetitive region of <=3 base pairs
Match	.	TP53	S241P	721T>C	likely	missense	BaseSubstitution	TP53	S241P	721T>C	known	missense	BaseSubstitution	Substitution in a non-repetitive region or a repetitive region of <=7 base pairs
Match	.	AKT1	Q79R	236A>G	likely	missense	BaseSubstitution	AKT1	Q79R	236A>G	unknown	missense	BaseSubstitution	Substitution in a non-repetitive region or a repetitive region of <=7 base pairs
Match	.	APC	S1327*	3980C>G	likely	nonsense	BaseSubstitution	APC	S1327*	3980C>G	known	nonsense	BaseSubstitution	Substitution in a non-repetitive region or a repetitive region of <=7 base pairs
Match	.	ERBB2	S310F	929C>T	likely	missense	BaseSubstitution	ERBB2	S310F	929C>T	known	missense	BaseSubstitution	Substitution in a non-repetitive region or a repetitive region of <=7 base pairs
Match	.	FBXW7	R465C	1393C>T	likely	missense	BaseSubstitution	FBXW7	R465C	1393C>T	known	missense	BaseSubstitution	Substitution in a non-repetitive region or a repetitive region of <=7 base pairs
Match	.	PIK3CA	E542Q	1624G>C	likely	missense	BaseSubstitution	PIK3CA	E542Q	1624G>C	known	missense	BaseSubstitution	Substitution in a repetitive region of >7 base pairs
Match	.	PIK3CA	H1047L	3140A>T	likely	missense	BaseSubstitution	PIK3CA	H1047L	3140A>T	known	missense	BaseSubstitution	Substitution in a non-repetitive region or a repetitive region of <=7 base pairs
Match	.	TP53	S241C	722C>G	likely	missense	BaseSubstitution	TP53	S241C	722C>G	known	missense	BaseSubstitution	Substitution in a non-repetitive region or a repetitive region of <=7 base pairs
Match	.	TP53	S183*	548C>G	likely	nonsense	BaseSubstitution	TP53	S183*	548C>G	known	nonsense	BaseSubstitution	Substitution in a non-repetitive region or a repetitive region of <=7 base pairs
Match	.	TP53	F113L	339C>G	likely	missense	BaseSubstitution	TP53	F113L	339C>G	known	missense	BaseSubstitution	Substitution in a non-repetitive region or a repetitive region of <=7 base pairs
Match	.	TP53	S94*	281C>G	likely	nonsense	BaseSubstitution	TP53	S94*	281C>G	known	nonsense	BaseSubstitution	Substitution in a non-repetitive region or a repetitive region of <=7 base pairs
Match	.	MET	T263M	788C>T	likely	missense	BaseSubstitution	MET	T263M	788C>T	known	missense	BaseSubstitution	Substitution in a non-repetitive region or a repetitive region of <=7 base pairs
Match	.	ESR1	Y537S	1610A>C	likely	missense	BaseSubstitution	ESR1	Y537S	1610A>C	known	missense	BaseSubstitution	Substitution in a non-repetitive region or a repetitive region of <=7 base pairs
Match	.	TP53	G244D	731G>A	likely	missense	BaseSubstitution	TP53	G244D	731G>A	known	missense	BaseSubstitution	Substitution in a non-repetitive region or a repetitive region of <=7 base pairs
Match	.	JAK2	V617F	1849G>T	likely	missense	BaseSubstitution	JAK2	C618S	1852T>A	unknown	missense	BaseSubstitution	Substitution in a non-repetitive region or a repetitive region of <=7 base pairs
Match	.	VHL	N78Y	232A>T	likely	missense	BaseSubstitution	VHL	N78Y	232A>T	known	missense	BaseSubstitution	Substitution in a non-repetitive region or a repetitive region of <=7 base pairs
Match	.	ABL1	G602S	1804G>A	likely	missense	BaseSubstitution	ABL1	G583S	1747G>A	unknown	missense	BaseSubstitution	Substitution in a non-repetitive region or a repetitive region of <=7 base pairs
Match	.	CDKN2A	E69*	205G>T	likely	nonsense	BaseSubstitution	CDKN2A	E69*	205G>T	known	nonsense	BaseSubstitution	Substitution in a non-repetitive region or a repetitive region of <=7 base pairs
Match	.	STK11	S216F	647C>T	likely	missense	BaseSubstitution	STK11	S216F	647C>T	known	missense	BaseSubstitution	Substitution in a non-repetitive region or a repetitive region of <=7 base pairs
Match	.	TP53	R280K	839G>A	likely	missense	BaseSubstitution	TP53	R280K	839G>A	known	missense	BaseSubstitution	Substitution in a non-repetitive region or a repetitive region of <=7 base pairs
Match	.	CTNNB1	S45F	134C>T	likely	missense	BaseSubstitution	CTNNB1	S45F	134C>T	known	missense	BaseSubstitution	Substitution in a non-repetitive region or a repetitive region of <=7 base pairs
Match	.	KEAP1	S102L	305C>T	likely	missense	BaseSubstitution	KEAP1	S102L	305C>T	unknown	missense	BaseSubstitution	Substitution in a non-repetitive region or a repetitive region of <=7 base pairs
Match	.	PTEN	Q214*	640C>T	likely	nonsense	BaseSubstitution	PTEN	Q214*	640C>T	known	nonsense	BaseSubstitution	Substitution in a non-repetitive region or a repetitive region of <=7 base pairs
Match	.	TP53	R248Q	743G>A	likely	missense	BaseSubstitution	TP53	R248Q	743G>A	known	missense	BaseSubstitution	Substitution in a non-repetitive region or a repetitive region of <=7 base pairs
Match	.	NF2	E357*	1069G>T	likely	nonsense	BaseSubstitution	NF2	E357*	1069G>T	known	nonsense	BaseSubstitution	Substitution in a non-repetitive region or a repetitive region of <=7 base pairs
Match	.	FGFR3	S371C	1111A>T	likely	missense	BaseSubstitution	FGFR3	S371C	1110_1111CA>AT	known	missense	BaseSubstitution	Substitution in a non-repetitive region or a repetitive region of <=7 base pairs
Match	.	KRAS	G12S	34G>A	likely	missense	BaseSubstitution	KRAS	G12S	34G>A	known	missense	BaseSubstitution	Substitution in a non-repetitive region or a repetitive region of <=7 base pairs
Match	.	PIK3CA	E545K	1633G>A	likely	missense	BaseSubstitution	PIK3CA	E545K	1633G>A	known	missense	BaseSubstitution	Substitution in a non-repetitive region or a repetitive region of <=7 base pairs
Match	.	PIK3CA	M1043I	3129G>A	likely	missense	BaseSubstitution	PIK3CA	M1043I	3129G>A	known	missense	BaseSubstitution	Substitution in a non-repetitive region or a repetitive region of <=7 base pairs
Match	.	PTEN	Q214*	640C>T	likely	nonsense	BaseSubstitution	PTEN	Q214*	640C>T	known	nonsense	BaseSubstitution	Substitution in a non-repetitive region or a repetitive region of <=7 base pairs
Match	.	APC	K1456*	4366A>T	likely	nonsense	BaseSubstitution	APC	K1456*	4366A>T	likely	nonsense	BaseSubstitution	Substitution in a non-repetitive region or a repetitive region of <=7 base pairs
Match	.	KRAS	G12D	35G>A	likely	missense	BaseSubstitution	KRAS	G12D	35G>A	known	missense	BaseSubstitution	Substitution in a non-repetitive region or a repetitive region of <=7 base pairs
Match	.	TP53	M246T	737T>C	likely	missense	BaseSubstitution	TP53	M246T	737T>C	known	missense	BaseSubstitution	Substitution in a non-repetitive region or a repetitive region of <=7 base pairs
Match	.	BRAF	G469V	1406G>T	likely	missense	BaseSubstitution	BRAF	G469V	1406G>T	known	missense	BaseSubstitution	Substitution in a non-repetitive region or a repetitive region of <=7 base pairs
Match	.	NRAS	G12V	35G>T	likely	missense	BaseSubstitution	NRAS	G12V	35G>T	known	missense	BaseSubstitution	Substitution in a non-repetitive region or a repetitive region of <=7 base pairs
Match	.	RB1	n/a	1422-2A>T	likely	splice	BaseSubstitution	RB1	splice site 1422-2A>T	1422-2A>T	likely	splice	BaseSubstitution	Substitution in a non-repetitive region or a repetitive region of <=7 base pairs
Match	.	RB1	R579*	1735C>T	likely	nonsense	BaseSubstitution	RB1	R579*	1735C>T	known	nonsense	BaseSubstitution	Substitution in a non-repetitive region or a repetitive region of <=7 base pairs
Match	.	TP53	R282W	844C>T	likely	missense	BaseSubstitution	TP53	R282W	844C>T	known	missense	BaseSubstitution	Substitution in a non-repetitive region or a repetitive region of <=7 base pairs
Match	.	PIK3CA	E542K	1624G>A	likely	missense	BaseSubstitution	PIK3CA	E542K	1624G>A	known	missense	BaseSubstitution	Substitution in a repetitive region of >7 base pairs
Match	.	PTEN	S170I	509G>T	likely	missense	BaseSubstitution	PTEN	S170I	509G>T	known	missense	BaseSubstitution	Substitution in a non-repetitive region or a repetitive region of <=7 base pairs
Match	.	SMAD4	R441H	1322G>A	likely	missense	BaseSubstitution	SMAD4	R441H	1322G>A	unknown	missense	BaseSubstitution	Substitution in a non-repetitive region or a repetitive region of <=7 base pairs
Match	.	TP53	S241F	722C>T	likely	missense	BaseSubstitution	TP53	S241F	722C>T	known	missense	BaseSubstitution	Substitution in a non-repetitive region or a repetitive region of <=7 base pairs
Match	.	CDKN2A	E120*	358G>T	likely	nonsense	BaseSubstitution	CDKN2A	E120*	358G>T	known	nonsense	BaseSubstitution	Substitution in a non-repetitive region or a repetitive region of <=7 base pairs
Match	.	TP53	C238Y	713G>A	likely	missense	BaseSubstitution	TP53	C238Y	713G>A	known	missense	BaseSubstitution	Substitution in a non-repetitive region or a repetitive region of <=7 base pairs
Match	.	TP53	C141G	421T>G	likely	missense	BaseSubstitution	TP53	C141G	421T>G	known	missense	BaseSubstitution	Substitution in a non-repetitive region or a repetitive region of <=7 base pairs
Match	.	NRAS	Q61K	181C>A	likely	missense	BaseSubstitution	NRAS	Q61K	181C>A	known	missense	BaseSubstitution	Substitution in a non-repetitive region or a repetitive region of <=7 base pairs
Match	.	PTEN	R130Q	389G>A	likely	missense	BaseSubstitution	PTEN	R130Q	389G>A	known	missense	BaseSubstitution	Substitution in a non-repetitive region or a repetitive region of <=7 base pairs
Match	.	APC	T1292M	3875C>T	likely	missense	BaseSubstitution	APC	T1292M	3875C>T	unknown	missense	BaseSubstitution	Substitution in a non-repetitive region or a repetitive region of <=7 base pairs
Match	.	TP53	Y234*	702C>G	likely	nonsense	BaseSubstitution	TP53	Y234*	702C>G	known	nonsense	BaseSubstitution	Substitution in a non-repetitive region or a repetitive region of <=7 base pairs
Match	.	PIK3CA	H1047R	3140A>G	likely	missense	BaseSubstitution	PIK3CA	H1047R	3140A>G	known	missense	BaseSubstitution	Substitution in a non-repetitive region or a repetitive region of <=7 base pairs
Match	.	IDH2	R140Q	419G>A	likely	missense	BaseSubstitution	IDH2	R140Q	419G>A	known	missense	BaseSubstitution	Substitution in a non-repetitive region or a repetitive region of <=7 base pairs
Match	.	TP53	R158C	472C>T	likely	missense	BaseSubstitution	TP53	R158C	472C>T	known	missense	BaseSubstitution	Substitution in a non-repetitive region or a repetitive region of <=7 base pairs
Match	.	FGFR1	N577K	1731C>A	likely	missense	BaseSubstitution	FGFR1	N546K	1638C>A	known	missense	BaseSubstitution	Substitution in a non-repetitive region or a repetitive region of <=7 base pairs
Match	.	PIK3CA	E545K	1633G>A	likely	missense	BaseSubstitution	PIK3CA	E545K	1633G>A	known	missense	BaseSubstitution	Substitution in a non-repetitive region or a repetitive region of <=7 base pairs
Match	.	TP53	Q331*	991C>T	likely	nonsense	BaseSubstitution	TP53	Q331*	991C>T	known	nonsense	BaseSubstitution	Substitution in a non-repetitive region or a repetitive region of <=7 base pairs
Match	.	TP53	Y163C	488A>G	likely	missense	BaseSubstitution	TP53	Y163C	488A>G	known	missense	BaseSubstitution	Substitution in a non-repetitive region or a repetitive region of <=7 base pairs
Match	.	IDH1	R132C	394C>T	likely	missense	BaseSubstitution	IDH1	R132C	394C>T	known	missense	BaseSubstitution	Substitution in a non-repetitive region or a repetitive region of <=7 base pairs
Match	.	NRAS	Q61R	182A>G	likely	missense	BaseSubstitution	NRAS	Q61R	182A>G	known	missense	BaseSubstitution	Substitution in a non-repetitive region or a repetitive region of <=7 base pairs
Match	.	PIK3CA	E542K	1624G>A	likely	missense	BaseSubstitution	PIK3CA	E542K	1624G>A	known	missense	BaseSubstitution	Substitution in a repetitive region of >7 base pairs
Match	.	PIK3CA	E545K	1633G>A	likely	missense	BaseSubstitution	PIK3CA	E545K	1633G>A	known	missense	BaseSubstitution	Substitution in a non-repetitive region or a repetitive region of <=7 base pairs
Match	.	TP53	G244D	731G>A	likely	missense	BaseSubstitution	TP53	G244D	731G>A	known	missense	BaseSubstitution	Substitution in a non-repetitive region or a repetitive region of <=7 base pairs
Match	.	ESR1	Y537C	1610A>G	likely	missense	BaseSubstitution	ESR1	Y537C	1610A>G	known	missense	BaseSubstitution	Substitution in a non-repetitive region or a repetitive region of <=7 base pairs
Match	.	TP53	R282G	844C>G	likely	missense	BaseSubstitution	TP53	R282G	844C>G	known	missense	BaseSubstitution	Substitution in a non-repetitive region or a repetitive region of <=7 base pairs
Match	.	TP53	R248W	742C>T	likely	missense	BaseSubstitution	TP53	R248W	742C>T	known	missense	BaseSubstitution	Substitution in a non-repetitive region or a repetitive region of <=7 base pairs
Match	.	TP53	Y220C	659A>G	likely	missense	BaseSubstitution	TP53	Y220C	659A>G	known	missense	BaseSubstitution	Substitution in a non-repetitive region or a repetitive region of <=7 base pairs
Match	.	IDH1	R132H	395G>A	likely	missense	BaseSubstitution	IDH1	R132H	395G>A	known	missense	BaseSubstitution	Substitution in a non-repetitive region or a repetitive region of <=7 base pairs
Match	.	RET	E623K	1867G>A	likely	missense	BaseSubstitution	RET	E623K	1867G>A	unknown	missense	BaseSubstitution	Substitution in a non-repetitive region or a repetitive region of <=7 base pairs
Match	.	KIT	W557C	1671G>T	likely	missense	BaseSubstitution	KIT	W557C	1671G>T	known	missense	BaseSubstitution	Substitution in a non-repetitive region or a repetitive region of <=7 base pairs
Match	.	KIT	K558E	1672A>G	likely	missense	BaseSubstitution	KIT	K558E	1672A>G	known	unknown	BaseSubstitution	Substitution in a non-repetitive region or a repetitive region of <=7 base pairs
Match	.	KIT	N822K	2466T>A	likely	missense	BaseSubstitution	KIT	N822K	2466T>A	known	missense	BaseSubstitution	Substitution in a non-repetitive region or a repetitive region of <=7 base pairs
Match	.	KIT	Y823D	2467T>G	likely	missense	BaseSubstitution	KIT	Y823D	2467T>G	known	missense	BaseSubstitution	Substitution in a non-repetitive region or a repetitive region of <=7 base pairs
Match	.	IDH1	R100*	298C>T	likely	nonsense	BaseSubstitution	IDH1	R100*	298C>T	known	nonsense	BaseSubstitution	Substitution in a non-repetitive region or a repetitive region of <=7 base pairs
Match	.	PTEN	A121P	361G>C	likely	missense	BaseSubstitution	PTEN	A121P	361G>C	known	missense	BaseSubstitution	Substitution in a non-repetitive region or a repetitive region of <=7 base pairs
Match	.	TP53	R175H	524G>A	likely	missense	BaseSubstitution	TP53	R175H	524G>A	known	missense	BaseSubstitution	Substitution in a non-repetitive region or a repetitive region of <=7 base pairs
Match	.	CCND1	P287L	860C>T	likely	missense	BaseSubstitution	CCND1	P287L	860C>T	known	missense	BaseSubstitution	Substitution in a non-repetitive region or a repetitive region of <=7 base pairs
Match	.	TP53	Q167*	499C>T	likely	nonsense	BaseSubstitution	TP53	Q167*	499C>T	known	nonsense	BaseSubstitution	Substitution in a non-repetitive region or a repetitive region of <=7 base pairs
Match	.	ESR1	E380Q	1138G>C	likely	missense	BaseSubstitution	ESR1	E380Q	1138G>C	known	missense	BaseSubstitution	Substitution in a non-repetitive region or a repetitive region of <=7 base pairs
Match	.	ESR1	Y537N	1609T>A	likely	missense	BaseSubstitution	ESR1	Y537N	1609T>A	known	missense	BaseSubstitution	Substitution in a non-repetitive region or a repetitive region of <=7 base pairs
Match	.	ESR1	D538G	1613A>G	likely	missense	BaseSubstitution	ESR1	D538G	1613A>G	known	missense	BaseSubstitution	Substitution in a non-repetitive region or a repetitive region of <=7 base pairs
Match	.	FGFR2	P253R	758C>G	likely	missense	BaseSubstitution	FGFR2	P253R	758C>G	known	missense	BaseSubstitution	Substitution in a non-repetitive region or a repetitive region of <=7 base pairs
Match	.	PIK3CA	E545K	1633G>A	likely	missense	BaseSubstitution	PIK3CA	E545K	1633G>A	known	missense	BaseSubstitution	Substitution in a non-repetitive region or a repetitive region of <=7 base pairs
Match	.	PIK3CA	C420R	1258T>C	likely	missense	BaseSubstitution	PIK3CA	C420R	1258T>C	known	missense	BaseSubstitution	Substitution in a non-repetitive region or a repetitive region of <=7 base pairs
Match	.	TP53	R267G	799C>G	likely	missense	BaseSubstitution	TP53	R267G	799C>G	known	missense	BaseSubstitution	Substitution in a non-repetitive region or a repetitive region of <=7 base pairs
Match	.	PTEN	T319fs	955_958delACTT	likely	frameshift	Indel	PTEN	T319fs*1	955_958delACTT	known	frameshift	Indel	Insertion/Deletion in non-repetitive region or a repetitive region of <=3 base pairs
Match	.	CDKN2A	R58*	172C>T	likely	nonsense	BaseSubstitution	CDKN2A	R58*	172C>T	known	nonsense	BaseSubstitution	Substitution in a non-repetitive region or a repetitive region of <=7 base pairs
Match	.	KRAS	G12D	35G>A	likely	missense	BaseSubstitution	KRAS	G12D	35G>A	known	missense	BaseSubstitution	Substitution in a non-repetitive region or a repetitive region of <=7 base pairs
Match	.	AKT1	E17K	49G>A	likely	missense	BaseSubstitution	AKT1	E17K	49G>A	known	missense	BaseSubstitution	Substitution in a non-repetitive region or a repetitive region of <=7 base pairs
Match	.	AR	L702H	2105T>A	likely	missense	BaseSubstitution	AR	L702H	2105T>A	known	missense	BaseSubstitution	Substitution in a non-repetitive region or a repetitive region of <=7 base pairs
Match	.	AR	H875Y	2623C>T	likely	missense	BaseSubstitution	AR	H875Y	2623C>T	known	missense	BaseSubstitution	Substitution in a non-repetitive region or a repetitive region of <=7 base pairs
Match	.	MET	S548L	1643C>T	likely	missense	BaseSubstitution	MET	S548L	1643C>T	unknown	missense	BaseSubstitution	Substitution in a non-repetitive region or a repetitive region of <=7 base pairs
Match	.	MTOR	R2018*	6052C>T	likely	nonsense	BaseSubstitution	MTOR	R2018*	6052C>T	unknown	nonsense	BaseSubstitution	Substitution in a non-repetitive region or a repetitive region of <=7 base pairs
Match	.	CTNNB1	S33C	98C>G	likely	missense	BaseSubstitution	CTNNB1	S33C	98C>G	known	missense	BaseSubstitution	Substitution in a non-repetitive region or a repetitive region of <=7 base pairs
Match	.	EGFR	S768_D770dup	2303_2311dupGCGTGGACA	likely	nonframeshift	Indel	EGFR	D770_N771insSVD	2311_2312insGCGTGGACA	known	nonframeshift	Indel	Insertion/Deletion in non-repetitive region or a repetitive region of <=3 base pairs
Match	.	TP53	Q331H	993G>T	likely	missense	BaseSubstitution	TP53	Q331H	993G>T	known	missense	BaseSubstitution	Substitution in a non-repetitive region or a repetitive region of <=7 base pairs
Match	.	KIT	D816H	2446G>C	likely	missense	BaseSubstitution	KIT	D816H	2446G>C	known	missense	BaseSubstitution	Substitution in a non-repetitive region or a repetitive region of <=7 base pairs
Match	.	TP53	Y236D	706T>G	likely	missense	BaseSubstitution	TP53	Y236D	706T>G	known	missense	BaseSubstitution	Substitution in a non-repetitive region or a repetitive region of <=7 base pairs
Match	.	KRAS	G12A	35G>C	likely	missense	BaseSubstitution	KRAS	G12A	35G>C	known	missense	BaseSubstitution	Substitution in a non-repetitive region or a repetitive region of <=7 base pairs
Match	.	MAP2K1	K57T	170A>C	likely	missense	BaseSubstitution	MAP2K1	K57T	170A>C	known	missense	BaseSubstitution	Substitution in a non-repetitive region or a repetitive region of <=7 base pairs
Match	.	MAP2K1	K57N	171G>T	likely	missense	BaseSubstitution	MAP2K1	K57N	171G>T	known	missense	BaseSubstitution	Substitution in a non-repetitive region or a repetitive region of <=7 base pairs
Match	.	NRAS	Q61H	183A>T	likely	missense	BaseSubstitution	NRAS	Q61H	183A>T	known	missense	BaseSubstitution	Substitution in a non-repetitive region or a repetitive region of <=7 base pairs
Match	.	TP53	R282W	844C>T	likely	missense	BaseSubstitution	TP53	R282W	844C>T	known	missense	BaseSubstitution	Substitution in a non-repetitive region or a repetitive region of <=7 base pairs
Match	.	MET	n/a	3082+2T>C	likely	splice	BaseSubstitution	MET	splice site 3028+2T>C	3028+2T>C	known	splice	BaseSubstitution	Substitution in a non-repetitive region or a repetitive region of <=7 base pairs
Match	.	TP53	R175H	524G>A	likely	missense	BaseSubstitution	TP53	R175H	524G>A	known	missense	BaseSubstitution	Substitution in a non-repetitive region or a repetitive region of <=7 base pairs
Match	.	TP53	C176F	527G>T	likely	missense	BaseSubstitution	TP53	C176F	527G>T	known	missense	BaseSubstitution	Substitution in a non-repetitive region or a repetitive region of <=7 base pairs
Match	.	ABL1	E472Q	1414G>C	likely	missense	BaseSubstitution	ABL1	E453Q	1357G>C	known	missense	BaseSubstitution	Substitution in a non-repetitive region or a repetitive region of <=7 base pairs
Match	.	BRCA2	L1908V	5722C>G	likely	missense	BaseSubstitution	BRCA2	L1908V	5722C>G	unknown	missense	BaseSubstitution	Substitution in a non-repetitive region or a repetitive region of <=7 base pairs
Match	.	BRCA2	Q1987*	5959C>T	likely	nonsense	BaseSubstitution	BRCA2	Q1987*	5959C>T	likely	nonsense	BaseSubstitution	Substitution in a non-repetitive region or a repetitive region of <=7 base pairs
Match	.	FGFR2	S703L	2108C>T	likely	missense	BaseSubstitution	FGFR2	S702L	2105C>T	unknown	missense	BaseSubstitution	Substitution in a non-repetitive region or a repetitive region of <=7 base pairs
Match	.	PTCH1	R1394Q	4181G>A	likely	missense	BaseSubstitution	PTCH1	R1394Q	4181G>A	unknown	missense	BaseSubstitution	Substitution in a non-repetitive region or a repetitive region of <=7 base pairs
Match	.	TP53	I195T	584T>C	likely	missense	BaseSubstitution	TP53	I195T	584T>C	known	missense	BaseSubstitution	Substitution in a non-repetitive region or a repetitive region of <=7 base pairs
Match	.	ABL1	A1123T	3367G>A	likely	missense	BaseSubstitution	ABL1	A1104T	3310G>A	unknown	missense	BaseSubstitution	Substitution in a non-repetitive region or a repetitive region of <=7 base pairs
Match	.	APC	G1365D	4094G>A	likely	missense	BaseSubstitution	APC	G1365D	4094G>A	known	missense	BaseSubstitution	Substitution in a non-repetitive region or a repetitive region of <=7 base pairs
Match	.	AR	Q488*	1462C>T	likely	nonsense	BaseSubstitution	AR	Q488*	1462C>T	unknown	nonsense	BaseSubstitution	Substitution in a non-repetitive region or a repetitive region of <=7 base pairs
Match	.	AR	A749V	2246C>T	likely	missense	BaseSubstitution	AR	A749V	2246C>T	unknown	missense	BaseSubstitution	Substitution in a non-repetitive region or a repetitive region of <=7 base pairs
Match	.	CSF1R	D670N	2008G>A	likely	missense	BaseSubstitution	CSF1R	D670N	2008G>A	unknown	missense	BaseSubstitution	Substitution in a non-repetitive region or a repetitive region of <=7 base pairs
Match	.	KIT	S24F	71C>T	likely	missense	BaseSubstitution	KIT	S24F	71C>T	unknown	missense	BaseSubstitution	Substitution in a non-repetitive region or a repetitive region of <=7 base pairs
Match	.	KRAS	G12D	35G>A	likely	missense	BaseSubstitution	KRAS	G12D	35G>A	known	missense	BaseSubstitution	Substitution in a non-repetitive region or a repetitive region of <=7 base pairs
Match	.	NRAS	G12D	35G>A	likely	missense	BaseSubstitution	NRAS	G12D	35G>A	known	missense	BaseSubstitution	Substitution in a non-repetitive region or a repetitive region of <=7 base pairs
Match	.	PMS2	E441K	1321G>A	likely	missense	BaseSubstitution	PMS2	E441K	1321G>A	unknown	missense	BaseSubstitution	Substitution in a non-repetitive region or a repetitive region of <=7 base pairs
Match	.	PTEN	E157K	469G>A	likely	missense	BaseSubstitution	PTEN	E157K	469G>A	unknown	missense	BaseSubstitution	Substitution in a non-repetitive region or a repetitive region of <=7 base pairs
Match	.	PTEN	G165R	493G>A	likely	missense	BaseSubstitution	PTEN	G165R	493G>A	known	missense	BaseSubstitution	Substitution in a non-repetitive region or a repetitive region of <=7 base pairs
Match	.	RB1	W75*	225G>A	likely	nonsense	BaseSubstitution	RB1	W75*	225G>A	known	nonsense	BaseSubstitution	Substitution in a non-repetitive region or a repetitive region of <=7 base pairs
Match	.	RB1	Q257*	769C>T	likely	nonsense	BaseSubstitution	RB1	Q257*	769C>T	likely	nonsense	BaseSubstitution	Substitution in a non-repetitive region or a repetitive region of <=7 base pairs
Match	.	RB1	n/a	2107-1G>A	likely	splice	BaseSubstitution	RB1	splice site 2107-1G>A	2107-1G>A	likely	splice	BaseSubstitution	Substitution in a non-repetitive region or a repetitive region of <=7 base pairs
Match	.	RET	W717C	2151G>T	likely	missense	BaseSubstitution	RET	W717C	2151G>T	unknown	missense	BaseSubstitution	Substitution in a non-repetitive region or a repetitive region of <=7 base pairs
Match	.	RET	D1000N	2998G>A	likely	missense	BaseSubstitution	RET	D1000N	2998G>A	unknown	missense	BaseSubstitution	Substitution in a non-repetitive region or a repetitive region of <=7 base pairs
Match	.	RNF43	A78T	232G>A	likely	missense	BaseSubstitution	RNF43	A78T	232G>A	known	missense	BaseSubstitution	Substitution in a non-repetitive region or a repetitive region of <=7 base pairs
Match	.	SMO	V157M	469G>A	likely	missense	BaseSubstitution	SMO	V157M	469G>A	unknown	missense	BaseSubstitution	Substitution in a non-repetitive region or a repetitive region of <=7 base pairs
Match	.	TP53	T211I	632C>T	likely	missense	BaseSubstitution	TP53	T211I	632C>T	known	missense	BaseSubstitution	Substitution in a non-repetitive region or a repetitive region of <=7 base pairs
Match	.	TP53	G199E	596G>A	likely	missense	BaseSubstitution	TP53	G199E	596G>A	known	missense	BaseSubstitution	Substitution in a non-repetitive region or a repetitive region of <=7 base pairs
Match	.	TP53	R175H	524G>A	likely	missense	BaseSubstitution	TP53	R175H	524G>A	known	missense	BaseSubstitution	Substitution in a non-repetitive region or a repetitive region of <=7 base pairs
Match	.	TP53	L130F	388C>T	likely	missense	BaseSubstitution	TP53	L130F	388C>T	known	missense	BaseSubstitution	Substitution in a non-repetitive region or a repetitive region of <=7 base pairs
Match	.	TP53	G105S	313G>A	likely	missense	BaseSubstitution	TP53	G105S	313G>A	known	missense	BaseSubstitution	Substitution in a non-repetitive region or a repetitive region of <=7 base pairs
Match	.	CDKN2A	Y44*	132C>A	likely	nonsense	BaseSubstitution	CDKN2A	Y44*	132C>A	known	nonsense	BaseSubstitution	Substitution in a non-repetitive region or a repetitive region of <=7 base pairs
Match	.	KIT	G779S	2335G>A	likely	missense	BaseSubstitution	KIT	G779S	2335G>A	unknown	missense	BaseSubstitution	Substitution in a non-repetitive region or a repetitive region of <=7 base pairs
Match	.	TP53	R337L	1010G>T	likely	missense	BaseSubstitution	TP53	R337L	1010G>T	known	missense	BaseSubstitution	Substitution in a non-repetitive region or a repetitive region of <=7 base pairs
Match	.	EGFR	L858R	2573T>G	likely	missense	BaseSubstitution	EGFR	L858R	2573T>G	known	missense	BaseSubstitution	Substitution in a non-repetitive region or a repetitive region of <=7 base pairs
Match	.	PIK3CA	H1047Y	3139C>T	likely	missense	BaseSubstitution	PIK3CA	H1047Y	3139C>T	known	missense	BaseSubstitution	Substitution in a non-repetitive region or a repetitive region of <=7 base pairs
Match	.	PIK3CA	I1058F	3172A>T	likely	missense	BaseSubstitution	PIK3CA	I1058F	3172A>T	known	missense	BaseSubstitution	Substitution in a non-repetitive region or a repetitive region of <=7 base pairs
Match	.	CTNNB1	S37C	110C>G	likely	missense	BaseSubstitution	CTNNB1	S37C	110C>G	known	missense	BaseSubstitution	Substitution in a non-repetitive region or a repetitive region of <=7 base pairs
Match	.	KRAS	G12V	35G>T	likely	missense	BaseSubstitution	KRAS	G12V	35G>T	known	missense	BaseSubstitution	Substitution in a non-repetitive region or a repetitive region of <=7 base pairs
Match	.	PIK3CA	Q546R	1637A>G	likely	missense	BaseSubstitution	PIK3CA	Q546R	1637A>G	known	missense	BaseSubstitution	Substitution in a non-repetitive region or a repetitive region of <=7 base pairs
Match	.	PDGFRB	R115W	343C>T	likely	missense	BaseSubstitution	PDGFRB	R115W	343C>T	unknown	missense	BaseSubstitution	Substitution in a non-repetitive region or a repetitive region of <=7 base pairs
Match	.	TP53	R249W	745A>T	likely	missense	BaseSubstitution	TP53	R249W	745A>T	known	missense	BaseSubstitution	Substitution in a non-repetitive region or a repetitive region of <=7 base pairs
Match	.	RB1	Q702*	2104C>T	likely	nonsense	BaseSubstitution	RB1	Q702*	2104C>T	known	nonsense	BaseSubstitution	Substitution in a non-repetitive region or a repetitive region of <=7 base pairs
Match	.	TP53	A159P	475G>C	likely	missense	BaseSubstitution	TP53	A159P	475G>C	known	missense	BaseSubstitution	Substitution in a non-repetitive region or a repetitive region of <=7 base pairs
Match	.	TP53	n/a	993+1G>A	likely	splice	BaseSubstitution	TP53	splice site 993+1G>A	993+1G>A	likely	splice	BaseSubstitution	Substitution in a non-repetitive region or a repetitive region of <=7 base pairs
Match	.	TP53	n/a	96+1G>T	likely	splice	BaseSubstitution	TP53	splice site 96+1G>T	96+1G>T	likely	splice	BaseSubstitution	Substitution in a non-repetitive region or a repetitive region of <=7 base pairs
Match	.	TP53	V272G	815T>G	likely	missense	BaseSubstitution	TP53	V272G	815T>G	known	missense	BaseSubstitution	Substitution in a non-repetitive region or a repetitive region of <=7 base pairs
Match	.	TP53	F270C	809T>G	likely	missense	BaseSubstitution	TP53	F270C	809T>G	known	missense	BaseSubstitution	Substitution in a non-repetitive region or a repetitive region of <=7 base pairs
Match	.	ERBB2	A775_G776insYVMA	2313_2324dupATACGTGATGGC	likely	nonframeshift	Indel	ERBB2	A775_G776insYVMA	2324_2325insATACGTGATGGC	known	nonframeshift	Indel	Insertion/Deletion in non-repetitive region or a repetitive region of <=3 base pairs
Match	.	MET	n/a	3082+1G>T	likely	splice	BaseSubstitution	MET	splice site 3028+1G>T	3028+1G>T	known	splice	BaseSubstitution	Substitution in a non-repetitive region or a repetitive region of <=7 base pairs
Match	.	MET	D1246N	3736G>A	likely	missense	BaseSubstitution	MET	D1228N	3682G>A	known	missense	BaseSubstitution	Substitution in a non-repetitive region or a repetitive region of <=7 base pairs
Match	.	MET	D1246H	3736G>C	likely	missense	BaseSubstitution	MET	D1228N	3682G>A	known	missense	BaseSubstitution	Substitution in a non-repetitive region or a repetitive region of <=7 base pairs
Match	.	IDH1	R132C	394C>T	likely	missense	BaseSubstitution	IDH1	R132C	394C>T	known	missense	BaseSubstitution	Substitution in a non-repetitive region or a repetitive region of <=7 base pairs
Match	.	PIK3CA	E545K	1633G>A	likely	missense	BaseSubstitution	PIK3CA	E545K	1633G>A	known	missense	BaseSubstitution	Substitution in a non-repetitive region or a repetitive region of <=7 base pairs
Match	.	EGFR	L858R	2573T>G	likely	missense	BaseSubstitution	EGFR	L858R	2573T>G	known	missense	BaseSubstitution	Substitution in a non-repetitive region or a repetitive region of <=7 base pairs
Match	.	RB1	R445*	1333C>T	likely	nonsense	BaseSubstitution	RB1	R445*	1333C>T	known	nonsense	BaseSubstitution	Substitution in a non-repetitive region or a repetitive region of <=7 base pairs
Match	.	EGFR	E746_A750del	2236_2250delGAATTAAGAGAAGCA	likely	nonframeshift	Indel	EGFR	E746_A750del	2236_2250delGAATTAAGAGAAGCA	known	nonframeshift	Indel	Insertion/Deletion in non-repetitive region or a repetitive region of <=3 base pairs
Match	.	APC	R1114*	3340C>T	likely	nonsense	BaseSubstitution	APC	R1114*	3340C>T	known	nonsense	BaseSubstitution	Substitution in a non-repetitive region or a repetitive region of <=7 base pairs
Match	.	TP53	R282W	844C>T	likely	missense	BaseSubstitution	TP53	R282W	844C>T	known	missense	BaseSubstitution	Substitution in a non-repetitive region or a repetitive region of <=7 base pairs
Match	.	KRAS	G12C	34G>T	likely	missense	BaseSubstitution	KRAS	G12C	34G>T	known	missense	BaseSubstitution	Substitution in a non-repetitive region or a repetitive region of <=7 base pairs
Match	.	CDKN2A	H83R	248A>G	likely	missense	BaseSubstitution	CDKN2A	H83R	248A>G	known	missense	BaseSubstitution	Substitution in a non-repetitive region or a repetitive region of <=7 base pairs
Match	.	NFE2L2	R34Q	101G>A	likely	missense	BaseSubstitution	NFE2L2	R34Q	101G>A	known	missense	BaseSubstitution	Substitution in a non-repetitive region or a repetitive region of <=7 base pairs
Match	.	TP53	R282W	844C>T	likely	missense	BaseSubstitution	TP53	R282W	844C>T	known	missense	BaseSubstitution	Substitution in a non-repetitive region or a repetitive region of <=7 base pairs
Match	.	ESR1	Y537S	1610A>C	likely	missense	BaseSubstitution	ESR1	Y537S	1610A>C	known	missense	BaseSubstitution	Substitution in a non-repetitive region or a repetitive region of <=7 base pairs
Match	.	TP53	R249G	745A>G	likely	missense	BaseSubstitution	TP53	R249G	745A>G	known	missense	BaseSubstitution	Substitution in a non-repetitive region or a repetitive region of <=7 base pairs
Match	.	TP53	L145P	434T>C	likely	missense	BaseSubstitution	TP53	L145P	434T>C	known	missense	BaseSubstitution	Substitution in a non-repetitive region or a repetitive region of <=7 base pairs
Match	.	EGFR	L858R	2573T>G	likely	missense	BaseSubstitution	EGFR	L858R	2573T>G	known	missense	BaseSubstitution	Substitution in a non-repetitive region or a repetitive region of <=7 base pairs
Match	.	TP53	C238F	713G>T	likely	missense	BaseSubstitution	TP53	C238F	713G>T	known	missense	BaseSubstitution	Substitution in a non-repetitive region or a repetitive region of <=7 base pairs
Match	.	TP53	E339*	1015G>T	likely	nonsense	BaseSubstitution	TP53	E339*	1015G>T	known	nonsense	BaseSubstitution	Substitution in a non-repetitive region or a repetitive region of <=7 base pairs
Match	.	RET	A883S	2647G>T	likely	missense	BaseSubstitution	RET	A883F	2647_2648GC>TT	known	missense	BaseSubstitution	Substitution in a non-repetitive region or a repetitive region of <=7 base pairs
Match	.	RET	R844Q	2531G>A	likely	missense	BaseSubstitution	RET	R844Q	2531G>A	unknown	missense	BaseSubstitution	Substitution in a non-repetitive region or a repetitive region of <=7 base pairs
Match	.	APC	S1315*	3944C>A	likely	nonsense	BaseSubstitution	APC	S1315*	3944C>A	known	nonsense	BaseSubstitution	Substitution in a non-repetitive region or a repetitive region of <=7 base pairs
Match	.	MAP2K1	K57T	170A>C	likely	missense	BaseSubstitution	MAP2K1	K57T	170A>C	known	missense	BaseSubstitution	Substitution in a non-repetitive region or a repetitive region of <=7 base pairs
Match	.	TP53	R175H	524G>A	likely	missense	BaseSubstitution	TP53	R175H	524G>A	known	missense	BaseSubstitution	Substitution in a non-repetitive region or a repetitive region of <=7 base pairs
Match	.	AKT1	E17K	49G>A	likely	missense	BaseSubstitution	AKT1	E17K	49G>A	known	missense	BaseSubstitution	Substitution in a non-repetitive region or a repetitive region of <=7 base pairs
Match	.	AR	L702H	2105T>A	likely	missense	BaseSubstitution	AR	L702H	2105T>A	known	missense	BaseSubstitution	Substitution in a non-repetitive region or a repetitive region of <=7 base pairs
Match	.	AR	H875Y	2623C>T	likely	missense	BaseSubstitution	AR	H875Y	2623C>T	known	missense	BaseSubstitution	Substitution in a non-repetitive region or a repetitive region of <=7 base pairs
Match	.	AR	T878A	2632A>G	likely	missense	BaseSubstitution	AR	T878A	2632A>G	known	missense	BaseSubstitution	Substitution in a non-repetitive region or a repetitive region of <=7 base pairs
Match	.	FBXW7	R465C	1393C>T	likely	missense	BaseSubstitution	FBXW7	R465C	1393C>T	known	missense	BaseSubstitution	Substitution in a non-repetitive region or a repetitive region of <=7 base pairs
Match	.	KDR	R962H	2885G>A	likely	missense	BaseSubstitution	KDR	R962H	2885G>A	unknown	missense	BaseSubstitution	Substitution in a non-repetitive region or a repetitive region of <=7 base pairs
Match	.	MAP2K1	K57E	169A>G	likely	missense	BaseSubstitution	MAP2K1	K57E	169A>G	known	missense	BaseSubstitution	Substitution in a non-repetitive region or a repetitive region of <=7 base pairs
Match	.	PIK3R1	N564D	1690A>G	likely	missense	BaseSubstitution	PIK3R1	N564D	1690A>G	known	missense	BaseSubstitution	Substitution in a non-repetitive region or a repetitive region of <=7 base pairs
Match	.	EGFR	T790M	2369C>T	likely	missense	BaseSubstitution	EGFR	T790M	2369C>T	known	missense	BaseSubstitution	Substitution in a non-repetitive region or a repetitive region of <=7 base pairs
Match	.	EGFR	L858R	2573T>G	likely	missense	BaseSubstitution	EGFR	L858R	2573T>G	known	missense	BaseSubstitution	Substitution in a non-repetitive region or a repetitive region of <=7 base pairs
Match	.	TP53	K321*	961A>T	likely	nonsense	BaseSubstitution	TP53	K321*	961A>T	known	nonsense	BaseSubstitution	Substitution in a non-repetitive region or a repetitive region of <=7 base pairs
Match	.	AR	H875Y	2623C>T	likely	missense	BaseSubstitution	AR	H875Y	2623C>T	known	missense	BaseSubstitution	Substitution in a non-repetitive region or a repetitive region of <=7 base pairs
Match	.	FBXW7	R674W	2020C>T	likely	missense	BaseSubstitution	FBXW7	R674W	2020C>T	unknown	missense	BaseSubstitution	Substitution in a non-repetitive region or a repetitive region of <=7 base pairs
Match	.	RB1	A488V	1463C>T	likely	missense	BaseSubstitution	RB1	A488V	1463C>T	known	missense	BaseSubstitution	Substitution in a non-repetitive region or a repetitive region of <=7 base pairs
Match	.	TP53	G244C	730G>T	likely	missense	BaseSubstitution	TP53	G244C	730G>T	known	missense	BaseSubstitution	Substitution in a non-repetitive region or a repetitive region of <=7 base pairs
Match	.	TP53	G154S	460G>A	likely	missense	BaseSubstitution	TP53	G154S	460G>A	known	missense	BaseSubstitution	Substitution in a non-repetitive region or a repetitive region of <=7 base pairs
Match	.	CTNNB1	S45del	133_135delTCT	likely	nonframeshift	Indel	CTNNB1	S45del	133_135delTCT	known	nonframeshift	Indel	Insertion/Deletion in non-repetitive region or a repetitive region of <=3 base pairs
Match	.	ERBB2	A775_G776insYVMA	2313_2324dupATACGTGATGGC	likely	nonframeshift	Indel	ERBB2	A775_G776insYVMA	2324_2325insATACGTGATGGC	known	nonframeshift	Indel	Insertion/Deletion in non-repetitive region or a repetitive region of <=3 base pairs
Match	.	BRAF	V600E	1799T>A	likely	missense	BaseSubstitution	BRAF	V600E	1799_1800TG>AA	known	missense	BaseSubstitution	Substitution in a non-repetitive region or a repetitive region of <=7 base pairs
Match	.	CDKN2A	P114L	341C>T	likely	missense	BaseSubstitution	CDKN2A	P114L	341C>T	known	missense	BaseSubstitution	Substitution in a non-repetitive region or a repetitive region of <=7 base pairs
Match	.	CTNNB1	T41A	121A>G	likely	missense	BaseSubstitution	CTNNB1	T41A	121A>G	known	missense	BaseSubstitution	Substitution in a non-repetitive region or a repetitive region of <=7 base pairs
Match	.	CDKN2A	D108V	323A>T	likely	missense	BaseSubstitution	CDKN2A	D108V	323A>T	unknown	missense	BaseSubstitution	Substitution in a non-repetitive region or a repetitive region of <=7 base pairs
Match	.	CCND1	Y44H	130T>C	likely	missense	BaseSubstitution	CCND1	Y44H	129_130CT>AC	known	missense	BaseSubstitution	Substitution in a non-repetitive region or a repetitive region of <=7 base pairs
Match	.	KRAS	K117N	351A>T	likely	missense	BaseSubstitution	KRAS	K117N	351A>T	known	missense	BaseSubstitution	Substitution in a non-repetitive region or a repetitive region of <=7 base pairs
Match	.	CDKN2A	W110*	329G>A	likely	nonsense	BaseSubstitution	CDKN2A	W110*	329G>A	known	nonsense	BaseSubstitution	Substitution in a non-repetitive region or a repetitive region of <=7 base pairs
Match	.	TP53	H179R	536A>G	likely	missense	BaseSubstitution	TP53	H179R	536A>G	known	missense	BaseSubstitution	Substitution in a non-repetitive region or a repetitive region of <=7 base pairs
Match	.	AKT1	E17K	49G>A	likely	missense	BaseSubstitution	AKT1	E17K	49G>A	known	missense	BaseSubstitution	Substitution in a non-repetitive region or a repetitive region of <=7 base pairs
Match	.	RB1	R445*	1333C>T	likely	nonsense	BaseSubstitution	RB1	R445*	1333C>T	known	nonsense	BaseSubstitution	Substitution in a non-repetitive region or a repetitive region of <=7 base pairs
Match	.	TP53	n/a	560-2A>T	likely	splice	BaseSubstitution	TP53	splice site 560-2A>T	560-2A>T	likely	splice	BaseSubstitution	Substitution in a non-repetitive region or a repetitive region of <=7 base pairs
Match	.	TP53	E198*	592G>T	likely	nonsense	BaseSubstitution	TP53	E198*	592G>T	known	nonsense	BaseSubstitution	Substitution in a non-repetitive region or a repetitive region of <=7 base pairs
Match	.	TP53	I162S	485T>G	likely	missense	BaseSubstitution	TP53	I162S	485T>G	known	missense	BaseSubstitution	Substitution in a non-repetitive region or a repetitive region of <=7 base pairs
Match	.	APC	D2527N	7579G>A	likely	missense	BaseSubstitution	APC	D2527N	7579G>A	unknown	missense	BaseSubstitution	Substitution in a non-repetitive region or a repetitive region of <=7 base pairs
Match	.	ESR1	E380Q	1138G>C	likely	missense	BaseSubstitution	ESR1	E380Q	1138G>C	known	missense	BaseSubstitution	Substitution in a non-repetitive region or a repetitive region of <=7 base pairs
Match	.	ESR1	Y537S	1610A>C	likely	missense	BaseSubstitution	ESR1	Y537S	1610A>C	known	missense	BaseSubstitution	Substitution in a non-repetitive region or a repetitive region of <=7 base pairs
Match	.	MTOR	L2209V	6625C>G	likely	missense	BaseSubstitution	MTOR	L2209V	6625C>G	known	missense	BaseSubstitution	Substitution in a non-repetitive region or a repetitive region of <=7 base pairs
Match	.	TP53	E285K	853G>A	likely	missense	BaseSubstitution	TP53	E285K	853G>A	known	missense	BaseSubstitution	Substitution in a non-repetitive region or a repetitive region of <=7 base pairs
Match	.	APC	R499*	1495C>T	likely	nonsense	BaseSubstitution	APC	R499*	1495C>T	known	nonsense	BaseSubstitution	Substitution in a non-repetitive region or a repetitive region of <=7 base pairs
Match	.	KRAS	G12V	35G>T	likely	missense	BaseSubstitution	KRAS	G12V	35G>T	known	missense	BaseSubstitution	Substitution in a non-repetitive region or a repetitive region of <=7 base pairs
Match	.	KRAS	G12A	35G>C	likely	missense	BaseSubstitution	KRAS	G12A	35G>C	known	missense	BaseSubstitution	Substitution in a non-repetitive region or a repetitive region of <=7 base pairs
Match	.	MAP2K1	P124L	371C>T	likely	missense	BaseSubstitution	MAP2K1	P124L	371C>T	known	missense	BaseSubstitution	Substitution in a non-repetitive region or a repetitive region of <=7 base pairs
Match	.	TP53	R196*	586C>T	likely	nonsense	BaseSubstitution	TP53	R196*	586C>T	known	nonsense	BaseSubstitution	Substitution in a non-repetitive region or a repetitive region of <=7 base pairs
Match	.	KRAS	G12C	34G>T	likely	missense	BaseSubstitution	KRAS	G12C	34G>T	known	missense	BaseSubstitution	Substitution in a non-repetitive region or a repetitive region of <=7 base pairs
Match	.	TP53	C176Y	527G>A	likely	missense	BaseSubstitution	TP53	C176Y	527G>A	known	missense	BaseSubstitution	Substitution in a non-repetitive region or a repetitive region of <=7 base pairs
Match	.	TP53	R158C	472C>T	likely	missense	BaseSubstitution	TP53	R158C	472C>T	known	missense	BaseSubstitution	Substitution in a non-repetitive region or a repetitive region of <=7 base pairs
Match	.	ESR1	Y537N	1609T>A	likely	missense	BaseSubstitution	ESR1	Y537N	1609T>A	known	missense	BaseSubstitution	Substitution in a non-repetitive region or a repetitive region of <=7 base pairs
Match	.	PIK3CA	R88Q	263G>A	likely	missense	BaseSubstitution	PIK3CA	R88Q	263G>A	known	missense	BaseSubstitution	Substitution in a non-repetitive region or a repetitive region of <=7 base pairs
Match	.	PIK3CA	N345K	1035T>A	likely	missense	BaseSubstitution	PIK3CA	N345K	1035T>A	known	missense	BaseSubstitution	Substitution in a non-repetitive region or a repetitive region of <=7 base pairs
Match	.	PIK3CA	E542K	1624G>A	likely	missense	BaseSubstitution	PIK3CA	E542K	1624G>A	known	missense	BaseSubstitution	Substitution in a repetitive region of >7 base pairs
Match	.	TP53	I254V	760A>G	likely	missense	BaseSubstitution	TP53	I254V	760A>G	known	missense	BaseSubstitution	Substitution in a non-repetitive region or a repetitive region of <=7 base pairs
Match	.	AR	H875Y	2623C>T	likely	missense	BaseSubstitution	AR	H875Y	2623C>T	known	missense	BaseSubstitution	Substitution in a non-repetitive region or a repetitive region of <=7 base pairs
Match	.	AR	T878A	2632A>G	likely	missense	BaseSubstitution	AR	T878A	2632A>G	known	missense	BaseSubstitution	Substitution in a non-repetitive region or a repetitive region of <=7 base pairs
Match	.	DDR2	R165Q	494G>A	likely	missense	BaseSubstitution	DDR2	R165Q	494G>A	unknown	missense	BaseSubstitution	Substitution in a non-repetitive region or a repetitive region of <=7 base pairs
Match	.	GNAS	R202H	605G>A	likely	missense	BaseSubstitution	GNAS	R201H	602G>A	known	missense	BaseSubstitution	Substitution in a non-repetitive region or a repetitive region of <=7 base pairs
Match	.	RB1	R579*	1735C>T	likely	nonsense	BaseSubstitution	RB1	R579*	1735C>T	known	nonsense	BaseSubstitution	Substitution in a non-repetitive region or a repetitive region of <=7 base pairs
Match	.	RB1	n/a	2107-2A>G	likely	splice	BaseSubstitution	RB1	splice site 2107-2A>G	2107-2A>G	likely	splice	BaseSubstitution	Substitution in a non-repetitive region or a repetitive region of <=7 base pairs
Match	.	TP53	R273C	817C>T	likely	missense	BaseSubstitution	TP53	R273C	817C>T	known	missense	BaseSubstitution	Substitution in a non-repetitive region or a repetitive region of <=7 base pairs
Match	.	TP53	G245S	733G>A	likely	missense	BaseSubstitution	TP53	G245S	733G>A	known	missense	BaseSubstitution	Substitution in a non-repetitive region or a repetitive region of <=7 base pairs
Match	.	TP53	A138V	413C>T	likely	missense	BaseSubstitution	TP53	A138V	413C>T	known	missense	BaseSubstitution	Substitution in a non-repetitive region or a repetitive region of <=7 base pairs
Match	.	APC	Q886*	2656C>T	likely	nonsense	BaseSubstitution	APC	Q886*	2656C>T	known	nonsense	BaseSubstitution	Substitution in a non-repetitive region or a repetitive region of <=7 base pairs
Match	.	APC	Q1378*	4132C>T	likely	nonsense	BaseSubstitution	APC	Q1378*	4132C>T	known	nonsense	BaseSubstitution	Substitution in a non-repetitive region or a repetitive region of <=7 base pairs
Match	.	IDH1	R132C	394C>T	likely	missense	BaseSubstitution	IDH1	R132C	394C>T	known	missense	BaseSubstitution	Substitution in a non-repetitive region or a repetitive region of <=7 base pairs
Match	.	KRAS	G12D	35G>A	likely	missense	BaseSubstitution	KRAS	G12D	35G>A	known	missense	BaseSubstitution	Substitution in a non-repetitive region or a repetitive region of <=7 base pairs
Match	.	IDH1	R132C	394C>T	likely	missense	BaseSubstitution	IDH1	R132C	394C>T	known	missense	BaseSubstitution	Substitution in a non-repetitive region or a repetitive region of <=7 base pairs
Match	.	PIK3CA	E542K	1624G>A	likely	missense	BaseSubstitution	PIK3CA	E542K	1624G>A	known	missense	BaseSubstitution	Substitution in a repetitive region of >7 base pairs
Match	.	DDR2	R668C	2002C>T	likely	missense	BaseSubstitution	DDR2	R668C	2002C>T	unknown	missense	BaseSubstitution	Substitution in a non-repetitive region or a repetitive region of <=7 base pairs
Match	.	ESR1	Y537S	1610A>C	likely	missense	BaseSubstitution	ESR1	Y537S	1610A>C	known	missense	BaseSubstitution	Substitution in a non-repetitive region or a repetitive region of <=7 base pairs
Match	.	PIK3CA	E545A	1634A>C	likely	missense	BaseSubstitution	PIK3CA	E545A	1634A>C	known	missense	BaseSubstitution	Substitution in a non-repetitive region or a repetitive region of <=7 base pairs
Match	.	ROS1	R1948H	5843G>A	likely	missense	BaseSubstitution	ROS1	R1948H	5843G>A	unknown	missense	BaseSubstitution	Substitution in a non-repetitive region or a repetitive region of <=7 base pairs
Match	.	PIK3CA	E453K	1357G>A	likely	missense	BaseSubstitution	PIK3CA	E453K	1357G>A	known	missense	BaseSubstitution	Substitution in a non-repetitive region or a repetitive region of <=7 base pairs
Match	.	PTEN	Y336*	1008C>G	likely	nonsense	BaseSubstitution	PTEN	Y336*	1008C>G	known	nonsense	BaseSubstitution	Substitution in a non-repetitive region or a repetitive region of <=7 base pairs
Match	.	AR	R608Q	1823G>A	likely	missense	BaseSubstitution	AR	R608Q	1823G>A	unknown	missense	BaseSubstitution	Substitution in a non-repetitive region or a repetitive region of <=7 base pairs
Match	.	ESR1	Y537S	1610A>C	likely	missense	BaseSubstitution	ESR1	Y537S	1610A>C	known	missense	BaseSubstitution	Substitution in a non-repetitive region or a repetitive region of <=7 base pairs
Match	.	PIK3CA	H1047R	3140A>G	likely	missense	BaseSubstitution	PIK3CA	H1047R	3140A>G	known	missense	BaseSubstitution	Substitution in a non-repetitive region or a repetitive region of <=7 base pairs
Match	.	SMAD4	S5C	14C>G	likely	missense	BaseSubstitution	SMAD4	S5C	14C>G	unknown	missense	BaseSubstitution	Substitution in a non-repetitive region or a repetitive region of <=7 base pairs
Match	.	TP53	E285*	853G>T	likely	nonsense	BaseSubstitution	TP53	E285*	853G>T	known	nonsense	BaseSubstitution	Substitution in a non-repetitive region or a repetitive region of <=7 base pairs
Match	.	TP53	R280T	839G>C	likely	missense	BaseSubstitution	TP53	R280T	839G>C	known	missense	BaseSubstitution	Substitution in a non-repetitive region or a repetitive region of <=7 base pairs
Match	.	EGFR	P699L	2096C>T	likely	missense	BaseSubstitution	EGFR	P699L	2096C>T	unknown	missense	BaseSubstitution	Substitution in a non-repetitive region or a repetitive region of <=7 base pairs
Match	.	FGFR3	A570V	1709C>T	likely	missense	BaseSubstitution	FGFR3	A569V	1706C>T	unknown	missense	BaseSubstitution	Substitution in a non-repetitive region or a repetitive region of <=7 base pairs
Match	.	IDH1	R132C	394C>T	likely	missense	BaseSubstitution	IDH1	R132C	394C>T	known	missense	BaseSubstitution	Substitution in a non-repetitive region or a repetitive region of <=7 base pairs
Match	.	IDH1	R132C	394C>T	likely	missense	BaseSubstitution	IDH1	R132C	394C>T	known	missense	BaseSubstitution	Substitution in a non-repetitive region or a repetitive region of <=7 base pairs
Match	.	TP53	R175H	524G>A	likely	missense	BaseSubstitution	TP53	R175H	524G>A	known	missense	BaseSubstitution	Substitution in a non-repetitive region or a repetitive region of <=7 base pairs
Match	.	ERBB2	I767M	2301C>G	likely	missense	BaseSubstitution	ERBB2	I767M	2301C>G	known	missense	BaseSubstitution	Substitution in a non-repetitive region or a repetitive region of <=7 base pairs
Match	.	TP53	G187S	559G>A	likely	missense	BaseSubstitution	TP53	G187S	559G>A	known	missense	BaseSubstitution	Substitution in a non-repetitive region or a repetitive region of <=7 base pairs
Match	.	TP53	C176F	527G>T	likely	missense	BaseSubstitution	TP53	C176F	527G>T	known	missense	BaseSubstitution	Substitution in a non-repetitive region or a repetitive region of <=7 base pairs
Match	.	AR	L702H	2105T>A	likely	missense	BaseSubstitution	AR	L702H	2105T>A	known	missense	BaseSubstitution	Substitution in a non-repetitive region or a repetitive region of <=7 base pairs
Match	.	CDKN2A	S12*	35C>A	likely	nonsense	BaseSubstitution	CDKN2A	S12*	35C>A	known	nonsense	BaseSubstitution	Substitution in a non-repetitive region or a repetitive region of <=7 base pairs
Match	.	TP53	Y205C	614A>G	likely	missense	BaseSubstitution	TP53	Y205C	614A>G	known	missense	BaseSubstitution	Substitution in a non-repetitive region or a repetitive region of <=7 base pairs
Match	.	CDKN2A	E69*	205G>T	likely	nonsense	BaseSubstitution	CDKN2A	E69*	204_205GG>TT	known	nonsense	BaseSubstitution	Substitution in a non-repetitive region or a repetitive region of <=7 base pairs
Match	.	KRAS	G12A	35G>C	likely	missense	BaseSubstitution	KRAS	G12A	35G>C	known	missense	BaseSubstitution	Substitution in a non-repetitive region or a repetitive region of <=7 base pairs
Match	.	TP53	R267P	800G>C	likely	missense	BaseSubstitution	TP53	R267P	800G>C	known	missense	BaseSubstitution	Substitution in a non-repetitive region or a repetitive region of <=7 base pairs
Match	.	MTOR	I2500M	7500T>G	likely	missense	BaseSubstitution	MTOR	I2500M	7500T>G	known	missense	BaseSubstitution	Substitution in a non-repetitive region or a repetitive region of <=7 base pairs
Match	.	NTRK1	S304F	911C>T	likely	missense	BaseSubstitution	NTRK1	S304F	911C>T	unknown	missense	BaseSubstitution	Substitution in a non-repetitive region or a repetitive region of <=7 base pairs
Match	.	PTEN	S59*	176C>A	likely	nonsense	BaseSubstitution	PTEN	S59*	176C>A	known	nonsense	BaseSubstitution	Substitution in a non-repetitive region or a repetitive region of <=7 base pairs
Match	.	TP53	Y163C	488A>G	likely	missense	BaseSubstitution	TP53	Y163C	488A>G	known	missense	BaseSubstitution	Substitution in a non-repetitive region or a repetitive region of <=7 base pairs
Match	.	ERBB2	S310F	929C>T	likely	missense	BaseSubstitution	ERBB2	S310F	929C>T	known	missense	BaseSubstitution	Substitution in a non-repetitive region or a repetitive region of <=7 base pairs
Match	.	TP53	E271K	811G>A	likely	missense	BaseSubstitution	TP53	E271K	811G>A	known	missense	BaseSubstitution	Substitution in a non-repetitive region or a repetitive region of <=7 base pairs
Match	.	IDH2	R172S	516G>T	likely	missense	BaseSubstitution	IDH2	R172S	516G>T	known	missense	BaseSubstitution	Substitution in a non-repetitive region or a repetitive region of <=7 base pairs
Match	.	APC	E1286*	3856G>T	likely	nonsense	BaseSubstitution	APC	E1286*	3856G>T	known	nonsense	BaseSubstitution	Substitution in a non-repetitive region or a repetitive region of <=7 base pairs
Match	.	BRCA1	A1199S	3595G>T	likely	missense	BaseSubstitution	BRCA1	A1199S	3595G>T	unknown	missense	BaseSubstitution	Substitution in a non-repetitive region or a repetitive region of <=7 base pairs
Match	.	NRAS	G13D	38G>A	likely	missense	BaseSubstitution	NRAS	G13D	38G>A	known	missense	BaseSubstitution	Substitution in a non-repetitive region or a repetitive region of <=7 base pairs
Match	.	TP53	R175H	524G>A	likely	missense	BaseSubstitution	TP53	R175H	524G>A	known	missense	BaseSubstitution	Substitution in a non-repetitive region or a repetitive region of <=7 base pairs
Match	.	TP53	T125T	375G>A	likely	splice	BaseSubstitution	TP53	splice site 375G>A	375G>A	known	splice	BaseSubstitution	Substitution in a non-repetitive region or a repetitive region of <=7 base pairs
Match	.	IDH1	R132C	394C>T	likely	missense	BaseSubstitution	IDH1	R132C	394C>T	known	missense	BaseSubstitution	Substitution in a non-repetitive region or a repetitive region of <=7 base pairs
Match	.	PIK3CA	E542K	1624G>A	likely	missense	BaseSubstitution	PIK3CA	E542K	1624G>A	known	missense	BaseSubstitution	Substitution in a repetitive region of >7 base pairs
Match	.	AKT1	E17K	49G>A	likely	missense	BaseSubstitution	AKT1	E17K	49G>A	known	missense	BaseSubstitution	Substitution in a non-repetitive region or a repetitive region of <=7 base pairs
Match	.	IDH1	R132H	395G>A	likely	missense	BaseSubstitution	IDH1	R132H	395G>A	known	missense	BaseSubstitution	Substitution in a non-repetitive region or a repetitive region of <=7 base pairs
Match	.	JAK2	V617F	1849G>T	likely	missense	BaseSubstitution	JAK2	V617F	1849G>T	known	missense	BaseSubstitution	Substitution in a non-repetitive region or a repetitive region of <=7 base pairs
Match	.	TP53	n/a	994-1G>A	likely	splice	BaseSubstitution	TP53	splice site 994-1G>A	994-1G>A	likely	splice	BaseSubstitution	Substitution in a non-repetitive region or a repetitive region of <=7 base pairs
Match	.	TP53	R248Q	743G>A	likely	missense	BaseSubstitution	TP53	R248Q	743G>A	known	missense	BaseSubstitution	Substitution in a non-repetitive region or a repetitive region of <=7 base pairs
Match	.	TP53	N239D	715A>G	likely	missense	BaseSubstitution	TP53	N239D	715A>G	known	missense	BaseSubstitution	Substitution in a non-repetitive region or a repetitive region of <=7 base pairs
Match	.	EGFR	T790M	2369C>T	likely	missense	BaseSubstitution	EGFR	T790M	2369C>T	known	missense	BaseSubstitution	Substitution in a non-repetitive region or a repetitive region of <=7 base pairs
Match	.	TP53	Y126C	377A>G	likely	missense	BaseSubstitution	TP53	Y126C	377A>G	known	missense	BaseSubstitution	Substitution in a non-repetitive region or a repetitive region of <=7 base pairs
Match	.	EGFR	E746_A750del	2235_2249delGGAATTAAGAGAAGC	likely	nonframeshift	Indel	EGFR	E746_A750del	2235_2249delGGAATTAAGAGAAGC	known	nonframeshift	Indel	Insertion/Deletion in non-repetitive region or a repetitive region of <=3 base pairs
Match	.	ESR1	E380Q	1138G>C	likely	missense	BaseSubstitution	ESR1	E380Q	1138G>C	known	missense	BaseSubstitution	Substitution in a non-repetitive region or a repetitive region of <=7 base pairs
Match	.	ESR1	Y537C	1610A>G	likely	missense	BaseSubstitution	ESR1	Y537C	1610A>G	known	missense	BaseSubstitution	Substitution in a non-repetitive region or a repetitive region of <=7 base pairs
Match	.	SMO	A235T	703G>A	likely	missense	BaseSubstitution	SMO	A235T	703G>A	known	missense	BaseSubstitution	Substitution in a non-repetitive region or a repetitive region of <=7 base pairs
Match	.	TP53	R158L	473G>T	likely	missense	BaseSubstitution	TP53	R158L	473G>T	known	missense	BaseSubstitution	Substitution in a non-repetitive region or a repetitive region of <=7 base pairs
Match	.	AKT1	E17K	49G>A	likely	missense	BaseSubstitution	AKT1	E17K	49G>A	known	missense	BaseSubstitution	Substitution in a non-repetitive region or a repetitive region of <=7 base pairs
Match	.	TP53	P151S	451C>T	likely	missense	BaseSubstitution	TP53	P151S	451C>T	known	missense	BaseSubstitution	Substitution in a non-repetitive region or a repetitive region of <=7 base pairs
Match	.	PDGFRA	R293H	878G>A	likely	missense	BaseSubstitution	PDGFRA	R293H	878G>A	unknown	missense	BaseSubstitution	Substitution in a non-repetitive region or a repetitive region of <=7 base pairs
Match	.	RET	R112H	335G>A	likely	missense	BaseSubstitution	RET	R112H	335G>A	unknown	missense	BaseSubstitution	Substitution in a non-repetitive region or a repetitive region of <=7 base pairs
Match	.	ABL1	G269R	805G>A	likely	missense	BaseSubstitution	ABL1	G250R	748G>A	known	missense	BaseSubstitution	Substitution in a non-repetitive region or a repetitive region of <=7 base pairs
Match	.	ERBB2	V1128I	3382G>A	likely	missense	BaseSubstitution	ERBB2	V1128I	3382G>A	unknown	missense	BaseSubstitution	Substitution in a non-repetitive region or a repetitive region of <=7 base pairs
Match	.	KEAP1	T277M	830C>T	likely	missense	BaseSubstitution	KEAP1	T277M	830C>T	unknown	missense	BaseSubstitution	Substitution in a non-repetitive region or a repetitive region of <=7 base pairs
Match	.	PIK3CA	E545K	1633G>A	likely	missense	BaseSubstitution	PIK3CA	E545K	1633G>A	known	missense	BaseSubstitution	Substitution in a non-repetitive region or a repetitive region of <=7 base pairs
Match	.	TP53	R181H	542G>A	likely	missense	BaseSubstitution	TP53	R181H	542G>A	known	missense	BaseSubstitution	Substitution in a non-repetitive region or a repetitive region of <=7 base pairs
Match	.	AKT1	E17K	49G>A	likely	missense	BaseSubstitution	AKT1	E17K	49G>A	known	missense	BaseSubstitution	Substitution in a non-repetitive region or a repetitive region of <=7 base pairs
Match	.	PTEN	R130*	388C>T	likely	nonsense	BaseSubstitution	PTEN	R130*	388C>T	known	nonsense	BaseSubstitution	Substitution in a non-repetitive region or a repetitive region of <=7 base pairs
Match	.	TP53	V274F	820G>T	likely	missense	BaseSubstitution	TP53	V274F	820G>T	known	missense	BaseSubstitution	Substitution in a non-repetitive region or a repetitive region of <=7 base pairs
Match	.	ERBB2	R217C	649C>T	likely	missense	BaseSubstitution	ERBB2	R217C	649C>T	unknown	missense	BaseSubstitution	Substitution in a non-repetitive region or a repetitive region of <=7 base pairs
Match	.	ERBB2	V777L	2329G>T	likely	missense	BaseSubstitution	ERBB2	V777L	2329G>T	known	missense	BaseSubstitution	Substitution in a non-repetitive region or a repetitive region of <=7 base pairs
Match	.	TP53	n/a	559+1G>A	likely	splice	BaseSubstitution	TP53	splice site 559+1G>A	559+1G>A	likely	splice	BaseSubstitution	Substitution in a non-repetitive region or a repetitive region of <=7 base pairs
Match	.	EGFR	S768_D770dup	2303_2311dupGCGTGGACA	likely	nonframeshift	Indel	EGFR	D770_N771insSVD	2311_2312insGCGTGGACA	known	nonframeshift	Indel	Insertion/Deletion in non-repetitive region or a repetitive region of <=3 base pairs
Match	.	CDKN2A	R58*	172C>T	likely	nonsense	BaseSubstitution	CDKN2A	R58*	172C>T	known	nonsense	BaseSubstitution	Substitution in a non-repetitive region or a repetitive region of <=7 base pairs
Match	.	FGFR3	S434F	1301C>T	likely	missense	BaseSubstitution	FGFR3	S433F	1298_1299CC>TT	unknown	missense	BaseSubstitution	Substitution in a non-repetitive region or a repetitive region of <=7 base pairs
Match	.	TP53	E258K	772G>A	likely	missense	BaseSubstitution	TP53	E258K	772G>A	known	missense	BaseSubstitution	Substitution in a non-repetitive region or a repetitive region of <=7 base pairs
Match	.	JAK2	V617F	1849G>T	likely	missense	BaseSubstitution	JAK2	V617F	1849G>T	known	missense	BaseSubstitution	Substitution in a non-repetitive region or a repetitive region of <=7 base pairs
Match	.	ERBB2	G778_P780dup	2332_2340dupGGCTCCCCA	likely	nonframeshift	Indel	ERBB2	P780_Y781insGSP	2340_2341insGGCTCCCCA	known	nonframeshift	Indel	Insertion/Deletion in a repetitive region of 4 to 6 base pairs
Match	.	APC	Q1367*	4099C>T	likely	nonsense	BaseSubstitution	APC	Q1367*	4099C>T	known	nonsense	BaseSubstitution	Substitution in a non-repetitive region or a repetitive region of <=7 base pairs
Match	.	NRAS	Q61R	182A>G	likely	missense	BaseSubstitution	NRAS	Q61R	182A>G	known	missense	BaseSubstitution	Substitution in a non-repetitive region or a repetitive region of <=7 base pairs
Match	.	AR	H875Y	2623C>T	likely	missense	BaseSubstitution	AR	H875Y	2623C>T	known	missense	BaseSubstitution	Substitution in a non-repetitive region or a repetitive region of <=7 base pairs
Match	.	TP53	P278R	833C>G	likely	missense	BaseSubstitution	TP53	P278R	833C>G	known	missense	BaseSubstitution	Substitution in a non-repetitive region or a repetitive region of <=7 base pairs
Match	.	TP53	R196P	587G>C	likely	missense	BaseSubstitution	TP53	R196P	587G>C	known	missense	BaseSubstitution	Substitution in a non-repetitive region or a repetitive region of <=7 base pairs
Match	.	TP53	E198*	592G>T	likely	nonsense	BaseSubstitution	TP53	E198*	592G>T	known	nonsense	BaseSubstitution	Substitution in a non-repetitive region or a repetitive region of <=7 base pairs
Match	.	TP53	A347T	1039G>A	likely	missense	BaseSubstitution	TP53	A347T	1039G>A	known	missense	BaseSubstitution	Substitution in a non-repetitive region or a repetitive region of <=7 base pairs
Match	.	PTEN	P38S	112C>T	likely	missense	BaseSubstitution	PTEN	P38S	112C>T	known	missense	BaseSubstitution	Substitution in a non-repetitive region or a repetitive region of <=7 base pairs
Match	.	PTEN	R233*	697C>T	likely	nonsense	BaseSubstitution	PTEN	R233*	697C>T	known	nonsense	BaseSubstitution	Substitution in a non-repetitive region or a repetitive region of <=7 base pairs
Match	.	CTNNB1	K335T	1004A>C	likely	missense	BaseSubstitution	CTNNB1	K335T	1004A>C	known	missense	BaseSubstitution	Substitution in a non-repetitive region or a repetitive region of <=7 base pairs
Match	.	AR	L702H	2105T>A	likely	missense	BaseSubstitution	AR	L702H	2105T>A	known	missense	BaseSubstitution	Substitution in a non-repetitive region or a repetitive region of <=7 base pairs
Match	.	AR	H875Y	2623C>T	likely	missense	BaseSubstitution	AR	H875Y	2623C>T	known	missense	BaseSubstitution	Substitution in a non-repetitive region or a repetitive region of <=7 base pairs
Match	.	TP53	R196*	586C>T	likely	nonsense	BaseSubstitution	TP53	R196*	586C>T	known	nonsense	BaseSubstitution	Substitution in a non-repetitive region or a repetitive region of <=7 base pairs
Match	.	RB1	n/a	1215+1G>T	likely	splice	BaseSubstitution	RB1	splice site 1215+1G>T	1215+1G>T	likely	splice	BaseSubstitution	Substitution in a non-repetitive region or a repetitive region of <=7 base pairs
Match	.	TP53	E298*	892G>T	likely	nonsense	BaseSubstitution	TP53	E298*	892G>T	known	nonsense	BaseSubstitution	Substitution in a non-repetitive region or a repetitive region of <=7 base pairs
Match	.	PMS2	N775S	2324A>G	likely	missense	BaseSubstitution	PMS2	N775S	2324A>G	unknown	missense	BaseSubstitution	Substitution in a non-repetitive region or a repetitive region of <=7 base pairs
Match	.	TP53	R282W	844C>T	likely	missense	BaseSubstitution	TP53	R282W	844C>T	known	missense	BaseSubstitution	Substitution in a non-repetitive region or a repetitive region of <=7 base pairs
Match	.	APC	Q1406*	4216C>T	likely	nonsense	BaseSubstitution	APC	Q1406*	4216C>T	known	nonsense	BaseSubstitution	Substitution in a non-repetitive region or a repetitive region of <=7 base pairs
Match	.	TP53	G245S	733G>A	likely	missense	BaseSubstitution	TP53	G245S	733G>A	known	missense	BaseSubstitution	Substitution in a non-repetitive region or a repetitive region of <=7 base pairs
Match	.	APC	R232*	694C>T	likely	nonsense	BaseSubstitution	APC	R232*	694C>T	known	nonsense	BaseSubstitution	Substitution in a non-repetitive region or a repetitive region of <=7 base pairs
Match	.	PTCH1	R441H	1322G>A	likely	missense	BaseSubstitution	PTCH1	R441H	1322G>A	known	missense	BaseSubstitution	Substitution in a non-repetitive region or a repetitive region of <=7 base pairs
Match	.	TP53	W53C	159G>T	likely	missense	BaseSubstitution	TP53	W53C	159G>T	known	missense	BaseSubstitution	Substitution in a non-repetitive region or a repetitive region of <=7 base pairs
Match	.	EGFR	E746_A750del	2235_2249delGGAATTAAGAGAAGC	likely	nonframeshift	Indel	EGFR	E746_A750del	2235_2249delGGAATTAAGAGAAGC	known	nonframeshift	Indel	Insertion/Deletion in non-repetitive region or a repetitive region of <=3 base pairs
Match	.	EGFR	A767_V769dup	2300_2308dupCCAGCGTGG	likely	nonframeshift	Indel	EGFR	V769_D770insASV	2308_2309insCCAGCGTGG	known	nonframeshift	Indel	Insertion/Deletion in non-repetitive region or a repetitive region of <=3 base pairs
Match	.	TP53	A138V	413C>T	likely	missense	BaseSubstitution	TP53	A138V	413C>T	known	missense	BaseSubstitution	Substitution in a non-repetitive region or a repetitive region of <=7 base pairs
Match	.	AR	K313M	938A>T	likely	missense	BaseSubstitution	AR	K313M	938A>T	unknown	missense	BaseSubstitution	Substitution in a non-repetitive region or a repetitive region of <=7 base pairs
Match	.	PIK3CA	E453G	1358A>G	likely	missense	BaseSubstitution	PIK3CA	E453G	1358A>G	unknown	missense	BaseSubstitution	Substitution in a non-repetitive region or a repetitive region of <=7 base pairs
Match	.	TP53	R248W	742C>T	likely	missense	BaseSubstitution	TP53	R248W	742C>T	known	missense	BaseSubstitution	Substitution in a non-repetitive region or a repetitive region of <=7 base pairs
Match	.	BRAF	G596R	1786G>C	likely	missense	BaseSubstitution	BRAF	G596R	1786G>C	known	missense	BaseSubstitution	Substitution in a non-repetitive region or a repetitive region of <=7 base pairs
Match	.	BRAF	D594G	1781A>G	likely	missense	BaseSubstitution	BRAF	D594G	1781A>G	known	missense	BaseSubstitution	Substitution in a non-repetitive region or a repetitive region of <=7 base pairs
Match	.	CDKN2A	A79T	235G>A	likely	missense	BaseSubstitution	CDKN2A	A79T	235G>A	known	missense	BaseSubstitution	Substitution in a repetitive region of >7 base pairs
Match	.	CTNNB1	N387K	1161T>A	likely	missense	BaseSubstitution	CTNNB1	N387K	1161T>A	known	missense	BaseSubstitution	Substitution in a non-repetitive region or a repetitive region of <=7 base pairs
Match	.	GNA11	R183C	547C>T	likely	missense	BaseSubstitution	GNA11	R183C	547C>T	known	missense	BaseSubstitution	Substitution in a non-repetitive region or a repetitive region of <=7 base pairs
Match	.	MAP2K1	Q56P	167A>C	likely	missense	BaseSubstitution	MAP2K1	Q56P	167A>C	known	missense	BaseSubstitution	Substitution in a non-repetitive region or a repetitive region of <=7 base pairs
Match	.	MET	H1124D	3370C>G	likely	missense	BaseSubstitution	MET	H1106D	3316C>G	known	missense	BaseSubstitution	Substitution in a non-repetitive region or a repetitive region of <=7 base pairs
Match	.	AR	T878A	2632A>G	likely	missense	BaseSubstitution	AR	T878A	2632A>G	known	missense	BaseSubstitution	Substitution in a non-repetitive region or a repetitive region of <=7 base pairs
Match	.	TP53	R306*	916C>T	likely	nonsense	BaseSubstitution	TP53	R306*	916C>T	known	nonsense	BaseSubstitution	Substitution in a non-repetitive region or a repetitive region of <=7 base pairs
Match	.	JAK2	V617F	1849G>T	likely	missense	BaseSubstitution	JAK2	V617F	1849G>T	known	missense	BaseSubstitution	Substitution in a non-repetitive region or a repetitive region of <=7 base pairs
Match	.	EGFR	E746_S752delinsA	2237_2254delAATTAAGAGAAGCAACAT	likely	nonframeshift	Indel	EGFR	E746_S752>V	2237_2255AATTAAGAGAAGCAACATC>T	known	nonframeshift	Indel	Insertion/Deletion in non-repetitive region or a repetitive region of <=3 base pairs
Match	.	EGFR	T790M	2369C>T	likely	missense	BaseSubstitution	EGFR	T790M	2369C>T	known	missense	BaseSubstitution	Substitution in a non-repetitive region or a repetitive region of <=7 base pairs
Match	.	TP53	R267W	799C>T	likely	missense	BaseSubstitution	TP53	R267W	799C>T	known	missense	BaseSubstitution	Substitution in a non-repetitive region or a repetitive region of <=7 base pairs
Match	.	EGFR	L747_E749del	2239_2247delTTAAGAGAA	likely	nonframeshift	Indel	EGFR	L747_A750>P	2239_2248TTAAGAGAAG>C	known	nonframeshift	Indel	Insertion/Deletion in non-repetitive region or a repetitive region of <=3 base pairs
Match	.	ESR1	Y537S	1610A>C	likely	missense	BaseSubstitution	ESR1	Y537S	1610A>C	known	missense	BaseSubstitution	Substitution in a non-repetitive region or a repetitive region of <=7 base pairs
Match	.	PIK3CA	E545G	1634A>G	likely	missense	BaseSubstitution	PIK3CA	E545G	1634A>G	known	missense	BaseSubstitution	Substitution in a non-repetitive region or a repetitive region of <=7 base pairs
Match	.	PTCH1	G891S	2671G>A	likely	missense	BaseSubstitution	PTCH1	G891S	2671G>A	unknown	missense	BaseSubstitution	Substitution in a non-repetitive region or a repetitive region of <=7 base pairs
Match	.	TP53	L257P	770T>C	likely	missense	BaseSubstitution	TP53	L257P	770T>C	known	missense	BaseSubstitution	Substitution in a non-repetitive region or a repetitive region of <=7 base pairs
Match	.	TP53	R196*	586C>T	likely	nonsense	BaseSubstitution	TP53	R196*	586C>T	known	nonsense	BaseSubstitution	Substitution in a non-repetitive region or a repetitive region of <=7 base pairs
Match	.	AR	L702H	2105T>A	likely	missense	BaseSubstitution	AR	L702H	2105T>A	known	missense	BaseSubstitution	Substitution in a non-repetitive region or a repetitive region of <=7 base pairs
Match	.	AR	H875Y	2623C>T	likely	missense	BaseSubstitution	AR	H875Y	2623C>T	known	missense	BaseSubstitution	Substitution in a non-repetitive region or a repetitive region of <=7 base pairs
Match	.	PIK3CA	E545K	1633G>A	likely	missense	BaseSubstitution	PIK3CA	E545K	1633G>A	known	missense	BaseSubstitution	Substitution in a non-repetitive region or a repetitive region of <=7 base pairs
Match	.	STK11	S216F	647C>T	likely	missense	BaseSubstitution	STK11	S216F	647C>T	known	missense	BaseSubstitution	Substitution in a non-repetitive region or a repetitive region of <=7 base pairs
Match	.	TP53	V172F	514G>T	likely	missense	BaseSubstitution	TP53	V172F	514G>T	known	missense	BaseSubstitution	Substitution in a non-repetitive region or a repetitive region of <=7 base pairs
Match	.	IDH1	R119Q	356G>A	likely	missense	BaseSubstitution	IDH1	R119Q	356G>A	known	missense	BaseSubstitution	Substitution in a non-repetitive region or a repetitive region of <=7 base pairs
Match	.	PIK3R1	N320S	959A>G	likely	missense	BaseSubstitution	PIK3R1	N320S	959A>G	unknown	missense	BaseSubstitution	Substitution in a non-repetitive region or a repetitive region of <=7 base pairs
Match	.	APC	E1284*	3850G>T	likely	nonsense	BaseSubstitution	APC	E1284*	3850G>T	known	nonsense	BaseSubstitution	Substitution in a non-repetitive region or a repetitive region of <=7 base pairs
Match	.	FBXW7	R689W	2065C>T	likely	missense	BaseSubstitution	FBXW7	R689W	2065C>T	known	missense	BaseSubstitution	Substitution in a non-repetitive region or a repetitive region of <=7 base pairs
Match	.	TP53	R175H	524G>A	likely	missense	BaseSubstitution	TP53	R175H	524G>A	known	missense	BaseSubstitution	Substitution in a non-repetitive region or a repetitive region of <=7 base pairs
Match	.	PIK3CA	E542K	1624G>A	likely	missense	BaseSubstitution	PIK3CA	E542K	1624G>A	known	missense	BaseSubstitution	Substitution in a repetitive region of >7 base pairs
Match	.	RB1	Q93*	277C>T	likely	nonsense	BaseSubstitution	RB1	Q93*	277C>T	likely	nonsense	BaseSubstitution	Substitution in a non-repetitive region or a repetitive region of <=7 base pairs
Match	.	RB1	Q504*	1510C>T	likely	nonsense	BaseSubstitution	RB1	Q504*	1510C>T	likely	nonsense	BaseSubstitution	Substitution in a non-repetitive region or a repetitive region of <=7 base pairs
Match	.	SMAD4	Q245*	733C>T	likely	nonsense	BaseSubstitution	SMAD4	Q245*	733C>T	known	nonsense	BaseSubstitution	Substitution in a non-repetitive region or a repetitive region of <=7 base pairs
Match	.	TP53	R213L	638G>T	likely	missense	BaseSubstitution	TP53	R213L	638G>T	known	missense	BaseSubstitution	Substitution in a non-repetitive region or a repetitive region of <=7 base pairs
Match	.	TP53	Y163H	487T>C	likely	missense	BaseSubstitution	TP53	Y163H	487T>C	known	missense	BaseSubstitution	Substitution in a non-repetitive region or a repetitive region of <=7 base pairs
Match	.	ERBB2	A293T	877G>A	likely	missense	BaseSubstitution	ERBB2	A293T	877G>A	unknown	missense	BaseSubstitution	Substitution in a non-repetitive region or a repetitive region of <=7 base pairs
Match	.	TP53	V157F	469G>T	likely	missense	BaseSubstitution	TP53	V157F	469G>T	known	missense	BaseSubstitution	Substitution in a non-repetitive region or a repetitive region of <=7 base pairs
Match	.	EGFR	V843I	2527G>A	likely	missense	BaseSubstitution	EGFR	V843I	2527G>A	known	missense	BaseSubstitution	Substitution in a non-repetitive region or a repetitive region of <=7 base pairs
Match	.	TP53	R306*	916C>T	likely	nonsense	BaseSubstitution	TP53	R306*	916C>T	known	nonsense	BaseSubstitution	Substitution in a non-repetitive region or a repetitive region of <=7 base pairs
Match	.	IDH2	R172K	515G>A	likely	missense	BaseSubstitution	IDH2	R172K	515G>A	known	missense	BaseSubstitution	Substitution in a non-repetitive region or a repetitive region of <=7 base pairs
Match	.	TP53	E204*	610G>T	likely	nonsense	BaseSubstitution	TP53	E204*	610G>T	known	nonsense	BaseSubstitution	Substitution in a non-repetitive region or a repetitive region of <=7 base pairs
Match	.	AR	L702H	2105T>A	likely	missense	BaseSubstitution	AR	L702H	2105T>A	known	missense	BaseSubstitution	Substitution in a non-repetitive region or a repetitive region of <=7 base pairs
Match	.	AR	D891H	2671G>C	likely	missense	BaseSubstitution	AR	D891H	2671G>C	unknown	missense	BaseSubstitution	Substitution in a non-repetitive region or a repetitive region of <=7 base pairs
Match	.	AR	L702H	2105T>A	likely	missense	BaseSubstitution	AR	L702H	2105T>A	known	missense	BaseSubstitution	Substitution in a non-repetitive region or a repetitive region of <=7 base pairs
Match	.	KIT	R888Q	2663G>A	likely	missense	BaseSubstitution	KIT	R888Q	2663G>A	unknown	missense	BaseSubstitution	Substitution in a non-repetitive region or a repetitive region of <=7 base pairs
Match	.	AR	H875Y	2623C>T	likely	missense	BaseSubstitution	AR	H875Y	2623C>T	known	missense	BaseSubstitution	Substitution in a non-repetitive region or a repetitive region of <=7 base pairs
Match	.	KDR	G1337S	4009G>A	likely	missense	BaseSubstitution	KDR	G1337S	4009G>A	unknown	missense	BaseSubstitution	Substitution in a non-repetitive region or a repetitive region of <=7 base pairs
Match	.	AKT1	E17K	49G>A	likely	missense	BaseSubstitution	AKT1	E17K	49G>A	known	missense	BaseSubstitution	Substitution in a non-repetitive region or a repetitive region of <=7 base pairs
Match	.	SMAD4	S154*	461C>G	likely	nonsense	BaseSubstitution	SMAD4	S154*	461C>G	likely	nonsense	BaseSubstitution	Substitution in a non-repetitive region or a repetitive region of <=7 base pairs
Match	.	TP53	F134I	400T>A	likely	missense	BaseSubstitution	TP53	F134I	400T>A	unknown	missense	BaseSubstitution	Substitution in a non-repetitive region or a repetitive region of <=7 base pairs
Match	.	CDKN2A	R58*	172C>T	likely	nonsense	BaseSubstitution	CDKN2A	R58*	172C>T	known	nonsense	BaseSubstitution	Substitution in a non-repetitive region or a repetitive region of <=7 base pairs
Match	.	KRAS	G13D	38G>A	likely	missense	BaseSubstitution	KRAS	G13D	38G>A	known	missense	BaseSubstitution	Substitution in a non-repetitive region or a repetitive region of <=7 base pairs
Match	.	NRAS	G12V	35G>T	likely	missense	BaseSubstitution	NRAS	G12V	35G>T	known	missense	BaseSubstitution	Substitution in a non-repetitive region or a repetitive region of <=7 base pairs
Match	.	PIK3CA	E545K	1633G>A	likely	missense	BaseSubstitution	PIK3CA	E545K	1633G>A	known	missense	BaseSubstitution	Substitution in a non-repetitive region or a repetitive region of <=7 base pairs
Match	.	BRCA1	Q1559*	4675C>T	likely	nonsense	BaseSubstitution	BRCA1	Q1538*	4612C>T	known	nonsense	BaseSubstitution	Substitution in a non-repetitive region or a repetitive region of <=7 base pairs
Match	.	GNAS	R202C	604C>T	likely	missense	BaseSubstitution	GNAS	R201C	601C>T	known	missense	BaseSubstitution	Substitution in a non-repetitive region or a repetitive region of <=7 base pairs
Match	.	PTEN	T319fs	955_958delACTT	likely	frameshift	Indel	PTEN	T319fs*1	955_958delACTT	known	frameshift	Indel	Insertion/Deletion in non-repetitive region or a repetitive region of <=3 base pairs
Match	.	PIK3CA	C420R	1258T>C	likely	missense	BaseSubstitution	PIK3CA	C420R	1258T>C	known	missense	BaseSubstitution	Substitution in a non-repetitive region or a repetitive region of <=7 base pairs
Match	.	CDKN2A	R80*	238C>T	likely	nonsense	BaseSubstitution	CDKN2A	R80*	238C>T	known	nonsense	BaseSubstitution	Substitution in a non-repetitive region or a repetitive region of <=7 base pairs
Match	.	KRAS	Q61H	183A>C	likely	missense	BaseSubstitution	KRAS	Q61H	183A>C	known	missense	BaseSubstitution	Substitution in a non-repetitive region or a repetitive region of <=7 base pairs
Match	.	CDKN2A	R58*	172C>T	likely	nonsense	BaseSubstitution	CDKN2A	R58*	172C>T	known	nonsense	BaseSubstitution	Substitution in a non-repetitive region or a repetitive region of <=7 base pairs
Match	.	KRAS	G12V	35G>T	likely	missense	BaseSubstitution	KRAS	G12V	35G>T	known	missense	BaseSubstitution	Substitution in a non-repetitive region or a repetitive region of <=7 base pairs
Match	.	TP53	E349*	1045G>T	likely	nonsense	BaseSubstitution	TP53	E349*	1045G>T	known	nonsense	BaseSubstitution	Substitution in a non-repetitive region or a repetitive region of <=7 base pairs
Match	.	AR	F814L	2440T>C	likely	missense	BaseSubstitution	AR	F814L	2440T>C	unknown	missense	BaseSubstitution	Substitution in a non-repetitive region or a repetitive region of <=7 base pairs
Match	.	ALK	G1137R	3409G>A	likely	missense	BaseSubstitution	ALK	G1137R	3409G>A	unknown	missense	BaseSubstitution	Substitution in a non-repetitive region or a repetitive region of <=7 base pairs
Match	.	KRAS	G13D	38G>A	likely	missense	BaseSubstitution	KRAS	G13D	38G>A	known	missense	BaseSubstitution	Substitution in a non-repetitive region or a repetitive region of <=7 base pairs
Match	.	EGFR	L858R	2573T>G	likely	missense	BaseSubstitution	EGFR	L858R	2573T>G	known	missense	BaseSubstitution	Substitution in a non-repetitive region or a repetitive region of <=7 base pairs
Match	.	PDGFRA	R383H	1148G>A	likely	missense	BaseSubstitution	PDGFRA	R383H	1148G>A	unknown	missense	BaseSubstitution	Substitution in a non-repetitive region or a repetitive region of <=7 base pairs
Match	.	VHL	E42Q	124G>C	likely	missense	BaseSubstitution	VHL	E42Q	124G>C	unknown	missense	BaseSubstitution	Substitution in a non-repetitive region or a repetitive region of <=7 base pairs
Match	.	CDKN2A	Y129*	387C>A	likely	nonsense	BaseSubstitution	CDKN2A	Y129*	387C>A	unknown	nonsense	BaseSubstitution	Substitution in a non-repetitive region or a repetitive region of <=7 base pairs
Match	.	IDH2	H173P	518A>C	likely	missense	BaseSubstitution	IDH2	H173P	518A>C	known	missense	BaseSubstitution	Substitution in a non-repetitive region or a repetitive region of <=7 base pairs
Match	.	IDH2	R172S	516G>C	likely	missense	BaseSubstitution	IDH2	R172S	516G>C	known	missense	BaseSubstitution	Substitution in a non-repetitive region or a repetitive region of <=7 base pairs
Match	.	JAK2	V617F	1849G>T	likely	missense	BaseSubstitution	JAK2	V617F	1849G>T	known	missense	BaseSubstitution	Substitution in a non-repetitive region or a repetitive region of <=7 base pairs
Match	.	KRAS	G12C	34G>T	likely	missense	BaseSubstitution	KRAS	G12C	34G>T	known	missense	BaseSubstitution	Substitution in a non-repetitive region or a repetitive region of <=7 base pairs
Match	.	PIK3R1	P194S	580C>T	likely	missense	BaseSubstitution	PIK3R1	P194S	580C>T	unknown	missense	BaseSubstitution	Substitution in a non-repetitive region or a repetitive region of <=7 base pairs
Match	.	KRAS	G12V	35G>T	likely	missense	BaseSubstitution	KRAS	G12V	35G>T	known	missense	BaseSubstitution	Substitution in a non-repetitive region or a repetitive region of <=7 base pairs
Match	.	TP53	R110P	329G>C	likely	missense	BaseSubstitution	TP53	R110P	329G>C	known	missense	BaseSubstitution	Substitution in a non-repetitive region or a repetitive region of <=7 base pairs
Match	.	IDH1	R132C	394C>T	likely	missense	BaseSubstitution	IDH1	R132C	394C>T	known	missense	BaseSubstitution	Substitution in a non-repetitive region or a repetitive region of <=7 base pairs
Match	.	MTOR	V2006F	6016G>T	likely	missense	BaseSubstitution	MTOR	V2006F	6016G>T	known	missense	BaseSubstitution	Substitution in a non-repetitive region or a repetitive region of <=7 base pairs
Match	.	BRAF	V600E	1799T>A	likely	missense	BaseSubstitution	BRAF	V600E	1799T>A	known	missense	BaseSubstitution	Substitution in a non-repetitive region or a repetitive region of <=7 base pairs
Match	.	KRAS	Q61H	183A>C	likely	missense	BaseSubstitution	KRAS	Q61H	183A>C	known	missense	BaseSubstitution	Substitution in a non-repetitive region or a repetitive region of <=7 base pairs
Match	.	KRAS	G12C	34G>T	likely	missense	BaseSubstitution	KRAS	G12C	34G>T	known	missense	BaseSubstitution	Substitution in a non-repetitive region or a repetitive region of <=7 base pairs
Match	.	MAP2K1	K57T	170A>C	likely	missense	BaseSubstitution	MAP2K1	K57T	170A>C	known	missense	BaseSubstitution	Substitution in a non-repetitive region or a repetitive region of <=7 base pairs
Match	.	RB1	R251Q	752G>A	likely	missense	BaseSubstitution	RB1	R251Q	752G>A	unknown	missense	BaseSubstitution	Substitution in a non-repetitive region or a repetitive region of <=7 base pairs
Match	.	KRAS	G12V	35G>T	likely	missense	BaseSubstitution	KRAS	G12V	35G>T	known	missense	BaseSubstitution	Substitution in a non-repetitive region or a repetitive region of <=7 base pairs
Match	.	PIK3CA	E545K	1633G>A	likely	missense	BaseSubstitution	PIK3CA	E545K	1633G>A	known	missense	BaseSubstitution	Substitution in a non-repetitive region or a repetitive region of <=7 base pairs
Match	.	CTNNB1	R151H	452G>A	likely	missense	BaseSubstitution	CTNNB1	R151H	452G>A	unknown	missense	BaseSubstitution	Substitution in a non-repetitive region or a repetitive region of <=7 base pairs
Match	.	ALK	G902E	2705G>A	likely	missense	BaseSubstitution	ALK	G902E	2705G>A	unknown	missense	BaseSubstitution	Substitution in a non-repetitive region or a repetitive region of <=7 base pairs
Match	.	TP53	N239D	715A>G	likely	missense	BaseSubstitution	TP53	N239D	715A>G	known	missense	BaseSubstitution	Substitution in a non-repetitive region or a repetitive region of <=7 base pairs
Match	.	APC	E1374*	4120G>T	likely	nonsense	BaseSubstitution	APC	E1374*	4120G>T	known	nonsense	BaseSubstitution	Substitution in a non-repetitive region or a repetitive region of <=7 base pairs
Match	.	APC	Q1378*	4132C>T	likely	nonsense	BaseSubstitution	APC	Q1378*	4132C>T	known	nonsense	BaseSubstitution	Substitution in a non-repetitive region or a repetitive region of <=7 base pairs
Match	.	CDKN2A	A132V	395C>T	likely	missense	BaseSubstitution	CDKN2A	A132V	395C>T	unknown	missense	BaseSubstitution	Substitution in a non-repetitive region or a repetitive region of <=7 base pairs
Match	.	KRAS	G12D	35G>A	likely	missense	BaseSubstitution	KRAS	G12D	35G>A	known	missense	BaseSubstitution	Substitution in a non-repetitive region or a repetitive region of <=7 base pairs
Match	.	SMO	R117H	350G>A	likely	missense	BaseSubstitution	SMO	R117H	350G>A	unknown	missense	BaseSubstitution	Substitution in a non-repetitive region or a repetitive region of <=7 base pairs
Match	.	SMO	E194K	580G>A	likely	missense	BaseSubstitution	SMO	E194K	580G>A	unknown	missense	BaseSubstitution	Substitution in a non-repetitive region or a repetitive region of <=7 base pairs
Match	.	TP53	I251N	752T>A	likely	missense	BaseSubstitution	TP53	I251N	752T>A	known	missense	BaseSubstitution	Substitution in a non-repetitive region or a repetitive region of <=7 base pairs
Match	.	BRAF	N581I	1742A>T	likely	missense	BaseSubstitution	BRAF	N581I	1742A>T	known	missense	BaseSubstitution	Substitution in a non-repetitive region or a repetitive region of <=7 base pairs
Match	.	BRCA2	R2842C	8524C>T	likely	missense	BaseSubstitution	BRCA2	R2842C	8524C>T	known	missense	BaseSubstitution	Substitution in a non-repetitive region or a repetitive region of <=7 base pairs
Match	.	PIK3CA	E542K	1624G>A	likely	missense	BaseSubstitution	PIK3CA	E542K	1624G>A	known	missense	BaseSubstitution	Substitution in a repetitive region of >7 base pairs
Match	.	RAF1	R391S	1173G>T	likely	missense	BaseSubstitution	RAF1	R391S	1173G>T	unknown	missense	BaseSubstitution	Substitution in a non-repetitive region or a repetitive region of <=7 base pairs
Match	.	TP53	Y236D	706T>G	likely	missense	BaseSubstitution	TP53	Y236D	706T>G	known	missense	BaseSubstitution	Substitution in a non-repetitive region or a repetitive region of <=7 base pairs
Match	.	PTEN	N323fs	968dupA	likely	frameshift	Indel	PTEN	N323fs*2	968_969insA	known	frameshift	Indel	Insertion/Deletion in a repetitive region of 4 to 6 base pairs
Match	.	KIT	Y823C	2468A>G	likely	missense	BaseSubstitution	KIT	Y823C	2468A>G	known	missense	BaseSubstitution	Substitution in a non-repetitive region or a repetitive region of <=7 base pairs
Match	.	RB1	E843*	2527G>T	likely	nonsense	BaseSubstitution	RB1	E843*	2527G>T	likely	nonsense	BaseSubstitution	Substitution in a non-repetitive region or a repetitive region of <=7 base pairs
Match	.	TP53	R337L	1010G>T	likely	missense	BaseSubstitution	TP53	R337L	1010G>T	known	missense	BaseSubstitution	Substitution in a non-repetitive region or a repetitive region of <=7 base pairs
Match	.	BRCA2	R2842C	8524C>T	likely	missense	BaseSubstitution	BRCA2	R2842C	8524C>T	known	missense	BaseSubstitution	Substitution in a non-repetitive region or a repetitive region of <=7 base pairs
Match	.	STK11	G163S	487G>A	likely	missense	BaseSubstitution	STK11	G163S	487G>A	unknown	missense	BaseSubstitution	Substitution in a non-repetitive region or a repetitive region of <=7 base pairs
Match	.	EGFR	L858R	2573T>G	likely	missense	BaseSubstitution	EGFR	L858R	2573T>G	known	missense	BaseSubstitution	Substitution in a non-repetitive region or a repetitive region of <=7 base pairs
Match	.	ALK	R284K	851G>A	likely	missense	BaseSubstitution	ALK	R284K	851G>A	known	missense	BaseSubstitution	Substitution in a non-repetitive region or a repetitive region of <=7 base pairs
Match	.	FGFR3	S249C	746C>G	likely	missense	BaseSubstitution	FGFR3	S249C	746C>G	known	missense	BaseSubstitution	Substitution in a non-repetitive region or a repetitive region of <=7 base pairs
Match	.	PIK3CA	E545K	1633G>A	likely	missense	BaseSubstitution	PIK3CA	E545K	1633G>A	known	missense	BaseSubstitution	Substitution in a non-repetitive region or a repetitive region of <=7 base pairs
Match	.	APC	Q1244*	3730C>T	likely	nonsense	BaseSubstitution	APC	Q1244*	3730C>T	known	nonsense	BaseSubstitution	Substitution in a non-repetitive region or a repetitive region of <=7 base pairs
Match	.	TP53	R282W	844C>T	likely	missense	BaseSubstitution	TP53	R282W	844C>T	known	missense	BaseSubstitution	Substitution in a non-repetitive region or a repetitive region of <=7 base pairs
Match	.	APC	R499*	1495C>T	likely	nonsense	BaseSubstitution	APC	R499*	1495C>T	known	nonsense	BaseSubstitution	Substitution in a non-repetitive region or a repetitive region of <=7 base pairs
Match	.	KRAS	G13D	38G>A	likely	missense	BaseSubstitution	KRAS	G13D	38G>A	known	missense	BaseSubstitution	Substitution in a non-repetitive region or a repetitive region of <=7 base pairs
Match	.	TP53	R248Q	743G>A	likely	missense	BaseSubstitution	TP53	R248Q	743G>A	known	missense	BaseSubstitution	Substitution in a non-repetitive region or a repetitive region of <=7 base pairs
Match	.	APC	R805*	2413C>T	likely	nonsense	BaseSubstitution	APC	R805*	2413C>T	known	nonsense	BaseSubstitution	Substitution in a non-repetitive region or a repetitive region of <=7 base pairs
Match	.	APC	S1315*	3944C>A	likely	nonsense	BaseSubstitution	APC	S1315*	3944C>A	known	nonsense	BaseSubstitution	Substitution in a non-repetitive region or a repetitive region of <=7 base pairs
Match	.	TP53	C141W	423C>G	likely	missense	BaseSubstitution	TP53	C141W	423C>G	known	missense	BaseSubstitution	Substitution in a non-repetitive region or a repetitive region of <=7 base pairs
Match	.	BRAF	V600E	1799T>A	likely	missense	BaseSubstitution	BRAF	V600E	1799T>A	known	missense	BaseSubstitution	Substitution in a non-repetitive region or a repetitive region of <=7 base pairs
Match	.	CDKN2A	R80*	238C>T	likely	nonsense	BaseSubstitution	CDKN2A	R80*	238C>T	known	nonsense	BaseSubstitution	Substitution in a non-repetitive region or a repetitive region of <=7 base pairs
Match	.	PIK3CA	H1047R	3140A>G	likely	missense	BaseSubstitution	PIK3CA	H1047R	3140A>G	known	missense	BaseSubstitution	Substitution in a non-repetitive region or a repetitive region of <=7 base pairs
Match	.	TP53	V143M	427G>A	likely	missense	BaseSubstitution	TP53	V143M	427G>A	known	missense	BaseSubstitution	Substitution in a non-repetitive region or a repetitive region of <=7 base pairs
Match	.	AR	L702H	2105T>A	likely	missense	BaseSubstitution	AR	L702H	2105T>A	known	missense	BaseSubstitution	Substitution in a non-repetitive region or a repetitive region of <=7 base pairs
Match	.	EGFR	G719A	2156G>C	likely	missense	BaseSubstitution	EGFR	G719A	2156G>C	known	missense	BaseSubstitution	Substitution in a non-repetitive region or a repetitive region of <=7 base pairs
Match	.	EGFR	L861Q	2582T>A	likely	missense	BaseSubstitution	EGFR	L861Q	2582T>A	known	missense	BaseSubstitution	Substitution in a non-repetitive region or a repetitive region of <=7 base pairs
Match	.	APC	G2717A	8150G>C	likely	missense	BaseSubstitution	APC	G2717A	8150G>C	unknown	missense	BaseSubstitution	Substitution in a non-repetitive region or a repetitive region of <=7 base pairs
Match	.	JAK2	V617F	1849G>T	likely	missense	BaseSubstitution	JAK2	V617F	1849G>T	known	missense	BaseSubstitution	Substitution in a non-repetitive region or a repetitive region of <=7 base pairs
Match	.	APC	R1450*	4348C>T	likely	nonsense	BaseSubstitution	APC	R1450*	4348C>T	known	nonsense	BaseSubstitution	Substitution in a non-repetitive region or a repetitive region of <=7 base pairs
Match	.	BRAF	V600E	1799T>A	likely	missense	BaseSubstitution	BRAF	V600E	1799T>A	known	missense	BaseSubstitution	Substitution in a non-repetitive region or a repetitive region of <=7 base pairs
Match	.	DDR2	R105H	314G>A	likely	missense	BaseSubstitution	DDR2	R105H	314G>A	unknown	missense	BaseSubstitution	Substitution in a non-repetitive region or a repetitive region of <=7 base pairs
Match	.	TP53	F113C	338T>G	likely	missense	BaseSubstitution	TP53	F113C	338T>G	known	missense	BaseSubstitution	Substitution in a non-repetitive region or a repetitive region of <=7 base pairs
Match	.	TP53	R282W	844C>T	likely	missense	BaseSubstitution	TP53	R282W	844C>T	known	missense	BaseSubstitution	Substitution in a non-repetitive region or a repetitive region of <=7 base pairs
Match	.	TP53	P278L	833C>T	likely	missense	BaseSubstitution	TP53	P278L	833C>T	known	missense	BaseSubstitution	Substitution in a non-repetitive region or a repetitive region of <=7 base pairs
Match	.	TP53	C176W	528C>G	likely	missense	BaseSubstitution	TP53	C176W	528C>G	known	missense	BaseSubstitution	Substitution in a non-repetitive region or a repetitive region of <=7 base pairs
Match	.	TP53	L111P	332T>C	likely	missense	BaseSubstitution	TP53	L111P	332T>C	known	missense	BaseSubstitution	Substitution in a non-repetitive region or a repetitive region of <=7 base pairs
Match	.	EGFR	T790M	2369C>T	likely	missense	BaseSubstitution	EGFR	T790M	2369C>T	known	missense	BaseSubstitution	Substitution in a non-repetitive region or a repetitive region of <=7 base pairs
Match	.	EGFR	L858R	2573T>G	likely	missense	BaseSubstitution	EGFR	L858R	2573T>G	known	missense	BaseSubstitution	Substitution in a non-repetitive region or a repetitive region of <=7 base pairs
Match	.	KRAS	G12V	35G>T	likely	missense	BaseSubstitution	KRAS	G12V	35G>T	known	missense	BaseSubstitution	Substitution in a non-repetitive region or a repetitive region of <=7 base pairs
Match	.	PIK3CA	H1047R	3140A>G	likely	missense	BaseSubstitution	PIK3CA	H1047R	3140A>G	known	missense	BaseSubstitution	Substitution in a non-repetitive region or a repetitive region of <=7 base pairs
Match	.	RB1	n/a	2326-1G>A	likely	splice	BaseSubstitution	RB1	splice site 2326-1G>A	2326-1G>A	likely	splice	BaseSubstitution	Substitution in a non-repetitive region or a repetitive region of <=7 base pairs
Match	.	RB1	n/a	1128-2A>G	likely	splice	BaseSubstitution	RB1	splice site 1128-2A>G	1128-2A>G	likely	splice	BaseSubstitution	Substitution in a non-repetitive region or a repetitive region of <=7 base pairs
Match	.	TP53	L130V	388C>G	likely	missense	BaseSubstitution	TP53	L130V	388C>G	known	missense	BaseSubstitution	Substitution in a non-repetitive region or a repetitive region of <=7 base pairs
Match	.	BRAF	V600E	1799T>A	likely	missense	BaseSubstitution	BRAF	V600E	1799_1800TG>AA	known	missense	BaseSubstitution	Substitution in a non-repetitive region or a repetitive region of <=7 base pairs
Match	.	RB1	W78*	234G>A	likely	nonsense	BaseSubstitution	RB1	W78*	234G>A	known	nonsense	BaseSubstitution	Substitution in a non-repetitive region or a repetitive region of <=7 base pairs
Match	.	RB1	Q93*	277C>T	likely	nonsense	BaseSubstitution	RB1	Q93*	277C>T	likely	nonsense	BaseSubstitution	Substitution in a non-repetitive region or a repetitive region of <=7 base pairs
Match	.	JAK2	V617F	1849G>T	likely	missense	BaseSubstitution	JAK2	V617F	1849G>T	known	missense	BaseSubstitution	Substitution in a non-repetitive region or a repetitive region of <=7 base pairs
Match	.	KIT	D820Y	2458G>T	likely	missense	BaseSubstitution	KIT	D820Y	2458G>T	known	missense	BaseSubstitution	Substitution in a non-repetitive region or a repetitive region of <=7 base pairs
Match	.	TP53	H179R	536A>G	likely	missense	BaseSubstitution	TP53	H179R	536A>G	known	missense	BaseSubstitution	Substitution in a non-repetitive region or a repetitive region of <=7 base pairs
Match	.	AR	H875Y	2623C>T	likely	missense	BaseSubstitution	AR	H875Y	2623C>T	known	missense	BaseSubstitution	Substitution in a non-repetitive region or a repetitive region of <=7 base pairs
Match	.	CTNNB1	S37F	110C>T	likely	missense	BaseSubstitution	CTNNB1	S37F	110C>T	known	missense	BaseSubstitution	Substitution in a non-repetitive region or a repetitive region of <=7 base pairs
Match	.	MLH1	G22A	65G>C	likely	missense	BaseSubstitution	MLH1	G22A	65G>C	unknown	missense	BaseSubstitution	Substitution in a non-repetitive region or a repetitive region of <=7 base pairs
Match	.	TP53	R175H	524G>A	likely	missense	BaseSubstitution	TP53	R175H	524G>A	known	missense	BaseSubstitution	Substitution in a non-repetitive region or a repetitive region of <=7 base pairs
Match	.	AKT1	E17K	49G>A	likely	missense	BaseSubstitution	AKT1	E17K	49G>A	known	missense	BaseSubstitution	Substitution in a non-repetitive region or a repetitive region of <=7 base pairs
Match	.	IDH2	R140Q	419G>A	likely	missense	BaseSubstitution	IDH2	R140Q	419G>A	known	missense	BaseSubstitution	Substitution in a non-repetitive region or a repetitive region of <=7 base pairs
Match	.	APC	Q1328*	3982C>T	likely	nonsense	BaseSubstitution	APC	Q1328*	3982C>T	known	nonsense	BaseSubstitution	Substitution in a non-repetitive region or a repetitive region of <=7 base pairs
Match	.	TP53	R213*	637C>T	likely	nonsense	BaseSubstitution	TP53	R213*	637C>T	known	nonsense	BaseSubstitution	Substitution in a non-repetitive region or a repetitive region of <=7 base pairs
Match	.	SMO	R709Q	2126G>A	likely	missense	BaseSubstitution	SMO	R709Q	2126G>A	unknown	missense	BaseSubstitution	Substitution in a non-repetitive region or a repetitive region of <=7 base pairs
Match	.	TP53	Q331H	993G>T	likely	missense	BaseSubstitution	TP53	Q331H	993G>T	known	missense	BaseSubstitution	Substitution in a non-repetitive region or a repetitive region of <=7 base pairs
Match	.	TP53	R273L	818G>T	likely	missense	BaseSubstitution	TP53	R273L	818G>T	known	missense	BaseSubstitution	Substitution in a non-repetitive region or a repetitive region of <=7 base pairs
Match	.	KRAS	G12V	35G>T	likely	missense	BaseSubstitution	KRAS	G12V	35G>T	known	missense	BaseSubstitution	Substitution in a non-repetitive region or a repetitive region of <=7 base pairs
Match	.	TP53	n/a	920-1G>T	likely	splice	BaseSubstitution	TP53	splice site 920-1G>T	920-1G>T	likely	splice	BaseSubstitution	Substitution in a non-repetitive region or a repetitive region of <=7 base pairs
Match	.	TP53	R248G	742C>G	likely	missense	BaseSubstitution	TP53	R248G	742C>G	known	missense	BaseSubstitution	Substitution in a non-repetitive region or a repetitive region of <=7 base pairs
Match	.	TP53	A159V	476C>T	likely	missense	BaseSubstitution	TP53	A159V	476C>T	known	missense	BaseSubstitution	Substitution in a non-repetitive region or a repetitive region of <=7 base pairs
Match	.	AR	L702H	2105T>A	likely	missense	BaseSubstitution	AR	L702H	2105T>A	known	missense	BaseSubstitution	Substitution in a non-repetitive region or a repetitive region of <=7 base pairs
Match	.	PIK3CA	R357G	1069C>G	likely	missense	BaseSubstitution	PIK3CA	R357G	1069C>G	unknown	missense	BaseSubstitution	Substitution in a non-repetitive region or a repetitive region of <=7 base pairs
Match	.	TP53	Y163C	488A>G	likely	missense	BaseSubstitution	TP53	Y163C	488A>G	known	missense	BaseSubstitution	Substitution in a non-repetitive region or a repetitive region of <=7 base pairs
Match	.	EGFR	E746_A750del	2236_2250delGAATTAAGAGAAGCA	likely	nonframeshift	Indel	EGFR	E746_A750del	2236_2250delGAATTAAGAGAAGCA	known	nonframeshift	Indel	Insertion/Deletion in non-repetitive region or a repetitive region of <=3 base pairs
Match	.	APC	Q1303*	3907C>T	likely	nonsense	BaseSubstitution	APC	Q1303*	3906_3907GC>TT	known	nonsense	BaseSubstitution	Substitution in a non-repetitive region or a repetitive region of <=7 base pairs
Match	.	TP53	n/a	673-1G>A	likely	splice	BaseSubstitution	TP53	splice site 673-1G>A	673-1G>A	likely	splice	BaseSubstitution	Substitution in a non-repetitive region or a repetitive region of <=7 base pairs
Match	.	APC	G471E	1412G>A	likely	missense	BaseSubstitution	APC	G471E	1412G>A	unknown	missense	BaseSubstitution	Substitution in a non-repetitive region or a repetitive region of <=7 base pairs
Match	.	APC	R727M	2180G>T	likely	missense	BaseSubstitution	APC	R727M	2180G>T	unknown	missense	BaseSubstitution	Substitution in a non-repetitive region or a repetitive region of <=7 base pairs
Match	.	APC	R2166*	6496C>T	likely	nonsense	BaseSubstitution	APC	R2166*	6496C>T	likely	nonsense	BaseSubstitution	Substitution in a non-repetitive region or a repetitive region of <=7 base pairs
Match	.	BRAF	A712T	2134G>A	likely	missense	BaseSubstitution	BRAF	A712T	2134G>A	unknown	missense	BaseSubstitution	Substitution in a non-repetitive region or a repetitive region of <=7 base pairs
Match	.	BRCA1	T1569M	4706C>T	likely	missense	BaseSubstitution	BRCA1	T1548M	4643C>T	unknown	missense	BaseSubstitution	Substitution in a non-repetitive region or a repetitive region of <=7 base pairs
Match	.	BRCA1	D1123Y	3367G>T	likely	missense	BaseSubstitution	BRCA1	D1123Y	3367G>T	unknown	missense	BaseSubstitution	Substitution in a non-repetitive region or a repetitive region of <=7 base pairs
Match	.	BRCA1	P832S	2494C>T	likely	missense	BaseSubstitution	BRCA1	P832S	2494C>T	unknown	missense	BaseSubstitution	Substitution in a non-repetitive region or a repetitive region of <=7 base pairs
Match	.	CCND2	L100R	299T>G	likely	missense	BaseSubstitution	CCND2	L100R	299T>G	unknown	missense	BaseSubstitution	Substitution in a non-repetitive region or a repetitive region of <=7 base pairs
Match	.	CDKN2A	R80*	238C>T	likely	nonsense	BaseSubstitution	CDKN2A	R80*	238C>T	known	nonsense	BaseSubstitution	Substitution in a non-repetitive region or a repetitive region of <=7 base pairs
Match	.	CDKN2A	E69*	205G>T	likely	nonsense	BaseSubstitution	CDKN2A	E69*	205G>T	known	nonsense	BaseSubstitution	Substitution in a non-repetitive region or a repetitive region of <=7 base pairs
Match	.	EGFR	G573*	1717G>T	likely	nonsense	BaseSubstitution	EGFR	G573*	1717G>T	unknown	nonsense	BaseSubstitution	Substitution in a non-repetitive region or a repetitive region of <=7 base pairs
Match	.	EGFR	T790M	2369C>T	likely	missense	BaseSubstitution	EGFR	T790M	2369C>T	known	missense	BaseSubstitution	Substitution in a non-repetitive region or a repetitive region of <=7 base pairs
Match	.	EGFR	L858R	2573T>G	likely	missense	BaseSubstitution	EGFR	L858R	2573T>G	known	missense	BaseSubstitution	Substitution in a non-repetitive region or a repetitive region of <=7 base pairs
Match	.	FBXW7	R505C	1513C>T	likely	missense	BaseSubstitution	FBXW7	R505C	1513C>T	known	missense	BaseSubstitution	Substitution in a non-repetitive region or a repetitive region of <=7 base pairs
Match	.	FGFR3	R622H	1865G>A	likely	missense	BaseSubstitution	FGFR3	R621H	1862G>A	known	missense	BaseSubstitution	Substitution in a non-repetitive region or a repetitive region of <=7 base pairs
Match	.	FLT3	A627T	1879G>A	likely	missense	BaseSubstitution	FLT3	A627T	1879G>A	known	missense	BaseSubstitution	Substitution in a non-repetitive region or a repetitive region of <=7 base pairs
Match	.	GNA11	A168T	502G>A	likely	missense	BaseSubstitution	GNA11	A168T	502G>A	unknown	missense	BaseSubstitution	Substitution in a non-repetitive region or a repetitive region of <=7 base pairs
Match	.	GNAS	R202H	605G>A	likely	missense	BaseSubstitution	GNAS	R201H	602G>A	known	missense	BaseSubstitution	Substitution in a non-repetitive region or a repetitive region of <=7 base pairs
Match	.	IDH1	G97D	290G>A	likely	missense	BaseSubstitution	IDH1	G97D	290G>A	known	missense	BaseSubstitution	Substitution in a non-repetitive region or a repetitive region of <=7 base pairs
Match	.	JAK2	V617F	1849G>T	likely	missense	BaseSubstitution	JAK2	V617F	1849G>T	known	missense	BaseSubstitution	Substitution in a non-repetitive region or a repetitive region of <=7 base pairs
Match	.	KDR	S925F	2774C>T	likely	missense	BaseSubstitution	KDR	S925F	2774C>T	unknown	missense	BaseSubstitution	Substitution in a non-repetitive region or a repetitive region of <=7 base pairs
Match	.	KDR	S26G	76A>G	likely	missense	BaseSubstitution	KDR	S26G	76A>G	unknown	missense	BaseSubstitution	Substitution in a non-repetitive region or a repetitive region of <=7 base pairs
Match	.	KEAP1	A40V	119C>T	likely	missense	BaseSubstitution	KEAP1	A40V	119C>T	unknown	missense	BaseSubstitution	Substitution in a non-repetitive region or a repetitive region of <=7 base pairs
Match	.	KEAP1	A30T	88G>A	likely	missense	BaseSubstitution	KEAP1	A30T	88G>A	unknown	missense	BaseSubstitution	Substitution in a non-repetitive region or a repetitive region of <=7 base pairs
Match	.	KIT	R135H	404G>A	likely	missense	BaseSubstitution	KIT	R135H	404G>A	unknown	missense	BaseSubstitution	Substitution in a non-repetitive region or a repetitive region of <=7 base pairs
Match	.	KIT	V532I	1594G>A	likely	missense	BaseSubstitution	KIT	V532I	1594G>A	unknown	missense	BaseSubstitution	Substitution in a non-repetitive region or a repetitive region of <=7 base pairs
Match	.	KRAS	G13D	38G>A	likely	missense	BaseSubstitution	KRAS	G13D	38G>A	known	missense	BaseSubstitution	Substitution in a non-repetitive region or a repetitive region of <=7 base pairs
Match	.	MAP2K1	D67N	199G>A	likely	missense	BaseSubstitution	MAP2K1	D67N	199G>A	known	missense	BaseSubstitution	Substitution in a non-repetitive region or a repetitive region of <=7 base pairs
Match	.	MSH2	R711*	2131C>T	likely	nonsense	BaseSubstitution	MSH2	R711*	2131C>T	likely	nonsense	BaseSubstitution	Substitution in a non-repetitive region or a repetitive region of <=7 base pairs
Match	.	NF2	T352M	1055C>T	likely	missense	BaseSubstitution	NF2	T352M	1055C>T	unknown	missense	BaseSubstitution	Substitution in a non-repetitive region or a repetitive region of <=7 base pairs
Match	.	NRAS	G12C	34G>T	likely	missense	BaseSubstitution	NRAS	G12C	34G>T	known	missense	BaseSubstitution	Substitution in a non-repetitive region or a repetitive region of <=7 base pairs
Match	.	PIK3CA	G118D	353G>A	likely	missense	BaseSubstitution	PIK3CA	G118D	353G>A	known	missense	BaseSubstitution	Substitution in a non-repetitive region or a repetitive region of <=7 base pairs
Match	.	PIK3CA	E545K	1633G>A	likely	missense	BaseSubstitution	PIK3CA	E545K	1633G>A	known	missense	BaseSubstitution	Substitution in a non-repetitive region or a repetitive region of <=7 base pairs
Match	.	PTEN	G129*	385G>T	likely	nonsense	BaseSubstitution	PTEN	G129*	385G>T	known	nonsense	BaseSubstitution	Substitution in a non-repetitive region or a repetitive region of <=7 base pairs
Match	.	RB1	R251*	751C>T	likely	nonsense	BaseSubstitution	RB1	R251*	751C>T	known	nonsense	BaseSubstitution	Substitution in a non-repetitive region or a repetitive region of <=7 base pairs
Match	.	RET	M980T	2939T>C	likely	missense	BaseSubstitution	RET	M980T	2939T>C	unknown	missense	BaseSubstitution	Substitution in a non-repetitive region or a repetitive region of <=7 base pairs
Match	.	RNF43	L214M	640C>A	likely	missense	BaseSubstitution	RNF43	L214M	640C>A	unknown	missense	BaseSubstitution	Substitution in a non-repetitive region or a repetitive region of <=7 base pairs
Match	.	RNF43	G102E	305G>A	likely	missense	BaseSubstitution	RNF43	G102E	305G>A	unknown	missense	BaseSubstitution	Substitution in a non-repetitive region or a repetitive region of <=7 base pairs
Match	.	ROS1	L814I	2440C>A	likely	missense	BaseSubstitution	ROS1	L814I	2440C>A	unknown	missense	BaseSubstitution	Substitution in a non-repetitive region or a repetitive region of <=7 base pairs
Match	.	SMO	T640A	1918A>G	likely	missense	BaseSubstitution	SMO	T640A	1918A>G	known	missense	BaseSubstitution	Substitution in a non-repetitive region or a repetitive region of <=7 base pairs
Match	.	TP53	n/a	1101-2A>C	likely	splice	BaseSubstitution	TP53	splice site 1101-2A>C	1101-2A>C	likely	splice	BaseSubstitution	Substitution in a non-repetitive region or a repetitive region of <=7 base pairs
Match	.	TP53	n/a	993+1G>T	likely	splice	BaseSubstitution	TP53	splice site 993+1G>T	993+1G>T	likely	splice	BaseSubstitution	Substitution in a non-repetitive region or a repetitive region of <=7 base pairs
Match	.	TP53	R306*	916C>T	likely	nonsense	BaseSubstitution	TP53	R306*	916C>T	known	nonsense	BaseSubstitution	Substitution in a non-repetitive region or a repetitive region of <=7 base pairs
Match	.	TP53	E285K	853G>A	likely	missense	BaseSubstitution	TP53	E285K	853G>A	known	missense	BaseSubstitution	Substitution in a non-repetitive region or a repetitive region of <=7 base pairs
Match	.	TP53	R249S	747G>T	likely	missense	BaseSubstitution	TP53	R249S	747G>T	known	missense	BaseSubstitution	Substitution in a non-repetitive region or a repetitive region of <=7 base pairs
Match	.	TP53	S241F	722C>T	likely	missense	BaseSubstitution	TP53	S241F	722C>T	known	missense	BaseSubstitution	Substitution in a non-repetitive region or a repetitive region of <=7 base pairs
Match	.	TP53	S241C	722C>G	likely	missense	BaseSubstitution	TP53	S241C	722C>G	known	missense	BaseSubstitution	Substitution in a non-repetitive region or a repetitive region of <=7 base pairs
Match	.	TP53	Y236*	708C>G	likely	nonsense	BaseSubstitution	TP53	Y236*	708C>G	known	nonsense	BaseSubstitution	Substitution in a non-repetitive region or a repetitive region of <=7 base pairs
Match	.	TP53	n/a	673-2A>G	likely	splice	BaseSubstitution	TP53	splice site 673-2A>G	673-2A>G	likely	splice	BaseSubstitution	Substitution in a non-repetitive region or a repetitive region of <=7 base pairs
Match	.	TP53	R196*	586C>T	likely	nonsense	BaseSubstitution	TP53	R196*	586C>T	known	nonsense	BaseSubstitution	Substitution in a non-repetitive region or a repetitive region of <=7 base pairs
Match	.	TP53	H179R	536A>G	likely	missense	BaseSubstitution	TP53	H179R	536A>G	known	missense	BaseSubstitution	Substitution in a non-repetitive region or a repetitive region of <=7 base pairs
Match	.	TP53	Y163C	488A>G	likely	missense	BaseSubstitution	TP53	Y163C	488A>G	known	missense	BaseSubstitution	Substitution in a non-repetitive region or a repetitive region of <=7 base pairs
Match	.	TP53	A161T	481G>A	likely	missense	BaseSubstitution	TP53	M160_A161>IT	480_481GG>TA	unknown	missense	BaseSubstitution	Substitution in a non-repetitive region or a repetitive region of <=7 base pairs
Match	.	TP53	M160I	480G>T	likely	missense	BaseSubstitution	TP53	M160_A161>IT	480_481GG>TA	unknown	missense	BaseSubstitution	Substitution in a non-repetitive region or a repetitive region of <=7 base pairs
Match	.	TP53	T125T	375G>A	likely	splice	BaseSubstitution	TP53	splice site 375G>A	375G>A	known	splice	BaseSubstitution	Substitution in a non-repetitive region or a repetitive region of <=7 base pairs
Match	.	TP53	T125R	374C>G	likely	missense	BaseSubstitution	TP53	T125R	374C>G	known	missense	BaseSubstitution	Substitution in a non-repetitive region or a repetitive region of <=7 base pairs
Match	.	VHL	R79H	236G>A	likely	missense	BaseSubstitution	VHL	R79H	236G>A	known	missense	BaseSubstitution	Substitution in a non-repetitive region or a repetitive region of <=7 base pairs
Match	.	EGFR	E746_A750del	2235_2249delGGAATTAAGAGAAGC	likely	nonframeshift	Indel	EGFR	E746_A750del	2235_2249delGGAATTAAGAGAAGC	known	nonframeshift	Indel	Insertion/Deletion in non-repetitive region or a repetitive region of <=3 base pairs
Match	.	BRAF	V600E	1799T>A	likely	missense	BaseSubstitution	BRAF	V600E	1799T>A	known	missense	BaseSubstitution	Substitution in a non-repetitive region or a repetitive region of <=7 base pairs
Match	.	CDKN2A	R80*	238C>T	likely	nonsense	BaseSubstitution	CDKN2A	R80*	238C>T	known	nonsense	BaseSubstitution	Substitution in a non-repetitive region or a repetitive region of <=7 base pairs
Match	.	CDKN2A	R58*	172C>T	likely	nonsense	BaseSubstitution	CDKN2A	R58*	172C>T	known	nonsense	BaseSubstitution	Substitution in a non-repetitive region or a repetitive region of <=7 base pairs
Match	.	CTNNB1	G34E	101G>A	likely	missense	BaseSubstitution	CTNNB1	G34E	101G>A	known	missense	BaseSubstitution	Substitution in a non-repetitive region or a repetitive region of <=7 base pairs
Match	.	EGFR	L858R	2573T>G	likely	missense	BaseSubstitution	EGFR	L858R	2573T>G	known	missense	BaseSubstitution	Substitution in a non-repetitive region or a repetitive region of <=7 base pairs
Match	.	FLT3	E716D	2148G>T	likely	missense	BaseSubstitution	FLT3	E716D	2148G>T	unknown	missense	BaseSubstitution	Substitution in a non-repetitive region or a repetitive region of <=7 base pairs
Match	.	GATA3	G296R	886G>A	likely	missense	BaseSubstitution	GATA3	G296R	886G>A	unknown	missense	BaseSubstitution	Substitution in a non-repetitive region or a repetitive region of <=7 base pairs
Match	.	JAK2	V617F	1849G>T	likely	missense	BaseSubstitution	JAK2	V617F	1849G>T	known	missense	BaseSubstitution	Substitution in a non-repetitive region or a repetitive region of <=7 base pairs
Match	.	KEAP1	G350S	1048G>A	likely	missense	BaseSubstitution	KEAP1	G350S	1048G>A	unknown	missense	BaseSubstitution	Substitution in a non-repetitive region or a repetitive region of <=7 base pairs
Match	.	KEAP1	R116W	346C>T	likely	missense	BaseSubstitution	KEAP1	R116W	346C>T	unknown	missense	BaseSubstitution	Substitution in a non-repetitive region or a repetitive region of <=7 base pairs
Match	.	KRAS	G12D	35G>A	likely	missense	BaseSubstitution	KRAS	G12D	35G>A	known	missense	BaseSubstitution	Substitution in a non-repetitive region or a repetitive region of <=7 base pairs
Match	.	MSH2	Q215*	643C>T	likely	nonsense	BaseSubstitution	MSH2	Q215*	643C>T	likely	nonsense	BaseSubstitution	Substitution in a non-repetitive region or a repetitive region of <=7 base pairs
Match	.	NF2	Q362*	1084C>T	likely	nonsense	BaseSubstitution	NF2	Q362*	1084C>T	known	nonsense	BaseSubstitution	Substitution in a non-repetitive region or a repetitive region of <=7 base pairs
Match	.	NFE2L2	G31A	92G>C	likely	missense	BaseSubstitution	NFE2L2	G31A	92G>C	known	missense	BaseSubstitution	Substitution in a non-repetitive region or a repetitive region of <=7 base pairs
Match	.	PIK3CA	E453K	1357G>A	likely	missense	BaseSubstitution	PIK3CA	E453K	1357G>A	known	missense	BaseSubstitution	Substitution in a non-repetitive region or a repetitive region of <=7 base pairs
Match	.	PIK3CA	E545A	1634A>C	likely	missense	BaseSubstitution	PIK3CA	E545A	1634A>C	known	missense	BaseSubstitution	Substitution in a non-repetitive region or a repetitive region of <=7 base pairs
Match	.	PIK3CA	H1047R	3140A>G	likely	missense	BaseSubstitution	PIK3CA	H1047R	3140A>G	known	missense	BaseSubstitution	Substitution in a non-repetitive region or a repetitive region of <=7 base pairs
Match	.	PIK3R1	R386G	1156C>G	likely	missense	BaseSubstitution	PIK3R1	R386G	1156C>G	unknown	missense	BaseSubstitution	Substitution in a non-repetitive region or a repetitive region of <=7 base pairs
Match	.	PIK3R1	R639*	1915C>T	likely	nonsense	BaseSubstitution	PIK3R1	R639*	1915C>T	likely	nonsense	BaseSubstitution	Substitution in a non-repetitive region or a repetitive region of <=7 base pairs
Match	.	PMS2	N775S	2324A>G	likely	missense	BaseSubstitution	PMS2	N775S	2324A>G	unknown	missense	BaseSubstitution	Substitution in a non-repetitive region or a repetitive region of <=7 base pairs
Match	.	PTEN	M134I	402G>T	likely	missense	BaseSubstitution	PTEN	M134I	402G>T	known	missense	BaseSubstitution	Substitution in a non-repetitive region or a repetitive region of <=7 base pairs
Match	.	PTEN	R173H	518G>A	likely	missense	BaseSubstitution	PTEN	R173H	518G>A	known	missense	BaseSubstitution	Substitution in a non-repetitive region or a repetitive region of <=7 base pairs
Match	.	SMO	R576W	1726C>T	likely	missense	BaseSubstitution	SMO	R576W	1726C>T	unknown	missense	BaseSubstitution	Substitution in a non-repetitive region or a repetitive region of <=7 base pairs
Match	.	TP53	Q331*	991C>T	likely	nonsense	BaseSubstitution	TP53	Q331*	991C>T	known	nonsense	BaseSubstitution	Substitution in a non-repetitive region or a repetitive region of <=7 base pairs
Match	.	TP53	E285K	853G>A	likely	missense	BaseSubstitution	TP53	E285K	853G>A	known	missense	BaseSubstitution	Substitution in a non-repetitive region or a repetitive region of <=7 base pairs
Match	.	TP53	R249S	747G>T	likely	missense	BaseSubstitution	TP53	R249S	747G>T	known	missense	BaseSubstitution	Substitution in a non-repetitive region or a repetitive region of <=7 base pairs
Match	.	TP53	R248Q	743G>A	likely	missense	BaseSubstitution	TP53	R248Q	743G>A	known	missense	BaseSubstitution	Substitution in a non-repetitive region or a repetitive region of <=7 base pairs
Match	.	TP53	S241F	722C>T	likely	missense	BaseSubstitution	TP53	S241F	722C>T	known	missense	BaseSubstitution	Substitution in a non-repetitive region or a repetitive region of <=7 base pairs
Match	.	TP53	n/a	559+2T>C	likely	splice	BaseSubstitution	TP53	splice site 559+2T>C	559+2T>C	likely	splice	BaseSubstitution	Substitution in a non-repetitive region or a repetitive region of <=7 base pairs
Match	.	TP53	Y163C	488A>G	likely	missense	BaseSubstitution	TP53	Y163C	488A>G	known	missense	BaseSubstitution	Substitution in a non-repetitive region or a repetitive region of <=7 base pairs
Match	.	TP53	A161T	481G>A	likely	missense	BaseSubstitution	TP53	M160_A161>IT	480_481GG>TA	unknown	missense	BaseSubstitution	Substitution in a non-repetitive region or a repetitive region of <=7 base pairs
Match	.	TP53	M160I	480G>T	likely	missense	BaseSubstitution	TP53	M160_A161>IT	480_481GG>TA	unknown	missense	BaseSubstitution	Substitution in a non-repetitive region or a repetitive region of <=7 base pairs
Match	.	TP53	T125R	374C>G	likely	missense	BaseSubstitution	TP53	T125R	374C>G	known	missense	BaseSubstitution	Substitution in a non-repetitive region or a repetitive region of <=7 base pairs
Match	.	PTEN	N323fs	968dupA	likely	frameshift	Indel	PTEN	N323fs*21	968delA	known	frameshift	Indel	Insertion/Deletion in a repetitive region of 4 to 6 base pairs
Match	.	EGFR	E746_A750del	2235_2249delGGAATTAAGAGAAGC	likely	nonframeshift	Indel	EGFR	E746_A750del	2235_2249delGGAATTAAGAGAAGC	known	nonframeshift	Indel	Insertion/Deletion in non-repetitive region or a repetitive region of <=3 base pairs
Match	.	APC	R727M	2180G>T	likely	missense	BaseSubstitution	APC	R727M	2180G>T	unknown	missense	BaseSubstitution	Substitution in a non-repetitive region or a repetitive region of <=7 base pairs
Match	.	APC	I1779M	5337A>G	likely	missense	BaseSubstitution	APC	I1779M	5337A>G	unknown	missense	BaseSubstitution	Substitution in a non-repetitive region or a repetitive region of <=7 base pairs
Match	.	APC	R2166*	6496C>T	likely	nonsense	BaseSubstitution	APC	R2166*	6496C>T	likely	nonsense	BaseSubstitution	Substitution in a non-repetitive region or a repetitive region of <=7 base pairs
Match	.	AR	H875Y	2623C>T	likely	missense	BaseSubstitution	AR	H875Y	2623C>T	known	missense	BaseSubstitution	Substitution in a non-repetitive region or a repetitive region of <=7 base pairs
Match	.	BRAF	V600E	1799T>A	likely	missense	BaseSubstitution	BRAF	V600E	1799T>A	known	missense	BaseSubstitution	Substitution in a non-repetitive region or a repetitive region of <=7 base pairs
Match	.	BRAF	L597R	1790T>G	likely	missense	BaseSubstitution	BRAF	L597R	1790T>G	known	missense	BaseSubstitution	Substitution in a non-repetitive region or a repetitive region of <=7 base pairs
Match	.	BRCA2	A487V	1460C>T	likely	missense	BaseSubstitution	BRCA2	A487V	1460C>T	unknown	missense	BaseSubstitution	Substitution in a non-repetitive region or a repetitive region of <=7 base pairs
Match	.	BRCA2	V1810I	5428G>A	likely	missense	BaseSubstitution	BRCA2	V1810I	5428G>A	unknown	missense	BaseSubstitution	Substitution in a non-repetitive region or a repetitive region of <=7 base pairs
Match	.	CCND2	L100R	299T>G	likely	missense	BaseSubstitution	CCND2	L100R	299T>G	unknown	missense	BaseSubstitution	Substitution in a non-repetitive region or a repetitive region of <=7 base pairs
Match	.	CDKN2A	R80*	238C>T	likely	nonsense	BaseSubstitution	CDKN2A	R80*	238C>T	known	nonsense	BaseSubstitution	Substitution in a non-repetitive region or a repetitive region of <=7 base pairs
Match	.	DDR2	K763E	2287A>G	likely	missense	BaseSubstitution	DDR2	K763E	2287A>G	unknown	missense	BaseSubstitution	Substitution in a non-repetitive region or a repetitive region of <=7 base pairs
Match	.	EGFR	T790M	2369C>T	likely	missense	BaseSubstitution	EGFR	T790M	2369C>T	known	missense	BaseSubstitution	Substitution in a non-repetitive region or a repetitive region of <=7 base pairs
Match	.	IDH1	G97D	290G>A	likely	missense	BaseSubstitution	IDH1	G97D	290G>A	known	missense	BaseSubstitution	Substitution in a non-repetitive region or a repetitive region of <=7 base pairs
Match	.	JAK2	V617F	1849G>T	likely	missense	BaseSubstitution	JAK2	V617F	1849G>T	known	missense	BaseSubstitution	Substitution in a non-repetitive region or a repetitive region of <=7 base pairs
Match	.	KDR	S925F	2774C>T	likely	missense	BaseSubstitution	KDR	S925F	2774C>T	unknown	missense	BaseSubstitution	Substitution in a non-repetitive region or a repetitive region of <=7 base pairs
Match	.	KEAP1	R554*	1660C>T	likely	nonsense	BaseSubstitution	KEAP1	R554*	1660C>T	likely	nonsense	BaseSubstitution	Substitution in a non-repetitive region or a repetitive region of <=7 base pairs
Match	.	KEAP1	G350S	1048G>A	likely	missense	BaseSubstitution	KEAP1	G350S	1048G>A	unknown	missense	BaseSubstitution	Substitution in a non-repetitive region or a repetitive region of <=7 base pairs
Match	.	KIT	R135H	404G>A	likely	missense	BaseSubstitution	KIT	R135H	404G>A	unknown	missense	BaseSubstitution	Substitution in a non-repetitive region or a repetitive region of <=7 base pairs
Match	.	KIT	V532I	1594G>A	likely	missense	BaseSubstitution	KIT	V532I	1594G>A	unknown	missense	BaseSubstitution	Substitution in a non-repetitive region or a repetitive region of <=7 base pairs
Match	.	KRAS	G13D	38G>A	likely	missense	BaseSubstitution	KRAS	G13D	38G>A	known	missense	BaseSubstitution	Substitution in a non-repetitive region or a repetitive region of <=7 base pairs
Match	.	MSH6	T1189I	3566C>T	likely	missense	BaseSubstitution	MSH6	T1189I	3566C>T	unknown	missense	BaseSubstitution	Substitution in a non-repetitive region or a repetitive region of <=7 base pairs
Match	.	NRAS	G12D	35G>A	likely	missense	BaseSubstitution	NRAS	G12D	35G>A	known	missense	BaseSubstitution	Substitution in a non-repetitive region or a repetitive region of <=7 base pairs
Match	.	PDCD1LG2	V262D	785T>A	likely	missense	BaseSubstitution	PDCD1LG2	V262D	785T>A	unknown	missense	BaseSubstitution	Substitution in a non-repetitive region or a repetitive region of <=7 base pairs
Match	.	PDGFRA	W57R	169T>C	likely	missense	BaseSubstitution	PDGFRA	W57R	169T>C	unknown	missense	BaseSubstitution	Substitution in a non-repetitive region or a repetitive region of <=7 base pairs
Match	.	PIK3CA	E545K	1633G>A	likely	missense	BaseSubstitution	PIK3CA	E545K	1633G>A	known	missense	BaseSubstitution	Substitution in a non-repetitive region or a repetitive region of <=7 base pairs
Match	.	PIK3CA	Q546R	1637A>G	likely	missense	BaseSubstitution	PIK3CA	Q546R	1637A>G	known	missense	BaseSubstitution	Substitution in a non-repetitive region or a repetitive region of <=7 base pairs
Match	.	PIK3CA	H1047R	3140A>G	likely	missense	BaseSubstitution	PIK3CA	H1047R	3140A>G	known	missense	BaseSubstitution	Substitution in a non-repetitive region or a repetitive region of <=7 base pairs
Match	.	RB1	R251*	751C>T	likely	nonsense	BaseSubstitution	RB1	R251*	751C>T	known	nonsense	BaseSubstitution	Substitution in a non-repetitive region or a repetitive region of <=7 base pairs
Match	.	RET	M980T	2939T>C	likely	missense	BaseSubstitution	RET	M980T	2939T>C	unknown	missense	BaseSubstitution	Substitution in a non-repetitive region or a repetitive region of <=7 base pairs
Match	.	RNF43	L214M	640C>A	likely	missense	BaseSubstitution	RNF43	L214M	640C>A	unknown	missense	BaseSubstitution	Substitution in a non-repetitive region or a repetitive region of <=7 base pairs
Match	.	SMO	T640A	1918A>G	likely	missense	BaseSubstitution	SMO	T640A	1918A>G	known	missense	BaseSubstitution	Substitution in a non-repetitive region or a repetitive region of <=7 base pairs
Match	.	TP53	n/a	1101-2A>C	likely	splice	BaseSubstitution	TP53	splice site 1101-2A>C	1101-2A>C	likely	splice	BaseSubstitution	Substitution in a non-repetitive region or a repetitive region of <=7 base pairs
Match	.	TP53	Q331R	992A>G	likely	missense	BaseSubstitution	TP53	Q331R	992A>G	known	missense	BaseSubstitution	Substitution in a non-repetitive region or a repetitive region of <=7 base pairs
Match	.	TP53	E285K	853G>A	likely	missense	BaseSubstitution	TP53	E285K	853G>A	known	missense	BaseSubstitution	Substitution in a non-repetitive region or a repetitive region of <=7 base pairs
Match	.	TP53	R280I	839G>T	likely	missense	BaseSubstitution	TP53	R280I	839G>T	known	missense	BaseSubstitution	Substitution in a non-repetitive region or a repetitive region of <=7 base pairs
Match	.	TP53	R249S	747G>T	likely	missense	BaseSubstitution	TP53	R249S	747G>T	known	missense	BaseSubstitution	Substitution in a non-repetitive region or a repetitive region of <=7 base pairs
Match	.	TP53	S241F	722C>T	likely	missense	BaseSubstitution	TP53	S241F	722C>T	known	missense	BaseSubstitution	Substitution in a non-repetitive region or a repetitive region of <=7 base pairs
Match	.	TP53	D228Y	682G>T	likely	missense	BaseSubstitution	TP53	D228Y	682G>T	known	missense	BaseSubstitution	Substitution in a non-repetitive region or a repetitive region of <=7 base pairs
Match	.	TP53	Y220C	659A>G	likely	missense	BaseSubstitution	TP53	Y220C	659A>G	known	missense	BaseSubstitution	Substitution in a non-repetitive region or a repetitive region of <=7 base pairs
Match	.	TP53	R213Q	638G>A	likely	missense	BaseSubstitution	TP53	R213Q	638G>A	known	missense	BaseSubstitution	Substitution in a non-repetitive region or a repetitive region of <=7 base pairs
Match	.	TP53	Y163C	488A>G	likely	missense	BaseSubstitution	TP53	Y163C	488A>G	known	missense	BaseSubstitution	Substitution in a non-repetitive region or a repetitive region of <=7 base pairs
Match	.	TP53	A161T	481G>A	likely	missense	BaseSubstitution	TP53	M160_A161>IT	480_481GG>TA	unknown	missense	BaseSubstitution	Substitution in a non-repetitive region or a repetitive region of <=7 base pairs
Match	.	TP53	M160I	480G>T	likely	missense	BaseSubstitution	TP53	M160_A161>IT	480_481GG>TA	unknown	missense	BaseSubstitution	Substitution in a non-repetitive region or a repetitive region of <=7 base pairs
Match	.	TP53	F134S	401T>C	likely	missense	BaseSubstitution	TP53	F134S	401T>C	known	missense	BaseSubstitution	Substitution in a non-repetitive region or a repetitive region of <=7 base pairs
Match	.	TP53	T125R	374C>G	likely	missense	BaseSubstitution	TP53	T125R	374C>G	known	missense	BaseSubstitution	Substitution in a non-repetitive region or a repetitive region of <=7 base pairs
Match	.	EGFR	E746_A750del	2236_2250delGAATTAAGAGAAGCA	likely	nonframeshift	Indel	EGFR	E746_A750del	2236_2250delGAATTAAGAGAAGCA	known	nonframeshift	Indel	Insertion/Deletion in non-repetitive region or a repetitive region of <=3 base pairs
Match	.	TP53	R306*	916C>T	likely	nonsense	BaseSubstitution	TP53	R306*	916C>T	known	nonsense	BaseSubstitution	Substitution in a non-repetitive region or a repetitive region of <=7 base pairs
Match	.	MET	n/a	3083-1G>T	likely	splice	BaseSubstitution	MET	splice site 3029-1G>T	3029-1G>T	known	splice	BaseSubstitution	Substitution in a non-repetitive region or a repetitive region of <=7 base pairs
Match	.	MSH2	E467K	1399G>A	likely	missense	BaseSubstitution	MSH2	E467K	1399G>A	known	missense	BaseSubstitution	Substitution in a non-repetitive region or a repetitive region of <=7 base pairs
Match	.	FGFR2	R613T	1838G>C	likely	missense	BaseSubstitution	FGFR2	R612T	1835G>C	known	missense	BaseSubstitution	Substitution in a non-repetitive region or a repetitive region of <=7 base pairs
Match	.	KDR	A1065T	3193G>A	likely	missense	BaseSubstitution	KDR	A1065T	3193G>A	unknown	missense	BaseSubstitution	Substitution in a non-repetitive region or a repetitive region of <=7 base pairs
Match	.	KRAS	G12A	35G>C	likely	missense	BaseSubstitution	KRAS	G12A	35G>C	known	missense	BaseSubstitution	Substitution in a non-repetitive region or a repetitive region of <=7 base pairs
Match	.	TP53	R273L	818G>T	likely	missense	BaseSubstitution	TP53	R273L	818G>T	known	missense	BaseSubstitution	Substitution in a non-repetitive region or a repetitive region of <=7 base pairs
Match	.	AR	H875Y	2623C>T	likely	missense	BaseSubstitution	AR	H875Y	2623C>T	known	missense	BaseSubstitution	Substitution in a non-repetitive region or a repetitive region of <=7 base pairs
Match	.	BRAF	L597R	1790T>G	likely	missense	BaseSubstitution	BRAF	L597R	1790T>G	known	missense	BaseSubstitution	Substitution in a non-repetitive region or a repetitive region of <=7 base pairs
Match	.	BRCA2	V1810I	5428G>A	likely	missense	BaseSubstitution	BRCA2	V1810I	5428G>A	unknown	missense	BaseSubstitution	Substitution in a non-repetitive region or a repetitive region of <=7 base pairs
Match	.	CDKN2A	R80*	238C>T	likely	nonsense	BaseSubstitution	CDKN2A	R80*	238C>T	known	nonsense	BaseSubstitution	Substitution in a non-repetitive region or a repetitive region of <=7 base pairs
Match	.	CTNNB1	S45F	134C>T	likely	missense	BaseSubstitution	CTNNB1	S45F	134C>T	known	missense	BaseSubstitution	Substitution in a non-repetitive region or a repetitive region of <=7 base pairs
Match	.	JAK2	V617F	1849G>T	likely	missense	BaseSubstitution	JAK2	V617F	1849G>T	known	missense	BaseSubstitution	Substitution in a non-repetitive region or a repetitive region of <=7 base pairs
Match	.	PDGFRA	W57R	169T>C	likely	missense	BaseSubstitution	PDGFRA	W57R	169T>C	unknown	missense	BaseSubstitution	Substitution in a non-repetitive region or a repetitive region of <=7 base pairs
Match	.	PIK3CA	Q546R	1637A>G	likely	missense	BaseSubstitution	PIK3CA	Q546R	1637A>G	known	missense	BaseSubstitution	Substitution in a non-repetitive region or a repetitive region of <=7 base pairs
Match	.	PTCH1	A966T	2896G>A	likely	missense	BaseSubstitution	PTCH1	A966T	2896G>A	unknown	missense	BaseSubstitution	Substitution in a non-repetitive region or a repetitive region of <=7 base pairs
Match	.	RB1	R251*	751C>T	likely	nonsense	BaseSubstitution	RB1	R251*	751C>T	known	nonsense	BaseSubstitution	Substitution in a non-repetitive region or a repetitive region of <=7 base pairs
Match	.	TP53	Q331R	992A>G	likely	missense	BaseSubstitution	TP53	Q331R	992A>G	known	missense	BaseSubstitution	Substitution in a non-repetitive region or a repetitive region of <=7 base pairs
Match	.	TP53	E285K	853G>A	likely	missense	BaseSubstitution	TP53	E285K	853G>A	known	missense	BaseSubstitution	Substitution in a non-repetitive region or a repetitive region of <=7 base pairs
Match	.	TP53	R249S	747G>T	likely	missense	BaseSubstitution	TP53	R249S	747G>T	known	missense	BaseSubstitution	Substitution in a non-repetitive region or a repetitive region of <=7 base pairs
Match	.	TP53	D228Y	682G>T	likely	missense	BaseSubstitution	TP53	D228Y	682G>T	known	missense	BaseSubstitution	Substitution in a non-repetitive region or a repetitive region of <=7 base pairs
Match	.	TP53	n/a	559+2T>C	likely	splice	BaseSubstitution	TP53	splice site 559+2T>C	559+2T>C	likely	splice	BaseSubstitution	Substitution in a non-repetitive region or a repetitive region of <=7 base pairs
Match	.	TP53	Y163C	488A>G	likely	missense	BaseSubstitution	TP53	Y163C	488A>G	known	missense	BaseSubstitution	Substitution in a non-repetitive region or a repetitive region of <=7 base pairs
Match	.	TP53	A161T	481G>A	likely	missense	BaseSubstitution	TP53	M160_A161>IT	480_481GG>TA	unknown	missense	BaseSubstitution	Substitution in a non-repetitive region or a repetitive region of <=7 base pairs
Match	.	TP53	M160I	480G>T	likely	missense	BaseSubstitution	TP53	M160_A161>IT	480_481GG>TA	unknown	missense	BaseSubstitution	Substitution in a non-repetitive region or a repetitive region of <=7 base pairs
Match	.	CDKN2A	R80*	238C>T	likely	nonsense	BaseSubstitution	CDKN2A	R80*	238C>T	known	nonsense	BaseSubstitution	Substitution in a non-repetitive region or a repetitive region of <=7 base pairs
Match	.	CTNNB1	S45F	134C>T	likely	missense	BaseSubstitution	CTNNB1	S45F	134C>T	known	missense	BaseSubstitution	Substitution in a non-repetitive region or a repetitive region of <=7 base pairs
Match	.	JAK2	V617F	1849G>T	likely	missense	BaseSubstitution	JAK2	V617F	1849G>T	known	missense	BaseSubstitution	Substitution in a non-repetitive region or a repetitive region of <=7 base pairs
Match	.	RB1	W78*	234G>A	likely	nonsense	BaseSubstitution	RB1	W78*	234G>A	known	nonsense	BaseSubstitution	Substitution in a non-repetitive region or a repetitive region of <=7 base pairs
Match	.	RB1	R251*	751C>T	likely	nonsense	BaseSubstitution	RB1	R251*	751C>T	known	nonsense	BaseSubstitution	Substitution in a non-repetitive region or a repetitive region of <=7 base pairs
Match	.	TP53	n/a	993+1G>T	likely	splice	BaseSubstitution	TP53	splice site 993+1G>T	993+1G>T	likely	splice	BaseSubstitution	Substitution in a non-repetitive region or a repetitive region of <=7 base pairs
Match	.	TP53	E285K	853G>A	likely	missense	BaseSubstitution	TP53	E285K	853G>A	known	missense	BaseSubstitution	Substitution in a non-repetitive region or a repetitive region of <=7 base pairs
Match	.	TP53	P278A	832C>G	likely	missense	BaseSubstitution	TP53	P278A	832C>G	known	missense	BaseSubstitution	Substitution in a non-repetitive region or a repetitive region of <=7 base pairs
Match	.	TP53	R249S	747G>T	likely	missense	BaseSubstitution	TP53	R249S	747G>T	known	missense	BaseSubstitution	Substitution in a non-repetitive region or a repetitive region of <=7 base pairs
Match	.	TP53	Y236*	708C>G	likely	nonsense	BaseSubstitution	TP53	Y236*	708C>G	known	nonsense	BaseSubstitution	Substitution in a non-repetitive region or a repetitive region of <=7 base pairs
Match	.	TP53	D228Y	682G>T	likely	missense	BaseSubstitution	TP53	D228Y	682G>T	known	missense	BaseSubstitution	Substitution in a non-repetitive region or a repetitive region of <=7 base pairs
Match	.	TP53	M160I	480G>T	likely	missense	BaseSubstitution	TP53	M160_A161>IT	480_481GG>TA	unknown	missense	BaseSubstitution	Substitution in a non-repetitive region or a repetitive region of <=7 base pairs
Match	.	TP53	T125R	374C>G	likely	missense	BaseSubstitution	TP53	T125R	374C>G	known	missense	BaseSubstitution	Substitution in a non-repetitive region or a repetitive region of <=7 base pairs
Match	.	BRAF	V600E	1799T>A	likely	missense	BaseSubstitution	BRAF	V600E	1799T>A	known	missense	BaseSubstitution	Substitution in a non-repetitive region or a repetitive region of <=7 base pairs
Match	.	KEAP1	G350S	1048G>A	likely	missense	BaseSubstitution	KEAP1	G350S	1048G>A	unknown	missense	BaseSubstitution	Substitution in a non-repetitive region or a repetitive region of <=7 base pairs
Match	.	PIK3CA	H1047R	3140A>G	likely	missense	BaseSubstitution	PIK3CA	H1047R	3140A>G	known	missense	BaseSubstitution	Substitution in a non-repetitive region or a repetitive region of <=7 base pairs
Match	.	BRAF	V600E	1799T>A	likely	missense	BaseSubstitution	BRAF	V600E	1799T>A	known	missense	BaseSubstitution	Substitution in a non-repetitive region or a repetitive region of <=7 base pairs
Match	.	KEAP1	G350S	1048G>A	likely	missense	BaseSubstitution	KEAP1	G350S	1048G>A	unknown	missense	BaseSubstitution	Substitution in a non-repetitive region or a repetitive region of <=7 base pairs
Match	.	PIK3CA	H1047R	3140A>G	likely	missense	BaseSubstitution	PIK3CA	H1047R	3140A>G	known	missense	BaseSubstitution	Substitution in a non-repetitive region or a repetitive region of <=7 base pairs
