# Supplementary material for: Clinical and analytical validation of FoundationOne Liquid CDx, a novel 324-Gene cfDNA-based comprehensive genomic profiling assay for cancers of solid tumor origin
Source: PLoS One. 2020 Sep 25;15(9):e0237802. doi: 10.1371/journal.pone.0237802 (PMC7518588; doi:10.1371/journal.pone.0237802)
Supplement: S1 File — (ZIP) [file pone.0237802.s009.zip › Table 8_PIK3CA-Supplementary.xlsx]

## Sheet: Supplementary Table 8
Patient.ID	F1LCDx.PIK3CA.Status	F1LCDx.Gene	F1LCDx.ProteinEffect	ReferenceAssay.PIK3CA.Status	ReferenceAssay.Gene	ReferenceAssay.ProteinEffect
Patient1	Negative	NA	NA	Negative	none detected	Not Applicable
Patient2	Negative	NA	NA	Negative	none detected	Not Applicable
Patient3	Negative	NA	NA	Negative	none detected	Not Applicable
Patient4	Positive	PIK3CA	H1047R	Positive	PIK3CA	H1047R
Patient5	Positive	PIK3CA	H1047R	Positive	PIK3CA	H1047R
Patient6	Positive	PIK3CA	H1047R	Positive	PIK3CA	H1047R
Patient7	Negative	NA	NA	Missing	NA	NA
Patient8	Negative	NA	NA	Negative	none detected	Not Applicable
Patient9	Negative	NA	NA	Negative	none detected	Not Applicable
Patient10	Negative	NA	NA	Negative	none detected	Not Applicable
Patient11	Positive	PIK3CA	H1047R	Positive	PIK3CA	H1047R
Patient12	Positive	PIK3CA	E542K	Positive	PIK3CA	E542K
Patient13	Negative	NA	NA	Positive	PIK3CA	H1047R
Patient14	Negative	NA	NA	Negative	none detected	Not Applicable
Patient15	Positive	PIK3CA	H1047R	Positive	PIK3CA	H1047R
Patient16	Negative	NA	NA	Negative	none detected	Not Applicable
Patient17	Negative	NA	NA	Negative	none detected	Not Applicable
Patient18	Negative	NA	NA	Negative	none detected	Not Applicable
Patient19	Negative	NA	NA	Negative	none detected	Not Applicable
Patient20	Negative	NA	NA	Negative	none detected	Not Applicable
Patient21	Negative	NA	NA	Negative	none detected	Not Applicable
Patient22	Positive	PIK3CA	H1047R	Positive	PIK3CA	H1047R
Patient23	Positive	PIK3CA	H1047R	Positive	PIK3CA	H1047R
Patient24	Negative	NA	NA	Negative	none detected	Not Applicable
Patient25	Negative	NA	NA	Negative	none detected	Not Applicable
Patient26	Negative	NA	NA	Negative	none detected	Not Applicable
Patient27	Negative	NA	NA	Negative	none detected	Not Applicable
Patient28	Positive	PIK3CA	E545K	Positive	PIK3CA	E545K
Patient29	Positive	PIK3CA	E545K	Positive	PIK3CA	E545K
Patient30	Negative	NA	NA	Negative	none detected	Not Applicable
Patient31	Negative	NA	NA	Negative	none detected	Not Applicable
Patient32	Positive	PIK3CA	E545K	Positive	PIK3CA	E545K
Patient33	Positive	PIK3CA	E545K	Positive	PIK3CA	E545K
Patient34	Positive	PIK3CA	H1047R	Not Evaluable	Not Evaluable	Not Evaluable
Patient35	Negative	NA	NA	Negative	none detected	Not Applicable
Patient36	Positive	PIK3CA	E545K	Not Evaluable	Not Evaluable	Not Evaluable
Patient37	Negative	NA	NA	Negative	none detected	Not Applicable
Patient38	Negative	NA	NA	Negative	none detected	Not Applicable
Patient39	Negative	NA	NA	Negative	none detected	Not Applicable
Patient40	Negative	NA	NA	Negative	none detected	Not Applicable
Patient41	Negative	NA	NA	Negative	none detected	Not Applicable
Patient42	Negative	NA	NA	Negative	none detected	Not Applicable
Patient43	Positive	PIK3CA	E545K	Positive	PIK3CA	E545K
Patient44	Negative	NA	NA	Negative	none detected	Not Applicable
Patient45	Negative	NA	NA	Negative	none detected	Not Applicable
Patient46	Positive	PIK3CA	H1047R	Positive	PIK3CA	H1047R
Patient47	Negative	NA	NA	Negative	none detected	Not Applicable
Patient48	Negative	NA	NA	Negative	none detected	Not Applicable
Patient49	Positive	PIK3CA	H1047R	Positive	PIK3CA	H1047R
Patient50	Negative	NA	NA	Negative	none detected	Not Applicable
Patient51	Negative	NA	NA	Negative	none detected	Not Applicable
Patient52	Negative	NA	NA	Negative	none detected	Not Applicable
Patient53	Negative	NA	NA	Negative	none detected	Not Applicable
Patient54	Negative	NA	NA	Negative	none detected	Not Applicable
Patient55	Positive	PIK3CA	H1047R	Positive	PIK3CA	H1047R
Patient56	Positive	PIK3CA	E545K	Negative	none detected	Not Applicable
Patient57	Positive	PIK3CA	E545K	Positive	PIK3CA	E545K
Patient58	Negative	NA	NA	Negative	none detected	Not Applicable
Patient59	Negative	NA	NA	Negative	none detected	Not Applicable
Patient60	Negative	NA	NA	Negative	none detected	Not Applicable
Patient61	Positive	PIK3CA	E545K	Positive	PIK3CA	E545K
Patient62	Positive	PIK3CA	H1047R	Positive	PIK3CA	E542K
Patient63	Negative	NA	NA	Negative	none detected	Not Applicable
Patient64	Negative	NA	NA	Negative	none detected	Not Applicable
Patient65	Positive	PIK3CA	H1047R	Positive	PIK3CA	H1047R
Patient66	Positive	PIK3CA	H1047R	Positive	PIK3CA	H1047R
Patient67	Positive	PIK3CA	H1047R	Positive	PIK3CA	E545K
Patient68	Positive	PIK3CA	H1047R	Positive	PIK3CA	H1047R
Patient69	Positive	PIK3CA	H1047R	Positive	PIK3CA	H1047R
Patient70	Positive	PIK3CA	E545K	Negative	none detected	Not Applicable
Patient71	Negative	NA	NA	Negative	none detected	Not Applicable
Patient72	Negative	NA	NA	Negative	none detected	Not Applicable
Patient73	Negative	NA	NA	Negative	none detected	Not Applicable
Patient74	Positive	PIK3CA	H1047R	Positive	PIK3CA	H1047R
Patient75	Positive	PIK3CA	E545K	Positive	PIK3CA	E545K
Patient76	Positive	PIK3CA	Q546R	Positive	PIK3CA	Q546R
Patient77	Negative	NA	NA	Negative	none detected	Not Applicable
Patient78	Evaluable [But Failed by FMI]	NA	NA	Negative	none detected	Not Applicable
Patient79	Evaluable [But Failed by FMI]	NA	NA	Negative	none detected	Not Applicable
Patient80	Negative	NA	NA	Negative	none detected	Not Applicable
Patient81	Negative	NA	NA	Negative	none detected	Not Applicable
Patient82	Negative	NA	NA	Negative	none detected	Not Applicable
Patient83	Negative	NA	NA	Negative	none detected	Not Applicable
Patient84	Negative	NA	NA	Negative	none detected	Not Applicable
Patient85	Positive	PIK3CA	H1047R	Positive	PIK3CA	H1047R
Patient86	Positive	PIK3CA	H1047R	Negative	none detected	Not Applicable
Patient87	Positive	PIK3CA	H1047R	Positive	PIK3CA	H1047R
Patient88	Positive	PIK3CA	E545K	Positive	PIK3CA	E545K
Patient89	Negative	NA	NA	Negative	none detected	Not Applicable
Patient90	Negative	NA	NA	Negative	none detected	Not Applicable
Patient91	Negative	NA	NA	Negative	none detected	Not Applicable
Patient92	Positive	PIK3CA	H1047R	Positive	PIK3CA	H1047R
Patient93	Negative	NA	NA	Negative	none detected	Not Applicable
Patient94	Negative	NA	NA	Negative	none detected	Not Applicable
Patient95	Positive	PIK3CA	H1047R	Negative	none detected	Not Applicable
Patient96	Negative	NA	NA	Negative	none detected	Not Applicable
Patient97	Negative	NA	NA	Negative	none detected	Not Applicable
Patient98	Negative	NA	NA	Positive	PIK3CA	E545A
Patient99	Positive	PIK3CA	H1047R	Positive	PIK3CA	H1047R
Patient100	Positive	PIK3CA	H1047R	Positive	PIK3CA	H1047R
Patient101	Evaluable [But Failed by FMI]	NA	NA	Negative	none detected	Not Applicable
Patient102	Negative	NA	NA	Negative	none detected	Not Applicable
Patient103	Negative	NA	NA	Not Evaluable	Not Evaluable	Not Evaluable
Patient104	Negative	NA	NA	Negative	none detected	Not Applicable
Patient105	Positive	PIK3CA	H1047R	Positive	PIK3CA	H1047R
Patient106	Positive	PIK3CA	H1047R	Positive	PIK3CA	H1047R
Patient107	Negative	NA	NA	Negative	none detected	Not Applicable
Patient108	Negative	NA	NA	Negative	none detected	Not Applicable
Patient109	Positive	PIK3CA	H1047R	Positive	PIK3CA	H1047R
Patient110	Positive	PIK3CA	E545K	Positive	PIK3CA	E545K
Patient111	Positive	PIK3CA	H1047R	Positive	PIK3CA	H1047R
Patient112	Negative	NA	NA	Negative	none detected	Not Applicable
Patient113	Positive	PIK3CA	E545K	Positive	PIK3CA	E542K
Patient114	Positive	PIK3CA	E542K	Positive	PIK3CA	E542K
Patient115	Negative	NA	NA	Negative	none detected	Not Applicable
Patient116	Negative	NA	NA	Negative	none detected	Not Applicable
Patient117	Negative	NA	NA	Negative	none detected	Not Applicable
Patient118	Positive	PIK3CA	H1047R	Positive	PIK3CA	H1047R
Patient119	Negative	NA	NA	Negative	none detected	Not Applicable
Patient120	Negative	NA	NA	Negative	none detected	Not Applicable
Patient121	Negative	NA	NA	Negative	none detected	Not Applicable
Patient122	Negative	NA	NA	Negative	none detected	Not Applicable
Patient123	Positive	PIK3CA	H1047R	Positive	PIK3CA	H1047R
Patient124	Positive	PIK3CA	H1047R	Positive	PIK3CA	H1047R
Patient125	Evaluable [But Failed by FMI]	NA	NA	Negative	none detected	Not Applicable
Patient126	Negative	NA	NA	Negative	none detected	Not Applicable
Patient127	Negative	NA	NA	Negative	none detected	Not Applicable
Patient128	Negative	NA	NA	Negative	none detected	Not Applicable
Patient129	Negative	NA	NA	Negative	none detected	Not Applicable
Patient130	Negative	NA	NA	Negative	none detected	Not Applicable
Patient131	Positive	PIK3CA	H1047R	Positive	PIK3CA	H1047R
Patient132	Positive	PIK3CA	E542K	Positive	PIK3CA	E542K
Patient133	Positive	PIK3CA	H1047R	Positive	PIK3CA	H1047R
Patient134	Negative	NA	NA	Negative	none detected	Not Applicable
Patient135	Negative	NA	NA	Negative	none detected	Not Applicable
Patient136	Positive	PIK3CA	H1047R	Positive	PIK3CA	H1047R
Patient137	Negative	NA	NA	Negative	none detected	Not Applicable
Patient138	Positive	PIK3CA	E545K	Positive	PIK3CA	E545K
Patient139	Negative	NA	NA	Negative	none detected	Not Applicable
Patient140	Evaluable [But Failed by FMI]	NA	NA	Negative	none detected	Not Applicable
Patient141	Negative	NA	NA	Negative	none detected	Not Applicable
Patient142	Negative	NA	NA	Negative	none detected	Not Applicable
Patient143	Positive	PIK3CA	H1047R	Positive	PIK3CA	H1047R
Patient144	Negative	NA	NA	Negative	none detected	Not Applicable
Patient145	Positive	PIK3CA	C420R	Positive	PIK3CA	C420R
Patient146	Positive	PIK3CA	E545K	Positive	PIK3CA	E545K
Patient147	Positive	PIK3CA	E545K	Positive	PIK3CA	E545K
Patient148	Negative	NA	NA	Negative	none detected	Not Applicable
Patient149	Positive	PIK3CA	H1047R	Positive	PIK3CA	H1047R
Patient150	Negative	NA	NA	Positive	PIK3CA	E545K
Patient151	Positive	PIK3CA	H1047R	Positive	PIK3CA	H1047R
Patient152	Positive	PIK3CA	E545K	Positive	PIK3CA	E545K
Patient153	Positive	PIK3CA	H1047R	Positive	PIK3CA	H1047R
Patient154	Negative	NA	NA	Negative	none detected	Not Applicable
Patient155	Negative	NA	NA	Negative	none detected	Not Applicable
Patient156	Positive	PIK3CA	E545K	Positive	PIK3CA	E545K
Patient157	Positive	PIK3CA	E545K	Positive	PIK3CA	E545K
Patient158	Negative	NA	NA	Negative	none detected	Not Applicable
Patient159	Negative	NA	NA	Negative	none detected	Not Applicable
Patient160	Positive	PIK3CA	H1047R	Positive	PIK3CA	H1047R
Patient161	Negative	NA	NA	Negative	none detected	Not Applicable
Patient162	Negative	NA	NA	Negative	none detected	Not Applicable
Patient163	Negative	NA	NA	Negative	none detected	Not Applicable
Patient164	Positive	PIK3CA	H1047R	Positive	PIK3CA	H1047R
Patient165	Positive	PIK3CA	C420R	Positive	PIK3CA	C420R
Patient166	Negative	NA	NA	Negative	none detected	Not Applicable
Patient167	Positive	PIK3CA	H1047R	Positive	PIK3CA	H1047R
Patient168	Negative	NA	NA	Negative	none detected	Not Applicable
Patient169	Positive	PIK3CA	H1047L	Positive	PIK3CA	H1047L
Patient170	Positive	PIK3CA	E545K	Negative	none detected	Not Applicable
Patient171	Positive	PIK3CA	H1047R	Positive	PIK3CA	H1047R
Patient172	Negative	NA	NA	Negative	none detected	Not Applicable
Patient173	Positive	PIK3CA	H1047R	Positive	PIK3CA	H1047R
Patient174	Positive	PIK3CA	H1047R	Positive	PIK3CA	H1047R
Patient175	Positive	PIK3CA	E542K	Positive	PIK3CA	E542K
Patient176	Positive	PIK3CA	H1047R	Positive	PIK3CA	H1047R
Patient177	Negative	NA	NA	Negative	none detected	Not Applicable
Patient178	Negative	NA	NA	Negative	none detected	Not Applicable
Patient179	Positive	PIK3CA	E542K	Positive	PIK3CA	E542K
Patient180	Negative	NA	NA	Negative	none detected	Not Applicable
Patient181	Negative	NA	NA	Negative	none detected	Not Applicable
Patient182	Negative	NA	NA	Positive	PIK3CA	E545A
Patient183	Negative	NA	NA	Negative	none detected	Not Applicable
Patient184	Positive	PIK3CA	H1047R	Positive	PIK3CA	H1047R
Patient185	Positive	PIK3CA	E545K	Negative	none detected	Not Applicable
Patient186	Negative	NA	NA	Negative	none detected	Not Applicable
Patient187	Negative	NA	NA	Negative	none detected	Not Applicable
Patient188	Positive	PIK3CA	E545K	Positive	PIK3CA	E545K
Patient189	Negative	NA	NA	Negative	none detected	Not Applicable
Patient190	Positive	PIK3CA	H1047R	Positive	PIK3CA	H1047R
Patient191	Negative	NA	NA	Negative	none detected	Not Applicable
Patient192	Positive	PIK3CA	H1047R	Positive	PIK3CA	H1047R
Patient193	Positive	PIK3CA	H1047R	Positive	PIK3CA	H1047R
Patient194	Positive	PIK3CA	H1047R	Positive	PIK3CA	H1047R
Patient195	Negative	NA	NA	Negative	none detected	Not Applicable
Patient196	Negative	NA	NA	Negative	none detected	Not Applicable
Patient197	Negative	NA	NA	Negative	none detected	Not Applicable
Patient198	Positive	PIK3CA	H1047L	Negative	none detected	Not Applicable
Patient199	Negative	NA	NA	Positive	PIK3CA	E545A
Patient200	Negative	NA	NA	Negative	none detected	Not Applicable
Patient201	Negative	NA	NA	Negative	none detected	Not Applicable
Patient202	Positive	PIK3CA	H1047R	Negative	none detected	Not Applicable
Patient203	Negative	NA	NA	Negative	none detected	Not Applicable
Patient204	Positive	PIK3CA	H1047R	Positive	PIK3CA	H1047R
Patient205	Positive	PIK3CA	E542K	Negative	none detected	Not Applicable
Patient206	Positive	PIK3CA	H1047R	Positive	PIK3CA	H1047R
Patient207	Positive	PIK3CA	H1047R	Negative	none detected	Not Applicable
Patient208	Negative	NA	NA	Negative	none detected	Not Applicable
Patient209	Positive	PIK3CA	H1047R	Positive	PIK3CA	H1047R
Patient210	Negative	NA	NA	Negative	none detected	Not Applicable
Patient211	Negative	NA	NA	Negative	none detected	Not Applicable
Patient212	Positive	PIK3CA	H1047R	Positive	PIK3CA	H1047R
Patient213	Positive	PIK3CA	E545K	Positive	PIK3CA	E545K
Patient214	Positive	PIK3CA	H1047R	Positive	PIK3CA	H1047R
Patient215	Negative	NA	NA	Negative	none detected	Not Applicable
Patient216	Negative	NA	NA	Negative	none detected	Not Applicable
Patient217	Positive	PIK3CA	E545K	Positive	PIK3CA	E545K
Patient218	Negative	NA	NA	Negative	none detected	Not Applicable
Patient219	Negative	NA	NA	Negative	none detected	Not Applicable
Patient220	Negative	NA	NA	Negative	none detected	Not Applicable
Patient221	Negative	NA	NA	Negative	none detected	Not Applicable
Patient222	Negative	NA	NA	Negative	none detected	Not Applicable
Patient223	Negative	NA	NA	Negative	none detected	Not Applicable
Patient224	Negative	NA	NA	Negative	none detected	Not Applicable
Patient225	Negative	NA	NA	Negative	none detected	Not Applicable
Patient226	Positive	PIK3CA	H1047Y	Positive	PIK3CA	E542K
Patient227	Negative	NA	NA	Negative	none detected	Not Applicable
Patient228	Negative	NA	NA	Negative	none detected	Not Applicable
Patient229	Positive	PIK3CA	H1047R	Positive	PIK3CA	H1047R
Patient230	Positive	PIK3CA	H1047R	Positive	PIK3CA	H1047R
Patient231	Negative	NA	NA	Negative	none detected	Not Applicable
Patient232	Positive	PIK3CA	E542K	Positive	PIK3CA	E542K
Patient233	Negative	NA	NA	Negative	none detected	Not Applicable
Patient234	Negative	NA	NA	Negative	none detected	Not Applicable
Patient235	Negative	NA	NA	Negative	none detected	Not Applicable
Patient236	Negative	NA	NA	Negative	none detected	Not Applicable
Patient237	Negative	NA	NA	Negative	none detected	Not Applicable
Patient238	Positive	PIK3CA	H1047R	Positive	PIK3CA	H1047R
Patient239	Negative	NA	NA	Negative	none detected	Not Applicable
Patient240	Positive	PIK3CA	E542K	Positive	PIK3CA	E542K
Patient241	Positive	PIK3CA	E545K	Positive	PIK3CA	E545K
Patient242	Negative	NA	NA	Negative	none detected	Not Applicable
Patient243	Positive	PIK3CA	E545K	Positive	PIK3CA	E545K
Patient244	Negative	NA	NA	Negative	none detected	Not Applicable
Patient245	Positive	PIK3CA	H1047R	Positive	PIK3CA	H1047R
Patient246	Negative	NA	NA	Negative	none detected	Not Applicable
Patient247	Positive	PIK3CA	H1047R	Positive	PIK3CA	H1047R
Patient248	Negative	NA	NA	Negative	none detected	Not Applicable
Patient249	Negative	NA	NA	Negative	none detected	Not Applicable
Patient250	Positive	PIK3CA	E542K	Positive	PIK3CA	E542K
Patient251	Positive	PIK3CA	E545K	Positive	PIK3CA	E545K
Patient252	Negative	NA	NA	Negative	none detected	Not Applicable
Patient253	Negative	NA	NA	Negative	none detected	Not Applicable
Patient254	Positive	PIK3CA	E545K	Positive	PIK3CA	E545K
Patient255	Positive	PIK3CA	H1047R	Positive	PIK3CA	H1047R
Patient256	Positive	PIK3CA	E545A	Negative	none detected	Not Applicable
Patient257	Positive	PIK3CA	H1047R	Positive	PIK3CA	H1047R
Patient258	Positive	PIK3CA	E545G	Positive	PIK3CA	E545G
Patient259	Positive	PIK3CA	E545K	Positive	PIK3CA	E545K
Patient260	Positive	PIK3CA	E542K	Positive	PIK3CA	E542K
Patient261	Negative	NA	NA	Negative	none detected	Not Applicable
Patient262	Negative	NA	NA	Negative	none detected	Not Applicable
Patient263	Negative	NA	NA	Negative	none detected	Not Applicable
Patient264	Positive	PIK3CA	E545K	Positive	PIK3CA	E545K
Patient265	Negative	NA	NA	Negative	none detected	Not Applicable
Patient266	Positive	PIK3CA	H1047R	Positive	PIK3CA	H1047R
Patient267	Negative	NA	NA	Negative	none detected	Not Applicable
Patient268	Positive	PIK3CA	H1047R	Positive	PIK3CA	H1047R
Patient269	Positive	PIK3CA	E545K	Positive	PIK3CA	E545K
Patient270	Negative	NA	NA	Negative	none detected	Not Applicable
Patient271	Negative	NA	NA	Negative	none detected	Not Applicable
Patient272	Positive	PIK3CA	E542K	Positive	PIK3CA	E542K
Patient273	Positive	PIK3CA	H1047R	Positive	PIK3CA	H1047R
Patient274	Negative	NA	NA	Negative	none detected	Not Applicable
Patient275	Negative	NA	NA	Negative	none detected	Not Applicable
Patient276	Positive	PIK3CA	H1047L	Positive	PIK3CA	H1047L
Patient277	Positive	PIK3CA	H1047R	Positive	PIK3CA	H1047R
Patient278	Negative	NA	NA	Negative	none detected	Not Applicable
Patient279	Positive	PIK3CA	H1047L	Negative	none detected	Not Applicable
Patient280	Negative	NA	NA	Negative	none detected	Not Applicable
Patient281	Negative	NA	NA	Negative	none detected	Not Applicable
Patient282	Negative	NA	NA	Negative	none detected	Not Applicable
Patient283	Negative	NA	NA	Negative	none detected	Not Applicable
Patient284	Positive	PIK3CA	H1047R	Positive	PIK3CA	H1047R
Patient285	Not Evaluable [Determined by FMI, Valid Results but Excluded due to Insufficient Volume]	NA	NA	Negative	none detected	Not Applicable
Patient286	Not Evaluable [Determined by FMI, Valid Results but Excluded due to Insufficient Volume]	NA	NA	Negative	none detected	Not Applicable
Patient287	Not Evaluable [Determined by FMI, Valid Results but Excluded due to Insufficient Volume]	NA	NA	Positive	PIK3CA	E542K
Patient288	Negative	NA	NA	Negative	none detected	Not Applicable
Patient289	Not Evaluable [Determined by FMI, Valid Results but Excluded due to Insufficient Volume]	NA	NA	Positive	PIK3CA	E542K
Patient290	Positive	PIK3CA	E545K	Positive	PIK3CA	E545K
Patient291	Negative	NA	NA	Negative	none detected	Not Applicable
Patient292	Positive	PIK3CA	E542K	Positive	PIK3CA	E542K
Patient293	Negative	NA	NA	Negative	none detected	Not Applicable
Patient294	Positive	PIK3CA	H1047R	Positive	PIK3CA	H1047R
Patient295	Positive	PIK3CA	H1047R	Positive	PIK3CA	H1047R
Patient296	Negative	NA	NA	Negative	none detected	Not Applicable
Patient297	Negative	NA	NA	Negative	none detected	Not Applicable
Patient298	Negative	NA	NA	Negative	none detected	Not Applicable
Patient299	Negative	NA	NA	Negative	none detected	Not Applicable
Patient300	Negative	NA	NA	Negative	none detected	Not Applicable
Patient301	Positive	PIK3CA	H1047R	Positive	PIK3CA	H1047R
Patient302	Negative	NA	NA	Negative	none detected	Not Applicable
Patient303	Negative	NA	NA	Negative	none detected	Not Applicable
Patient304	Not Evaluable [Determined by FMI, Valid Results but Excluded due to Insufficient Volume]	NA	NA	Negative	none detected	Not Applicable
Patient305	Negative	NA	NA	Negative	none detected	Not Applicable
Patient306	Not Evaluable [Determined by FMI, Valid Results but Excluded due to Insufficient Volume]	NA	NA	Negative	none detected	Not Applicable
Patient307	Not Evaluable [Determined by FMI, Valid Results but Excluded due to Insufficient Volume]	NA	NA	Negative	none detected	Not Applicable
Patient308	Positive	PIK3CA	H1047R	Negative	none detected	Not Applicable
Patient309	Negative	NA	NA	Negative	none detected	Not Applicable
Patient310	Negative	NA	NA	Negative	none detected	Not Applicable
Patient311	Negative	NA	NA	Negative	none detected	Not Applicable
Patient312	Positive	PIK3CA	H1047L	Positive	PIK3CA	H1047L
Patient313	Positive	PIK3CA	E545K	Positive	PIK3CA	E545K
Patient314	Positive	PIK3CA	E545K	Positive	PIK3CA	E545K
Patient315	Positive	PIK3CA	E542K	Positive	PIK3CA	E542K
Patient316	Positive	PIK3CA	H1047R	Positive	PIK3CA	H1047R
Patient317	Negative	NA	NA	Negative	none detected	Not Applicable
Patient318	Negative	NA	NA	Negative	none detected	Not Applicable
Patient319	Negative	NA	NA	Negative	none detected	Not Applicable
Patient320	Negative	NA	NA	Negative	none detected	Not Applicable
Patient321	Negative	NA	NA	Negative	none detected	Not Applicable
Patient322	Positive	PIK3CA	H1047R	Positive	PIK3CA	H1047R
Patient323	Positive	PIK3CA	H1047R	Positive	PIK3CA	H1047R
Patient324	Positive	PIK3CA	H1047R	Positive	PIK3CA	H1047R
Patient325	Positive	PIK3CA	H1047R	Positive	PIK3CA	H1047R
Patient326	Negative	NA	NA	Negative	none detected	Not Applicable
Patient327	Positive	PIK3CA	H1047R	Negative	none detected	Not Applicable
Patient328	Evaluable [But Failed by FMI]	NA	NA	Negative	none detected	Not Applicable
Patient329	Negative	NA	NA	Negative	none detected	Not Applicable
Patient330	Positive	PIK3CA	E545K	Positive	PIK3CA	E545K
Patient331	Negative	NA	NA	Negative	none detected	Not Applicable
Patient332	Negative	NA	NA	Negative	none detected	Not Applicable
Patient333	Negative	NA	NA	Missing	NA	NA
Patient334	Negative	NA	NA	Negative	none detected	Not Applicable
Patient335	Negative	NA	NA	Negative	none detected	Not Applicable
Patient336	Positive	PIK3CA	H1047R	Negative	none detected	Not Applicable
Patient337	Not Evaluable [Determined by FMI, Valid Results but Excluded due to Insufficient Volume]	NA	NA	Negative	none detected	Not Applicable
Patient338	Negative	NA	NA	Negative	none detected	Not Applicable
Patient339	Negative	NA	NA	Negative	none detected	Not Applicable
Patient340	Negative	NA	NA	Negative	none detected	Not Applicable
Patient341	Positive	PIK3CA	E542K	Negative	none detected	Not Applicable
Patient342	Negative	NA	NA	Negative	none detected	Not Applicable
Patient343	Positive	PIK3CA	E545K	Positive	PIK3CA	E545K
Patient344	Positive	PIK3CA	H1047R	Negative	none detected	Not Applicable
Patient345	Positive	PIK3CA	H1047R	Positive	PIK3CA	H1047R
Patient346	Positive	PIK3CA	H1047R	Positive	PIK3CA	H1047R
Patient347	Negative	NA	NA	Negative	none detected	Not Applicable
Patient348	Positive	PIK3CA	H1047L	Positive	PIK3CA	H1047L
Patient349	Negative	NA	NA	Negative	none detected	Not Applicable
Patient350	Negative	NA	NA	Negative	none detected	Not Applicable
Patient351	Negative	NA	NA	Negative	none detected	Not Applicable
Patient352	Negative	NA	NA	Negative	none detected	Not Applicable
Patient353	Not Evaluable [Determined by FMI, Valid Results but Excluded due to Insufficient Volume]	NA	NA	Negative	none detected	Not Applicable
Patient354	Positive	PIK3CA	E542K	Positive	PIK3CA	E542K
Patient355	Negative	NA	NA	Negative	none detected	Not Applicable
Patient356	Positive	PIK3CA	H1047R	Positive	PIK3CA	H1047R
Patient357	Positive	PIK3CA	H1047R	Positive	PIK3CA	H1047R
Patient358	Negative	NA	NA	Negative	none detected	Not Applicable
Patient359	Positive	PIK3CA	E542K	Negative	none detected	Not Applicable
Patient360	Positive	PIK3CA	E545K	Positive	PIK3CA	E545K
Patient361	Positive	PIK3CA	H1047R	Positive	PIK3CA	H1047R
Patient362	Negative	NA	NA	Negative	none detected	Not Applicable
Patient363	Negative	NA	NA	Negative	none detected	Not Applicable
Patient364	Negative	NA	NA	Negative	none detected	Not Applicable
Patient365	Negative	NA	NA	Negative	none detected	Not Applicable
Patient366	Positive	PIK3CA	H1047L	Positive	PIK3CA	H1047L
Patient367	Negative	NA	NA	Negative	none detected	Not Applicable
Patient368	Positive	PIK3CA	E545K	Positive	PIK3CA	E545K
Patient369	Negative	NA	NA	Negative	none detected	Not Applicable
Patient370	Negative	NA	NA	Negative	none detected	Not Applicable
Patient371	Negative	NA	NA	Negative	none detected	Not Applicable
Patient372	Negative	NA	NA	Negative	none detected	Not Applicable
Patient373	Positive	PIK3CA	H1047R	Positive	PIK3CA	H1047R
Patient374	Negative	NA	NA	Negative	none detected	Not Applicable
Patient375	Negative	NA	NA	Negative	none detected	Not Applicable
Patient376	Negative	NA	NA	Negative	none detected	Not Applicable
Patient377	Positive	PIK3CA	H1047R	Positive	PIK3CA	H1047R
Patient378	Negative	NA	NA	Negative	none detected	Not Applicable
Patient379	Negative	NA	NA	Negative	none detected	Not Applicable
Patient380	Negative	NA	NA	Negative	none detected	Not Applicable
Patient381	Negative	NA	NA	Negative	none detected	Not Applicable
Patient382	Positive	PIK3CA	E545K	Positive	PIK3CA	E545K
Patient383	Negative	NA	NA	Negative	none detected	Not Applicable
Patient384	Positive	PIK3CA	H1047R	Positive	PIK3CA	H1047R
Patient385	Positive	PIK3CA	E545K	Positive	PIK3CA	E545K
Patient386	Negative	NA	NA	Negative	none detected	Not Applicable
Patient387	Positive	PIK3CA	C420R	Positive	PIK3CA	C420R
Patient388	Negative	NA	NA	Negative	none detected	Not Applicable
Patient389	Positive	PIK3CA	E545K	Positive	PIK3CA	E545K
Patient390	Positive	PIK3CA	H1047R	Positive	PIK3CA	H1047R
Patient391	Positive	PIK3CA	E545K	Positive	PIK3CA	E545K
Patient392	Negative	NA	NA	Negative	none detected	Not Applicable
Patient393	Positive	PIK3CA	E542K	Positive	PIK3CA	E542K
Patient394	Negative	NA	NA	Negative	none detected	Not Applicable
Patient395	Negative	NA	NA	Negative	none detected	Not Applicable
Patient396	Negative	NA	NA	Negative	none detected	Not Applicable
Patient397	Positive	PIK3CA	H1047R	Positive	PIK3CA	H1047R
Patient398	Negative	NA	NA	Negative	none detected	Not Applicable
Patient399	Positive	PIK3CA	H1047R	Positive	PIK3CA	H1047R
Patient400	Positive	PIK3CA	E545K	Missing	NA	NA
Patient401	Positive	PIK3CA	H1047L	Positive	PIK3CA	H1047L
Patient402	Negative	NA	NA	Negative	none detected	Not Applicable
Patient403	Positive	PIK3CA	H1047R	Positive	PIK3CA	H1047R
Patient404	Positive	PIK3CA	E545G	Positive	PIK3CA	E545G
Patient405	Negative	NA	NA	Negative	none detected	Not Applicable
Patient406	Positive	PIK3CA	E545K	Positive	PIK3CA	E545K
Patient407	Evaluable [But Failed by FMI]	NA	NA	Negative	none detected	Not Applicable
Patient408	Positive	PIK3CA	H1047R	Positive	PIK3CA	H1047R
Patient409	Positive	PIK3CA	E542K	Negative	none detected	Not Applicable
Patient410	Negative	NA	NA	Negative	none detected	Not Applicable
Patient411	Positive	PIK3CA	E545K	Positive	PIK3CA	E545K
Patient412	Positive	PIK3CA	E542K	Positive	PIK3CA	E542K
Patient413	Positive	PIK3CA	H1047L	Positive	PIK3CA	H1047L
Patient414	Positive	PIK3CA	H1047R	Positive	PIK3CA	H1047R
Patient415	Negative	NA	NA	Negative	none detected	Not Applicable
Patient416	Positive	PIK3CA	E542K	Negative	none detected	Not Applicable
Patient417	Positive	PIK3CA	E542K	Positive	PIK3CA	E542K
Patient418	Not Evaluable [Determined by FMI, Valid Results but Excluded due to Insufficient Volume]	NA	NA	Positive	PIK3CA	H1047R
Patient419	Positive	PIK3CA	E545K	Positive	PIK3CA	E545K
Patient420	Positive	PIK3CA	E545K	Positive	PIK3CA	E545K
Patient421	Negative	NA	NA	Negative	none detected	Not Applicable
Patient422	Negative	NA	NA	Negative	none detected	Not Applicable
Patient423	Negative	NA	NA	Negative	none detected	Not Applicable
Patient424	Negative	NA	NA	Negative	none detected	Not Applicable
Patient425	Negative	NA	NA	Negative	none detected	Not Applicable
Patient426	Positive	PIK3CA	H1047R	Positive	PIK3CA	H1047R
Patient427	Negative	NA	NA	Negative	none detected	Not Applicable
Patient428	Positive	PIK3CA	H1047R	Positive	PIK3CA	H1047R
Patient429	Positive	PIK3CA	H1047R	Positive	PIK3CA	H1047R
Patient430	Positive	PIK3CA	E542K	Positive	PIK3CA	E542K
Patient431	Negative	NA	NA	Negative	none detected	Not Applicable
Patient432	Negative	NA	NA	Negative	none detected	Not Applicable
Patient433	Negative	NA	NA	Negative	none detected	Not Applicable
Patient434	Positive	PIK3CA	H1047R	Positive	PIK3CA	H1047R
Patient435	Positive	PIK3CA	E545K	Positive	PIK3CA	E545K
Patient436	Not Evaluable [Determined by Partner]	NA	NA	Negative	none detected	Not Applicable
Patient437	Not Evaluable [Determined by Partner]	NA	NA	Positive	PIK3CA	E542K
Patient438	Not Evaluable [Determined by Partner]	NA	NA	Negative	none detected	Not Applicable
Patient439	Not Evaluable [Determined by Partner]	NA	NA	Negative	none detected	Not Applicable
Patient440	Not Evaluable [Determined by Partner]	NA	NA	Negative	none detected	Not Applicable
Patient441	Not Evaluable [Determined by Partner]	NA	NA	Negative	none detected	Not Applicable
Patient442	Not Evaluable [Determined by Partner]	NA	NA	Negative	none detected	Not Applicable
Patient443	Not Evaluable [Determined by Partner]	NA	NA	Negative	none detected	Not Applicable
Patient444	Not Evaluable [Determined by Partner]	NA	NA	Negative	none detected	Not Applicable
Patient445	Not Evaluable [Determined by Partner]	NA	NA	Positive	PIK3CA	E542K
Patient446	Not Evaluable [Determined by Partner]	NA	NA	Negative	none detected	Not Applicable
Patient447	Not Evaluable [Determined by Partner]	NA	NA	Negative	none detected	Not Applicable
Patient448	Not Evaluable [Determined by Partner]	NA	NA	Negative	none detected	Not Applicable
Patient449	Not Evaluable [Determined by Partner]	NA	NA	Negative	none detected	Not Applicable
Patient450	Not Evaluable [Determined by Partner]	NA	NA	Positive	PIK3CA	H1047R
Patient451	Not Evaluable [Determined by Partner]	NA	NA	Negative	none detected	Not Applicable
Patient452	Not Evaluable [Determined by Partner]	NA	NA	Negative	none detected	Not Applicable
Patient453	Not Evaluable [Determined by Partner]	NA	NA	Not Evaluable	Not Evaluable	Not Evaluable
Patient454	Not Evaluable [Determined by Partner]	NA	NA	Negative	none detected	Not Applicable
Patient455	Not Evaluable [Determined by Partner]	NA	NA	Positive	PIK3CA	E545K
Patient456	Not Evaluable [Determined by Partner]	NA	NA	Negative	none detected	Not Applicable
Patient457	Not Evaluable [Determined by FMI]	NA	NA	Negative	none detected	Not Applicable
Patient458	Not Evaluable [Determined by FMI]	NA	NA	Negative	none detected	Not Applicable
Patient459	Not Evaluable [Determined by Partner]	NA	NA	Negative	none detected	Not Applicable
Patient460	Not Evaluable [Determined by Partner]	NA	NA	Negative	none detected	Not Applicable
Patient461	Not Evaluable [Determined by Partner]	NA	NA	Positive	PIK3CA	E545K
Patient462	Not Evaluable [Determined by Partner]	NA	NA	Positive	PIK3CA	E545K
Patient463	Not Evaluable [Determined by Partner]	NA	NA	Negative	none detected	Not Applicable
Patient464	Not Evaluable [Determined by Partner]	NA	NA	Negative	none detected	Not Applicable
Patient465	Not Evaluable [Determined by Partner]	NA	NA	Negative	none detected	Not Applicable
Patient466	Not Evaluable [Determined by Partner]	NA	NA	Negative	none detected	Not Applicable
Patient467	Not Evaluable [Determined by FMI]	NA	NA	Negative	none detected	Not Applicable
Patient468	Not Evaluable [Determined by Partner]	NA	NA	Positive	PIK3CA	E542K
Patient469	Not Evaluable [Determined by Partner]	NA	NA	Negative	none detected	Not Applicable
Patient470	Not Evaluable [Determined by Partner]	NA	NA	Positive	PIK3CA	H1047R
Patient471	Not Evaluable [Determined by Partner]	NA	NA	Positive	PIK3CA	H1047R
Patient472	Not Evaluable [Determined by Partner]	NA	NA	Negative	none detected	Not Applicable
Patient473	Not Evaluable [Determined by Partner]	NA	NA	Positive	PIK3CA	E545K
Patient474	Not Evaluable [Determined by Partner]	NA	NA	Negative	none detected	Not Applicable
Patient475	Not Evaluable [Determined by Partner]	NA	NA	Negative	none detected	Not Applicable
Patient476	Not Evaluable [Determined by FMI]	NA	NA	Positive	PIK3CA	H1047R
Patient477	Not Evaluable [Determined by Partner]	NA	NA	Negative	none detected	Not Applicable
Patient478	Not Evaluable [Determined by Partner]	NA	NA	Negative	none detected	Not Applicable
Patient479	Not Evaluable [Determined by Partner]	NA	NA	Positive	PIK3CA	E545K
Patient480	Not Evaluable [Determined by Partner]	NA	NA	Negative	none detected	Not Applicable
Patient481	Not Evaluable [Determined by Partner]	NA	NA	Negative	none detected	Not Applicable
Patient482	Not Evaluable [Determined by Partner]	NA	NA	Positive	PIK3CA	H1047L
Patient483	Not Evaluable [Determined by Partner]	NA	NA	Negative	none detected	Not Applicable
Patient484	Not Evaluable [Determined by Partner]	NA	NA	Negative	none detected	Not Applicable
Patient485	Not Evaluable [Determined by Partner]	NA	NA	Negative	none detected	Not Applicable
Patient486	Not Evaluable [Determined by Partner]	NA	NA	Negative	none detected	Not Applicable
Patient487	Not Evaluable [Determined by Partner]	NA	NA	Negative	none detected	Not Applicable
Patient488	Not Evaluable [Determined by FMI]	NA	NA	Negative	none detected	Not Applicable
Patient489	Not Evaluable [Determined by FMI]	NA	NA	Negative	none detected	Not Applicable
Patient490	Not Evaluable [Determined by FMI]	NA	NA	Negative	none detected	Not Applicable
Patient491	Not Evaluable [Determined by FMI]	NA	NA	Negative	none detected	Not Applicable
Patient492	Not Evaluable [Determined by Partner]	NA	NA	Negative	none detected	Not Applicable
Patient493	Not Evaluable [Determined by Partner]	NA	NA	Positive	PIK3CA	H1047R
Patient494	Not Evaluable [Determined by Partner]	NA	NA	Positive	PIK3CA	E545K
Patient495	Not Evaluable [Determined by Partner]	NA	NA	Positive	PIK3CA	H1047R
Patient496	Not Evaluable [Determined by Partner]	NA	NA	Negative	none detected	Not Applicable
Patient497	Not Evaluable [Determined by Partner]	NA	NA	Negative	none detected	Not Applicable
Patient498	Not Evaluable [Determined by Partner]	NA	NA	Negative	none detected	Not Applicable
Patient499	Not Evaluable [Determined by Partner]	NA	NA	Negative	none detected	Not Applicable
Patient500	Not Evaluable [Determined by Partner]	NA	NA	Negative	none detected	Not Applicable
Patient501	Not Evaluable [Determined by Partner]	NA	NA	Negative	none detected	Not Applicable
Patient502	Not Evaluable [Determined by FMI]	NA	NA	Negative	none detected	Not Applicable
Patient503	Not Evaluable [Determined by Partner]	NA	NA	Negative	none detected	Not Applicable
Patient504	Not Evaluable [Determined by Partner]	NA	NA	Negative	none detected	Not Applicable
Patient505	Not Evaluable [Determined by Partner]	NA	NA	Negative	none detected	Not Applicable
Patient506	Not Evaluable [Determined by Partner]	NA	NA	Positive	PIK3CA	H1047R
Patient507	Not Evaluable [Determined by Partner]	NA	NA	Positive	PIK3CA	H1047R
Patient508	Not Evaluable [Determined by Partner]	NA	NA	Negative	none detected	Not Applicable
Patient509	Not Evaluable [Determined by Partner]	NA	NA	Positive	PIK3CA	H1047R
Patient510	Not Evaluable [Determined by FMI]	NA	NA	Negative	none detected	Not Applicable
Patient511	Not Evaluable [Determined by FMI]	NA	NA	Positive	PIK3CA	E542K
Patient512	Not Evaluable [Determined by Partner]	NA	NA	Not Evaluable	Not Evaluable	Not Evaluable
Patient513	Not Evaluable [Determined by Partner]	NA	NA	Negative	none detected	Not Applicable
Patient514	Not Evaluable [Determined by FMI]	NA	NA	Positive	PIK3CA	E545K
Patient515	Not Evaluable [Determined by FMI]	NA	NA	Negative	none detected	Not Applicable
Patient516	Not Evaluable [Determined by Partner]	NA	NA	Negative	none detected	Not Applicable
Patient517	Not Evaluable [Determined by Partner]	NA	NA	Negative	none detected	Not Applicable
Patient518	Not Evaluable [Determined by FMI]	NA	NA	Negative	none detected	Not Applicable
Patient519	Not Evaluable [Determined by FMI]	NA	NA	Negative	none detected	Not Applicable
Patient520	Not Evaluable [Determined by FMI]	NA	NA	Negative	none detected	Not Applicable
Patient521	Not Evaluable [Determined by Partner]	NA	NA	Negative	none detected	Not Applicable
Patient522	Not Evaluable [Determined by Partner]	NA	NA	Negative	none detected	Not Applicable
Patient523	Not Evaluable [Determined by FMI]	NA	NA	Negative	none detected	Not Applicable
Patient524	Not Evaluable [Determined by FMI]	NA	NA	Negative	none detected	Not Applicable
Patient525	Not Evaluable [Determined by FMI]	NA	NA	Negative	none detected	Not Applicable
Patient526	Not Evaluable [Determined by Partner]	NA	NA	Negative	none detected	Not Applicable
Patient527	Not Evaluable [Determined by Partner]	NA	NA	Positive	PIK3CA	E545K
Patient528	Not Evaluable [Determined by Partner]	NA	NA	Negative	none detected	Not Applicable
Patient529	Not Evaluable [Determined by Partner]	NA	NA	Negative	none detected	Not Applicable
Patient530	Not Evaluable [Determined by Partner]	NA	NA	Negative	none detected	Not Applicable
Patient531	Not Evaluable [Determined by FMI]	NA	NA	Negative	none detected	Not Applicable
Patient532	Not Evaluable [Determined by Partner]	NA	NA	Negative	none detected	Not Applicable
Patient533	Not Evaluable [Determined by Partner]	NA	NA	Negative	none detected	Not Applicable
Patient534	Not Evaluable [Determined by Partner]	NA	NA	Positive	PIK3CA	H1047R
Patient535	Not Evaluable [Determined by Partner]	NA	NA	Negative	none detected	Not Applicable
Patient536	Not Evaluable [Determined by FMI]	NA	NA	Negative	none detected	Not Applicable
Patient537	Not Evaluable [Determined by Partner]	NA	NA	Positive	PIK3CA	H1047R
Patient538	Not Evaluable [Determined by Partner]	NA	NA	Negative	none detected	Not Applicable
Patient539	Not Evaluable [Determined by Partner]	NA	NA	Positive	PIK3CA	E542K
Patient540	Not Evaluable [Determined by Partner]	NA	NA	Positive	PIK3CA	E542K
Patient541	Not Evaluable [Determined by Partner]	NA	NA	Positive	PIK3CA	E545K
Patient542	Not Evaluable [Determined by Partner]	NA	NA	Negative	none detected	Not Applicable
Patient543	Not Evaluable [Determined by Partner]	NA	NA	Negative	none detected	Not Applicable
Patient544	Not Evaluable [Determined by Partner]	NA	NA	Positive	PIK3CA	H1047R
Patient545	Not Evaluable [Determined by FMI]	NA	NA	Negative	none detected	Not Applicable
Patient546	Not Evaluable [Determined by Partner]	NA	NA	Negative	none detected	Not Applicable
Patient547	Not Evaluable [Determined by FMI]	NA	NA	Negative	none detected	Not Applicable
Patient548	Not Evaluable [Determined by Partner]	NA	NA	Positive	PIK3CA	H1047R
Patient549	Not Evaluable [Determined by Partner]	NA	NA	Negative	none detected	Not Applicable
Patient550	Not Evaluable [Determined by Partner]	NA	NA	Negative	none detected	Not Applicable
Patient551	Not Evaluable [Determined by Partner]	NA	NA	Positive	PIK3CA	H1047R
Patient552	Not Evaluable [Determined by Partner]	NA	NA	Negative	none detected	Not Applicable
Patient553	Not Evaluable [Determined by FMI]	NA	NA	Negative	none detected	Not Applicable
Patient554	Not Evaluable [Determined by Partner]	NA	NA	Positive	PIK3CA	H1047R
Patient555	Not Evaluable [Determined by Partner]	NA	NA	Positive	PIK3CA	H1047L
