# Supplementary material for: Clinical and analytical validation of FoundationOne Liquid CDx, a novel 324-Gene cfDNA-based comprehensive genomic profiling assay for cancers of solid tumor origin
Source: PLoS One. 2020 Sep 25;15(9):e0237802. doi: 10.1371/journal.pone.0237802 (PMC7518588; doi:10.1371/journal.pone.0237802)
Supplement: S1 File — (ZIP) [file pone.0237802.s009.zip › S3 Table_bTMB Hit rate comparison line data.xlsx]

## Sheet: sheet 1
Variant Type	Sample Type	Level with >=95% Hit Rate
indels	Clinical Samples	0.016
indels	Clinical Samples	0.015
indels	Contrived Samples	0.01
indels	Contrived Samples	0.023
indels	Contrived Samples	0.012
indels	Contrived Samples	0.011
indels	Contrived Samples	0.007
subs	Clinical Samples	0.009
subs	Clinical Samples	0.011
subs	Clinical Samples	0.011
subs	Clinical Samples	0.011
subs	Clinical Samples	0.008
subs	Clinical Samples	0.009
subs	Clinical Samples	0.009
subs	Clinical Samples	0.013
subs	Clinical Samples	0.008
subs	Clinical Samples	0.012
subs	Clinical Samples	0.013
subs	Clinical Samples	0.009
subs	Clinical Samples	0.01
subs	Clinical Samples	0.016
subs	Clinical Samples	0.013
subs	Clinical Samples	0.009
subs	Clinical Samples	0.008
subs	Clinical Samples	0.009
subs	Clinical Samples	0.008
subs	Clinical Samples	0.008
subs	Clinical Samples	0.015
subs	Clinical Samples	0.008
subs	Clinical Samples	0.01
subs	Clinical Samples	0.01
subs	Clinical Samples	0.013
subs	Clinical Samples	0.01
subs	Clinical Samples	0.009
subs	Clinical Samples	0.016
subs	Clinical Samples	0.012
subs	Clinical Samples	0.015
subs	Clinical Samples	0.01
subs	Clinical Samples	0.01
subs	Clinical Samples	0.008
subs	Clinical Samples	0.007
subs	Clinical Samples	0.008
subs	Clinical Samples	0.01
subs	Clinical Samples	0.01
subs	Clinical Samples	0.009
subs	Clinical Samples	0.008
subs	Clinical Samples	0.01
subs	Clinical Samples	0.011
subs	Clinical Samples	0.012
subs	Clinical Samples	0.014
subs	Clinical Samples	0.012
subs	Clinical Samples	0.014
subs	Clinical Samples	0.016
subs	Clinical Samples	0.012
subs	Clinical Samples	0.012
subs	Clinical Samples	0.015
subs	Clinical Samples	0.01
subs	Clinical Samples	0.022
subs	Clinical Samples	0.013
subs	Clinical Samples	0.014
subs	Clinical Samples	0.009
subs	Clinical Samples	0.013
subs	Clinical Samples	0.013
subs	Clinical Samples	0.014
subs	Clinical Samples	0.012
subs	Clinical Samples	0.016
subs	Clinical Samples	0.009
subs	Clinical Samples	0.009
subs	Clinical Samples	0.011
subs	Clinical Samples	0.008
subs	Clinical Samples	0.015
subs	Clinical Samples	0.012
subs	Clinical Samples	0.008
subs	Clinical Samples	0.012
subs	Clinical Samples	0.014
subs	Clinical Samples	0.012
subs	Clinical Samples	0.011
subs	Clinical Samples	0.012
subs	Clinical Samples	0.011
subs	Clinical Samples	0.009
subs	Clinical Samples	0.009
subs	Clinical Samples	0.01
subs	Clinical Samples	0.01
subs	Clinical Samples	0.013
subs	Clinical Samples	0.01
subs	Clinical Samples	0.007
subs	Clinical Samples	0.008
subs	Clinical Samples	0.012
subs	Clinical Samples	0.007
subs	Clinical Samples	0.008
subs	Clinical Samples	0.01
subs	Clinical Samples	0.011
subs	Clinical Samples	0.009
subs	Clinical Samples	0.01
subs	Clinical Samples	0.009
subs	Clinical Samples	0.012
subs	Clinical Samples	0.012
subs	Clinical Samples	0.013
subs	Clinical Samples	0.014
subs	Clinical Samples	0.01
subs	Clinical Samples	0.012
subs	Clinical Samples	0.008
subs	Clinical Samples	0.011
subs	Clinical Samples	0.01
subs	Clinical Samples	0.013
subs	Clinical Samples	0.008
subs	Clinical Samples	0.02
subs	Clinical Samples	0.007
subs	Clinical Samples	0.014
subs	Clinical Samples	0.009
subs	Clinical Samples	0.009
subs	Clinical Samples	0.012
subs	Clinical Samples	0.012
subs	Clinical Samples	0.013
subs	Clinical Samples	0.013
subs	Clinical Samples	0.01
subs	Clinical Samples	0.008
subs	Clinical Samples	0.01
subs	Clinical Samples	0.01
subs	Clinical Samples	0.009
subs	Clinical Samples	0.013
subs	Clinical Samples	0.018
subs	Clinical Samples	0.01
subs	Clinical Samples	0.011
subs	Clinical Samples	0.011
subs	Clinical Samples	0.014
subs	Clinical Samples	0.013
subs	Clinical Samples	0.018
subs	Clinical Samples	0.01
subs	Clinical Samples	0.016
subs	Clinical Samples	0.015
subs	Clinical Samples	0.012
subs	Clinical Samples	0.006
subs	Clinical Samples	0.009
subs	Clinical Samples	0.007
subs	Clinical Samples	0.008
subs	Clinical Samples	0.012
subs	Clinical Samples	0.008
subs	Clinical Samples	0.007
subs	Clinical Samples	0.007
subs	Clinical Samples	0.009
subs	Clinical Samples	0.011
subs	Clinical Samples	0.013
subs	Clinical Samples	0.008
subs	Clinical Samples	0.015
subs	Clinical Samples	0.013
subs	Clinical Samples	0.008
subs	Clinical Samples	0.01
subs	Clinical Samples	0.012
subs	Clinical Samples	0.014
subs	Clinical Samples	0.012
subs	Clinical Samples	0.012
subs	Clinical Samples	0.008
subs	Clinical Samples	0.011
subs	Clinical Samples	0.009
subs	Clinical Samples	0.008
subs	Clinical Samples	0.016
subs	Clinical Samples	0.009
subs	Clinical Samples	0.013
subs	Clinical Samples	0.011
subs	Clinical Samples	0.016
subs	Clinical Samples	0.008
subs	Clinical Samples	0.01
subs	Clinical Samples	0.01
subs	Clinical Samples	0.008
subs	Clinical Samples	0.009
subs	Clinical Samples	0.019
subs	Clinical Samples	0.012
subs	Clinical Samples	0.008
subs	Clinical Samples	0.01
subs	Clinical Samples	0.01
subs	Clinical Samples	0.012
subs	Clinical Samples	0.013
subs	Clinical Samples	0.016
subs	Clinical Samples	0.013
subs	Clinical Samples	0.01
subs	Clinical Samples	0.014
subs	Clinical Samples	0.019
subs	Clinical Samples	0.012
subs	Clinical Samples	0.014
subs	Clinical Samples	0.011
subs	Clinical Samples	0.007
subs	Clinical Samples	0.01
subs	Clinical Samples	0.009
subs	Clinical Samples	0.014
subs	Clinical Samples	0.019
subs	Clinical Samples	0.011
subs	Clinical Samples	0.007
subs	Clinical Samples	0.009
subs	Clinical Samples	0.014
subs	Clinical Samples	0.009
subs	Clinical Samples	0.011
subs	Clinical Samples	0.009
subs	Clinical Samples	0.013
subs	Clinical Samples	0.013
subs	Clinical Samples	0.013
subs	Clinical Samples	0.015
subs	Clinical Samples	0.015
subs	Clinical Samples	0.01
subs	Clinical Samples	0.022
subs	Clinical Samples	0.01
subs	Clinical Samples	0.008
subs	Clinical Samples	0.011
subs	Clinical Samples	0.009
subs	Clinical Samples	0.008
subs	Clinical Samples	0.01
subs	Clinical Samples	0.009
subs	Clinical Samples	0.007
subs	Clinical Samples	0.008
subs	Clinical Samples	0.007
subs	Clinical Samples	0.011
subs	Clinical Samples	0.009
subs	Clinical Samples	0.009
subs	Clinical Samples	0.012
subs	Clinical Samples	0.015
subs	Clinical Samples	0.012
subs	Clinical Samples	0.01
subs	Clinical Samples	0.009
subs	Clinical Samples	0.011
subs	Clinical Samples	0.009
subs	Clinical Samples	0.011
subs	Clinical Samples	0.01
subs	Clinical Samples	0.01
subs	Clinical Samples	0.014
subs	Clinical Samples	0.01
subs	Clinical Samples	0.01
subs	Clinical Samples	0.01
subs	Clinical Samples	0.01
subs	Clinical Samples	0.012
subs	Clinical Samples	0.007
subs	Clinical Samples	0.008
subs	Clinical Samples	0.008
subs	Clinical Samples	0.016
subs	Clinical Samples	0.01
subs	Clinical Samples	0.011
subs	Clinical Samples	0.018
subs	Clinical Samples	0.015
subs	Clinical Samples	0.008
subs	Clinical Samples	0.012
subs	Clinical Samples	0.008
subs	Clinical Samples	0.014
subs	Clinical Samples	0.009
subs	Clinical Samples	0.008
subs	Clinical Samples	0.007
subs	Clinical Samples	0.013
subs	Clinical Samples	0.008
subs	Clinical Samples	0.012
subs	Clinical Samples	0.006
subs	Clinical Samples	0.008
subs	Clinical Samples	0.016
subs	Clinical Samples	0.014
subs	Clinical Samples	0.014
subs	Clinical Samples	0.012
subs	Clinical Samples	0.015
subs	Clinical Samples	0.007
subs	Clinical Samples	0.013
subs	Clinical Samples	0.008
subs	Clinical Samples	0.006
subs	Clinical Samples	0.01
subs	Clinical Samples	0.009
subs	Clinical Samples	0.011
subs	Clinical Samples	0.012
subs	Clinical Samples	0.012
subs	Clinical Samples	0.01
subs	Clinical Samples	0.012
subs	Clinical Samples	0.012
subs	Clinical Samples	0.015
subs	Clinical Samples	0.023
subs	Clinical Samples	0.011
subs	Clinical Samples	0.013
subs	Clinical Samples	0.008
subs	Clinical Samples	0.021
subs	Clinical Samples	0.019
subs	Clinical Samples	0.012
subs	Clinical Samples	0.02
subs	Clinical Samples	0.009
subs	Clinical Samples	0.021
subs	Clinical Samples	0.009
subs	Clinical Samples	0.01
subs	Clinical Samples	0.016
subs	Clinical Samples	0.009
subs	Clinical Samples	0.009
subs	Clinical Samples	0.007
subs	Clinical Samples	0.01
subs	Clinical Samples	0.009
subs	Clinical Samples	0.01
subs	Clinical Samples	0.013
subs	Clinical Samples	0.009
subs	Clinical Samples	0.014
subs	Clinical Samples	0.008
subs	Clinical Samples	0.014
subs	Clinical Samples	0.008
subs	Clinical Samples	0.013
subs	Clinical Samples	0.011
subs	Clinical Samples	0.012
subs	Clinical Samples	0.012
subs	Clinical Samples	0.009
subs	Clinical Samples	0.011
subs	Clinical Samples	0.017
subs	Clinical Samples	0.014
subs	Clinical Samples	0.01
subs	Clinical Samples	0.011
subs	Clinical Samples	0.01
subs	Clinical Samples	0.015
subs	Clinical Samples	0.009
subs	Clinical Samples	0.011
subs	Clinical Samples	0.014
subs	Clinical Samples	0.012
subs	Clinical Samples	0.012
subs	Clinical Samples	0.009
subs	Clinical Samples	0.008
subs	Clinical Samples	0.01
subs	Clinical Samples	0.009
subs	Clinical Samples	0.011
subs	Clinical Samples	0.007
subs	Clinical Samples	0.01
subs	Clinical Samples	0.011
subs	Clinical Samples	0.009
subs	Clinical Samples	0.012
subs	Clinical Samples	0.013
subs	Clinical Samples	0.01
subs	Clinical Samples	0.016
subs	Clinical Samples	0.011
subs	Clinical Samples	0.012
subs	Clinical Samples	0.012
subs	Clinical Samples	0.019
subs	Clinical Samples	0.018
subs	Clinical Samples	0.017
subs	Clinical Samples	0.01
subs	Clinical Samples	0.012
subs	Clinical Samples	0.015
subs	Clinical Samples	0.008
subs	Clinical Samples	0.013
subs	Clinical Samples	0.009
subs	Clinical Samples	0.012
subs	Clinical Samples	0.01
subs	Clinical Samples	0.014
subs	Clinical Samples	0.011
subs	Clinical Samples	0.008
subs	Clinical Samples	0.009
subs	Clinical Samples	0.01
subs	Clinical Samples	0.009
subs	Clinical Samples	0.008
subs	Clinical Samples	0.012
subs	Clinical Samples	0.01
subs	Clinical Samples	0.012
subs	Clinical Samples	0.007
subs	Clinical Samples	0.011
subs	Clinical Samples	0.013
subs	Clinical Samples	0.011
subs	Clinical Samples	0.012
subs	Clinical Samples	0.008
subs	Clinical Samples	0.013
subs	Clinical Samples	0.014
subs	Clinical Samples	0.01
subs	Clinical Samples	0.013
subs	Clinical Samples	0.007
subs	Clinical Samples	0.011
subs	Clinical Samples	0.014
subs	Clinical Samples	0.01
subs	Clinical Samples	0.007
subs	Clinical Samples	0.008
subs	Clinical Samples	0.008
subs	Clinical Samples	0.015
subs	Clinical Samples	0.009
subs	Clinical Samples	0.009
subs	Clinical Samples	0.012
subs	Clinical Samples	0.011
subs	Clinical Samples	0.017
subs	Clinical Samples	0.008
subs	Clinical Samples	0.015
subs	Clinical Samples	0.014
subs	Clinical Samples	0.009
subs	Clinical Samples	0.019
subs	Clinical Samples	0.012
subs	Clinical Samples	0.012
subs	Clinical Samples	0.01
subs	Clinical Samples	0.013
subs	Clinical Samples	0.012
subs	Clinical Samples	0.014
subs	Clinical Samples	0.011
subs	Clinical Samples	0.01
subs	Clinical Samples	0.013
subs	Clinical Samples	0.009
subs	Clinical Samples	0.008
subs	Clinical Samples	0.011
subs	Clinical Samples	0.011
subs	Clinical Samples	0.008
subs	Clinical Samples	0.01
subs	Clinical Samples	0.007
subs	Clinical Samples	0.008
subs	Clinical Samples	0.009
subs	Clinical Samples	0.013
subs	Clinical Samples	0.01
subs	Clinical Samples	0.008
subs	Clinical Samples	0.013
subs	Clinical Samples	0.022
subs	Clinical Samples	0.013
subs	Clinical Samples	0.014
subs	Clinical Samples	0.013
subs	Clinical Samples	0.011
subs	Clinical Samples	0.013
subs	Clinical Samples	0.009
subs	Clinical Samples	0.012
subs	Clinical Samples	0.009
subs	Clinical Samples	0.01
subs	Clinical Samples	0.012
subs	Clinical Samples	0.014
subs	Clinical Samples	0.011
subs	Clinical Samples	0.013
subs	Clinical Samples	0.009
subs	Clinical Samples	0.009
subs	Clinical Samples	0.012
subs	Clinical Samples	0.012
subs	Clinical Samples	0.009
subs	Clinical Samples	0.011
subs	Contrived Samples	0.064
subs	Contrived Samples	0.008
subs	Contrived Samples	0.015
subs	Contrived Samples	0.011
subs	Contrived Samples	0.008
subs	Contrived Samples	0.008
subs	Contrived Samples	0.008
subs	Contrived Samples	0.008
subs	Contrived Samples	0.011
subs	Contrived Samples	0.008
subs	Contrived Samples	0.007
subs	Contrived Samples	0.011
subs	Contrived Samples	0.008
subs	Contrived Samples	0.009
subs	Contrived Samples	0.488
subs	Contrived Samples	0.008
subs	Contrived Samples	0.011
subs	Contrived Samples	0.01
subs	Contrived Samples	0.011
subs	Contrived Samples	0.011
subs	Contrived Samples	0.009
subs	Contrived Samples	0.011
subs	Contrived Samples	0.024
subs	Contrived Samples	0.009
subs	Contrived Samples	0.01
subs	Contrived Samples	0.009
subs	Contrived Samples	0.012
subs	Contrived Samples	0.012
subs	Contrived Samples	0.013
subs	Contrived Samples	0.007
subs	Contrived Samples	0.008
subs	Contrived Samples	0.008
subs	Contrived Samples	0.014
subs	Contrived Samples	0.007
subs	Contrived Samples	0.016
