# Supplementary material for: Clinical and analytical validation of FoundationOne Liquid CDx, a novel 324-Gene cfDNA-based comprehensive genomic profiling assay for cancers of solid tumor origin
Source: PLoS One. 2020 Sep 25;15(9):e0237802. doi: 10.1371/journal.pone.0237802 (PMC7518588; doi:10.1371/journal.pone.0237802)
Supplement: S1 File — (ZIP) [file pone.0237802.s009.zip › Table 10_Accuracy Short Variant Line Data CDx.xlsx]

## Sheet: sheet 1
Variant_Status	Reason	ReferenceAssay_Gene	ReferenceAssay_Protein_Effect	ReferenceAssay_CDS_Effect	ReferenceAssay_Driver_Status	ReferenceAssay_Functional_Effect	ReferenceAssay_Variant_Class	F1LCDx_Gene	F1LCDx_Protein_Effect	F1LCDx_CDS_Effect	F1LCDx_Driver_Status	F1LCDx_Functional_Effect	F1LCDx_Variant_Class
Match	.	PIK3CA	H1047R	3140A>G	likely	missense	BaseSubstitution	PIK3CA	H1047R	3140A>G	known	missense	BaseSubstitution
Match	.	PIK3CA	E545K	1633G>A	likely	missense	BaseSubstitution	PIK3CA	E545K	1633G>A	known	missense	BaseSubstitution
Match	.	PIK3CA	H1047R	3140A>G	likely	missense	BaseSubstitution	PIK3CA	H1047R	3140A>G	known	missense	BaseSubstitution
Match	.	PIK3CA	E545K	1633G>A	likely	missense	BaseSubstitution	PIK3CA	E545K	1633G>A	known	missense	BaseSubstitution
Match	.	PIK3CA	E542K	1624G>A	likely	missense	BaseSubstitution	PIK3CA	E542K	1624G>A	known	missense	BaseSubstitution
Match	.	PIK3CA	E545K	1633G>A	likely	missense	BaseSubstitution	PIK3CA	E545K	1633G>A	known	missense	BaseSubstitution
Match	.	PIK3CA	H1047R	3140A>G	likely	missense	BaseSubstitution	PIK3CA	H1047R	3140A>G	known	missense	BaseSubstitution
Match	.	PIK3CA	Q546R	1637A>G	likely	missense	BaseSubstitution	PIK3CA	Q546R	1637A>G	known	missense	BaseSubstitution
Match	.	PIK3CA	E542K	1624G>A	likely	missense	BaseSubstitution	PIK3CA	E542K	1624G>A	known	missense	BaseSubstitution
Match	.	PIK3CA	H1047R	3140A>G	likely	missense	BaseSubstitution	PIK3CA	H1047R	3140A>G	known	missense	BaseSubstitution
Match	.	PIK3CA	Q546R	1637A>G	likely	missense	BaseSubstitution	PIK3CA	Q546R	1637A>G	known	missense	BaseSubstitution
Match	.	PIK3CA	H1047R	3140A>G	likely	missense	BaseSubstitution	PIK3CA	H1047R	3140A>G	known	missense	BaseSubstitution
Match	.	PIK3CA	H1047L	3140A>T	likely	missense	BaseSubstitution	PIK3CA	H1047L	3140A>T	known	missense	BaseSubstitution
Match	.	PIK3CA	E545K	1633G>A	likely	missense	BaseSubstitution	PIK3CA	E545K	1633G>A	known	missense	BaseSubstitution
Match	.	PIK3CA	E542K	1624G>A	likely	missense	BaseSubstitution	PIK3CA	E542K	1624G>A	known	missense	BaseSubstitution
Match	.	PIK3CA	H1047R	3140A>G	likely	missense	BaseSubstitution	PIK3CA	H1047R	3140A>G	known	missense	BaseSubstitution
Match	.	PIK3CA	E545K	1633G>A	likely	missense	BaseSubstitution	PIK3CA	E545K	1633G>A	known	missense	BaseSubstitution
Match	.	PIK3CA	E542K	1624G>A	likely	missense	BaseSubstitution	PIK3CA	E542K	1624G>A	known	missense	BaseSubstitution
Match	.	PIK3CA	E545K	1633G>A	likely	missense	BaseSubstitution	PIK3CA	E545K	1633G>A	known	missense	BaseSubstitution
Match	.	PIK3CA	E545K	1633G>A	likely	missense	BaseSubstitution	PIK3CA	E545K	1633G>A	known	missense	BaseSubstitution
Match	.	PIK3CA	C420R	1258T>C	likely	missense	BaseSubstitution	PIK3CA	C420R	1258T>C	known	missense	BaseSubstitution
Match	.	PIK3CA	H1047Y	3139C>T	likely	missense	BaseSubstitution	PIK3CA	H1047Y	3139C>T	known	missense	BaseSubstitution
Match	.	PIK3CA	Q546R	1637A>G	likely	missense	BaseSubstitution	PIK3CA	Q546R	1637A>G	known	missense	BaseSubstitution
Match	.	PIK3CA	E545K	1633G>A	likely	missense	BaseSubstitution	PIK3CA	E545K	1633G>A	known	missense	BaseSubstitution
Match	.	PIK3CA	E542K	1624G>A	likely	missense	BaseSubstitution	PIK3CA	E542K	1624G>A	known	missense	BaseSubstitution
Match	.	PIK3CA	E542K	1624G>A	likely	missense	BaseSubstitution	PIK3CA	E542K	1624G>A	known	missense	BaseSubstitution
Match	.	PIK3CA	E545A	1634A>C	likely	missense	BaseSubstitution	PIK3CA	E545A	1634A>C	known	missense	BaseSubstitution
Match	.	PIK3CA	H1047R	3140A>G	likely	missense	BaseSubstitution	PIK3CA	H1047R	3140A>G	known	missense	BaseSubstitution
Match	.	PIK3CA	E542K	1624G>A	likely	missense	BaseSubstitution	PIK3CA	E542K	1624G>A	known	missense	BaseSubstitution
Match	.	PIK3CA	E545K	1633G>A	likely	missense	BaseSubstitution	PIK3CA	E545K	1633G>A	known	missense	BaseSubstitution
Match	.	PIK3CA	E545G	1634A>G	likely	missense	BaseSubstitution	PIK3CA	E545G	1634A>G	known	missense	BaseSubstitution
Match	.	PIK3CA	E545K	1633G>A	likely	missense	BaseSubstitution	PIK3CA	E545K	1633G>A	known	missense	BaseSubstitution
Match	.	PIK3CA	E542K	1624G>A	likely	missense	BaseSubstitution	PIK3CA	E542K	1624G>A	known	missense	BaseSubstitution
Match	.	PIK3CA	E545K	1633G>A	likely	missense	BaseSubstitution	PIK3CA	E545K	1633G>A	known	missense	BaseSubstitution
Match	.	PIK3CA	C420R	1258T>C	likely	missense	BaseSubstitution	PIK3CA	C420R	1258T>C	known	missense	BaseSubstitution
Match	.	PIK3CA	E545K	1633G>A	likely	missense	BaseSubstitution	PIK3CA	E545K	1633G>A	known	missense	BaseSubstitution
Match	.	PIK3CA	E542K	1624G>A	likely	missense	BaseSubstitution	PIK3CA	E542K	1624G>A	known	missense	BaseSubstitution
Match	.	PIK3CA	E545K	1633G>A	likely	missense	BaseSubstitution	PIK3CA	E545K	1633G>A	known	missense	BaseSubstitution
Match	.	PIK3CA	H1047R	3140A>G	likely	missense	BaseSubstitution	PIK3CA	H1047R	3140A>G	known	missense	BaseSubstitution
Match	.	PIK3CA	H1047R	3140A>G	likely	missense	BaseSubstitution	PIK3CA	H1047R	3140A>G	known	missense	BaseSubstitution
Match	.	PIK3CA	E545K	1633G>A	likely	missense	BaseSubstitution	PIK3CA	E545K	1633G>A	known	missense	BaseSubstitution
Match	.	PIK3CA	E545A	1634A>C	likely	missense	BaseSubstitution	PIK3CA	E545A	1634A>C	known	missense	BaseSubstitution
Match	.	PIK3CA	H1047R	3140A>G	likely	missense	BaseSubstitution	PIK3CA	H1047R	3140A>G	known	missense	BaseSubstitution
Match	.	PIK3CA	E545K	1633G>A	likely	missense	BaseSubstitution	PIK3CA	E545K	1633G>A	known	missense	BaseSubstitution
Match	.	PIK3CA	Q546R	1637A>G	likely	missense	BaseSubstitution	PIK3CA	Q546R	1637A>G	known	missense	BaseSubstitution
Match	.	PIK3CA	H1047R	3140A>G	likely	missense	BaseSubstitution	PIK3CA	H1047R	3140A>G	known	missense	BaseSubstitution
Match	.	PIK3CA	Q546R	1637A>G	likely	missense	BaseSubstitution	PIK3CA	Q546R	1637A>G	known	missense	BaseSubstitution
Match	.	PIK3CA	H1047R	3140A>G	likely	missense	BaseSubstitution	PIK3CA	H1047R	3140A>G	known	missense	BaseSubstitution
Match	.	PIK3CA	H1047R	3140A>G	likely	missense	BaseSubstitution	PIK3CA	H1047R	3140A>G	known	missense	BaseSubstitution
Match	.	EGFR	L858R	2573T>G	likely	missense	BaseSubstitution	EGFR	L858R	2573T>G	known	missense	BaseSubstitution
Match	.	EGFR	L858R	2573T>G	likely	missense	BaseSubstitution	EGFR	L858R	2573T>G	known	missense	BaseSubstitution
Match	.	EGFR	L858R	2573T>G	likely	missense	BaseSubstitution	EGFR	L858R	2573T>G	known	missense	BaseSubstitution
Match	.	EGFR	L858R	2573T>G	likely	missense	BaseSubstitution	EGFR	L858R	2573T>G	known	missense	BaseSubstitution
Match	.	EGFR	L858R	2573T>G	likely	missense	BaseSubstitution	EGFR	L858R	2573T>G	known	missense	BaseSubstitution
Match	.	EGFR	L858R	2573T>G	likely	missense	BaseSubstitution	EGFR	L858R	2573T>G	known	missense	BaseSubstitution
Match	.	EGFR	L858R	2573T>G	likely	missense	BaseSubstitution	EGFR	L858R	2573T>G	known	missense	BaseSubstitution
Match	.	EGFR	L858R	2573T>G	likely	missense	BaseSubstitution	EGFR	L858R	2573T>G	known	missense	BaseSubstitution
Match	.	EGFR	L858R	2573T>G	likely	missense	BaseSubstitution	EGFR	L858R	2573T>G	known	missense	BaseSubstitution
Match	.	EGFR	L858R	2573T>G	likely	missense	BaseSubstitution	EGFR	L858R	2573T>G	known	missense	BaseSubstitution
Match	.	EGFR	E746_A750del	2236_2250delGAATTAAGAGAAGCA	likely	nonframeshift	Indel	EGFR	E746_A750del	2236_2250delGAATTAAGAGAAGCA	known	nonframeshift	Indel
Match	.	EGFR	E746_A750del	2235_2249delGGAATTAAGAGAAGC	likely	nonframeshift	Indel	EGFR	E746_A750del	2235_2249delGGAATTAAGAGAAGC	known	nonframeshift	Indel
Match	.	EGFR	E746_A750del	2236_2250delGAATTAAGAGAAGCA	likely	nonframeshift	Indel	EGFR	E746_A750del	2236_2250delGAATTAAGAGAAGCA	known	nonframeshift	Indel
Match	.	EGFR	E746_A750del	2235_2249delGGAATTAAGAGAAGC	likely	nonframeshift	Indel	EGFR	E746_A750del	2235_2249delGGAATTAAGAGAAGC	known	nonframeshift	Indel
Match	.	EGFR	E746_A750del	2235_2249delGGAATTAAGAGAAGC	likely	nonframeshift	Indel	EGFR	E746_A750del	2235_2249delGGAATTAAGAGAAGC	known	nonframeshift	Indel
Match	.	EGFR	E746_S752delinsA	2237_2254delAATTAAGAGAAGCAACAT	likely	nonframeshift	Indel	EGFR	E746_S752>V	2237_2255AATTAAGAGAAGCAACATC>T	known	nonframeshift	Indel
Match	.	EGFR	L747_E749del	2239_2247delTTAAGAGAA	likely	nonframeshift	Indel	EGFR	L747_A750>P	2239_2248TTAAGAGAAG>C	known	nonframeshift	Indel
Match	.	EGFR	E746_A750del	2236_2250delGAATTAAGAGAAGCA	likely	nonframeshift	Indel	EGFR	E746_A750del	2236_2250delGAATTAAGAGAAGCA	known	nonframeshift	Indel
Match	.	EGFR	E746_A750del	2235_2249delGGAATTAAGAGAAGC	likely	nonframeshift	Indel	EGFR	E746_A750del	2235_2249delGGAATTAAGAGAAGC	known	nonframeshift	Indel
Match	.	EGFR	E746_A750del	2235_2249delGGAATTAAGAGAAGC	likely	nonframeshift	Indel	EGFR	E746_A750del	2235_2249delGGAATTAAGAGAAGC	known	nonframeshift	Indel
Match	.	EGFR	E746_A750del	2236_2250delGAATTAAGAGAAGCA	likely	nonframeshift	Indel	EGFR	E746_A750del	2236_2250delGAATTAAGAGAAGCA	known	nonframeshift	Indel
Mismatch	.	.	.	.	.	.	.	BRCA2	N2556fs*92	7667delA	likely	frameshift	Indel
Mismatch	.	.	.	.	.	.	.	BRCA2	R2336H	7007G>A	known	missense	BaseSubstitution
Mismatch	.	.	.	.	.	.	.	BRCA2	I605fs*9	1813delA	likely	frameshift	Indel
Mismatch	.	.	.	.	.	.	.	BRCA2	R2659K	7976G>A	known	missense	BaseSubstitution
Mismatch	.	.	.	.	.	.	.	BRCA2	splice site 9502-1G>A	9502-1G>A	likely	splice	BaseSubstitution
Mismatch	.	.	.	.	.	.	.	BRCA2	W563*	1689G>A	likely	nonsense	BaseSubstitution
Mismatch	.	.	.	.	.	.	.	BRCA2	I1047fs*2	3139delA	likely	frameshift	Indel
Mismatch	.	.	.	.	.	.	.	BRCA2	S1115fs*4	3344delC	likely	frameshift	Indel
Mismatch	.	.	.	.	.	.	.	BRCA2	R1315*	3943A>T	likely	nonsense	BaseSubstitution
Mismatch	.	.	.	.	.	.	.	BRCA2	P2785fs*27	8354_8384>TGC	likely	frameshift	Indel
Mismatch	.	.	.	.	.	.	.	BRCA2	S195*	584C>G	likely	nonsense	BaseSubstitution
Mismatch	.	.	.	.	.	.	.	BRCA2	N1784fs*7	5351delA	likely	frameshift	Indel
Mismatch	.	.	.	.	.	.	.	BRCA2	C1200fs*1	3599_3600delGT	likely	frameshift	Indel
Mismatch	.	.	.	.	.	.	.	BRCA2	N1822fs*2	5465_5466insA	likely	frameshift	Indel
Mismatch	.	.	.	.	.	.	.	BRCA2	N1784fs*7	5351delA	likely	frameshift	Indel
Mismatch	.	.	.	.	.	.	.	BRCA2	Q1429fs*9	4284_4285insT	likely	frameshift	Indel
Mismatch	.	.	.	.	.	.	.	BRCA2	T3033fs*11	9097_9098insA	likely	frameshift	Indel
Mismatch	.	.	.	.	.	.	.	BRCA2	N1784fs*7	5351delA	likely	frameshift	Indel
Mismatch	.	.	.	.	.	.	.	BRCA2	C1200fs*1	3599_3600delGT	likely	frameshift	Indel
Mismatch	.	.	.	.	.	.	.	BRCA2	T3033fs*11	9097_9098insA	likely	frameshift	Indel
Mismatch	.	.	.	.	.	.	.	BRCA2	N1784fs*7	5351delA	likely	frameshift	Indel
Mismatch	.	.	.	.	.	.	.	BRCA2	N1784fs*7	5351delA	likely	frameshift	Indel
Match	.	BRCA2	R3128*	9382C>T	likely	nonsense	BaseSubstitution	BRCA2	R3128*	9382C>T	likely	nonsense	BaseSubstitution
Match	.	BRCA2	Q1987*	5959C>T	likely	nonsense	BaseSubstitution	BRCA2	Q1987*	5959C>T	likely	nonsense	BaseSubstitution
Mismatch	.	.	.	.	.	.	.	BRCA1	E23fs*17	68_69delAG	likely	frameshift	Indel
Mismatch	.	.	.	.	.	.	.	BRCA1	M1I	3G>T	known	nonsense	BaseSubstitution
Mismatch	.	.	.	.	.	.	.	BRCA1	Y1853fs*1	5558_5559insA	likely	frameshift	Indel
Mismatch	.	.	.	.	.	.	.	BRCA1	splice site 5407-1G>C	5407-1G>C	likely	splice	BaseSubstitution
Mismatch	.	.	.	.	.	.	.	BRCA1	D825fs*21	2475delC	likely	frameshift	Indel
Mismatch	.	.	.	.	.	.	.	BRCA1	splice site 4096+1G>T	4096+1G>T	likely	splice	BaseSubstitution
Mismatch	.	.	.	.	.	.	.	BRCA1	P871fs*32	2612C>TT	likely	frameshift	Indel
Mismatch	.	.	.	.	.	.	.	BRCA1	Q1756fs*74	5266_5267insC	likely	frameshift	Indel
Match	.	BRCA1	Q1559*	4675C>T	likely	nonsense	BaseSubstitution	BRCA1	Q1538*	4612C>T	known	nonsense	BaseSubstitution
