# Supplementary material for: Clinical and analytical validation of FoundationOne Liquid CDx, a novel 324-Gene cfDNA-based comprehensive genomic profiling assay for cancers of solid tumor origin
Source: PLoS One. 2020 Sep 25;15(9):e0237802. doi: 10.1371/journal.pone.0237802 (PMC7518588; doi:10.1371/journal.pone.0237802)
Supplement: S1 File — (ZIP) [file pone.0237802.s009.zip › Table 6_Precision of bTMB Line data.xlsx]

## Sheet: sheet 1
SOURCE	VARIANT_TYPE	bTMB	Score	REP	PLATE	LOT	SEQ
Sample 1	BM	tumor_mutation_burden	7.59	Rep1	P1	1	A00329
Sample 1	BM	tumor_mutation_burden	6.32	Rep2	P1	1	A00329
Sample 1	BM	tumor_mutation_burden	7.59	Rep1	P2	1	A00631
Sample 1	BM	tumor_mutation_burden	6.32	Rep2	P2	1	A00631
Sample 1	BM	tumor_mutation_burden	7.59	Rep1	P3	2	A00329
Sample 1	BM	tumor_mutation_burden	6.32	Rep2	P3	2	A00329
Sample 1	BM	tumor_mutation_burden	7.59	Rep1	P4	2	A00631
Sample 1	BM	tumor_mutation_burden	7.59	Rep2	P4	2	A00631
Sample 1	BM	tumor_mutation_burden	6.32	Rep1	P5	3	A00329
Sample 1	BM	tumor_mutation_burden	6.32	Rep2	P5	3	A00329
Sample 1	BM	tumor_mutation_burden	7.59	Rep1	P6	3	A00631
Sample 1	BM	tumor_mutation_burden	6.32	Rep2	P6	3	A00631
Sample 1	BM	tumor_mutation_burden	6.32	Rep1	P7	1	A00329
Sample 1	BM	tumor_mutation_burden	7.59	Rep2	P7	1	A00329
Sample 1	BM	tumor_mutation_burden	7.59	Rep1	P8	1	A00631
Sample 1	BM	tumor_mutation_burden	6.32	Rep2	P8	1	A00631
Sample 1	BM	tumor_mutation_burden	7.59	Rep1	P9	2	A00329
Sample 1	BM	tumor_mutation_burden	6.32	Rep2	P9	2	A00329
Sample 1	BM	tumor_mutation_burden	7.59	Rep1	P10	2	A00631
Sample 1	BM	tumor_mutation_burden	6.32	Rep2	P10	2	A00631
Sample 1	BM	tumor_mutation_burden	7.59	Rep1	P11	3	A00329
Sample 1	BM	tumor_mutation_burden	6.32	Rep2	P11	3	A00329
Sample 1	BM	tumor_mutation_burden	6.32	Rep1	P12	3	A00631
Sample 1	BM	tumor_mutation_burden	7.59	Rep2	P12	3	A00631
Sample 2	BM	tumor_mutation_burden	11.38	Rep1	P1	1	A00329
Sample 2	BM	tumor_mutation_burden	10.12	Rep2	P1	1	A00329
Sample 2	BM	tumor_mutation_burden	13.91	Rep1	P2	1	A00631
Sample 2	BM	tumor_mutation_burden	10.12	Rep2	P2	1	A00631
Sample 2	BM	tumor_mutation_burden	10.12	Rep1	P3	2	A00329
Sample 2	BM	tumor_mutation_burden	13.91	Rep2	P3	2	A00329
Sample 2	BM	tumor_mutation_burden	12.64	Rep1	P4	2	A00631
Sample 2	BM	tumor_mutation_burden	10.12	Rep2	P4	2	A00631
Sample 2	BM	tumor_mutation_burden	6.32	Rep1	P5	3	A00329
Sample 2	BM	tumor_mutation_burden	10.12	Rep2	P5	3	A00329
Sample 2	BM	tumor_mutation_burden	11.38	Rep1	P6	3	A00631
Sample 2	BM	tumor_mutation_burden	13.91	Rep2	P6	3	A00631
Sample 2	BM	tumor_mutation_burden	12.64	Rep1	P7	1	A00329
Sample 2	BM	tumor_mutation_burden	11.38	Rep2	P7	1	A00329
Sample 2	BM	tumor_mutation_burden	12.64	Rep1	P8	1	A00631
Sample 2	BM	tumor_mutation_burden	12.64	Rep2	P8	1	A00631
Sample 2	BM	tumor_mutation_burden	12.64	Rep1	P9	2	A00329
Sample 2	BM	tumor_mutation_burden	13.91	Rep2	P9	2	A00329
Sample 2	BM	tumor_mutation_burden	13.91	Rep1	P10	2	A00631
Sample 2	BM	tumor_mutation_burden	15.17	Rep2	P10	2	A00631
Sample 2	BM	tumor_mutation_burden	13.91	Rep1	P11	3	A00329
Sample 2	BM	tumor_mutation_burden	13.91	Rep2	P11	3	A00329
Sample 2	BM	tumor_mutation_burden	12.64	Rep1	P12	3	A00631
Sample 2	BM	tumor_mutation_burden	11.38	Rep2	P12	3	A00631
Sample 3	BM	tumor_mutation_burden	12.64	Rep1	P1	1	A00329
Sample 3	BM	tumor_mutation_burden	15.17	Rep2	P1	1	A00329
Sample 3	BM	tumor_mutation_burden	12.64	Rep1	P2	1	A00631
Sample 3	BM	tumor_mutation_burden	12.64	Rep2	P2	1	A00631
Sample 3	BM	tumor_mutation_burden	12.64	Rep1	P3	2	A00329
Sample 3	BM	tumor_mutation_burden	13.91	Rep2	P3	2	A00329
Sample 3	BM	tumor_mutation_burden	13.91	Rep1	P4	2	A00631
Sample 3	BM	tumor_mutation_burden	13.91	Rep2	P4	2	A00631
Sample 3	BM	tumor_mutation_burden	10.12	Rep1	P5	3	A00329
Sample 3	BM	tumor_mutation_burden	13.91	Rep2	P5	3	A00329
Sample 3	BM	tumor_mutation_burden	12.64	Rep1	P6	3	A00631
Sample 3	BM	tumor_mutation_burden	13.91	Rep2	P6	3	A00631
Sample 3	BM	tumor_mutation_burden	13.91	Rep1	P7	1	A00329
Sample 3	BM	tumor_mutation_burden	12.64	Rep2	P7	1	A00329
Sample 3	BM	tumor_mutation_burden	12.64	Rep1	P8	1	A00631
Sample 3	BM	tumor_mutation_burden	13.91	Rep2	P8	1	A00631
Sample 3	BM	tumor_mutation_burden	12.64	Rep1	P9	2	A00329
Sample 3	BM	tumor_mutation_burden	12.64	Rep2	P9	2	A00329
Sample 3	BM	tumor_mutation_burden	11.38	Rep1	P10	2	A00631
Sample 3	BM	tumor_mutation_burden	13.91	Rep2	P10	2	A00631
Sample 3	BM	tumor_mutation_burden	12.64	Rep1	P11	3	A00329
Sample 3	BM	tumor_mutation_burden	15.17	Rep2	P11	3	A00329
Sample 3	BM	tumor_mutation_burden	12.64	Rep1	P12	3	A00631
Sample 3	BM	tumor_mutation_burden	12.64	Rep2	P12	3	A00631
Sample 4	BM	tumor_mutation_burden	15.17	Rep1	P1	1	A00329
Sample 4	BM	tumor_mutation_burden	15.17	Rep2	P1	1	A00329
Sample 4	BM	tumor_mutation_burden	15.17	Rep1	P2	1	A00631
Sample 4	BM	tumor_mutation_burden	16.44	Rep2	P2	1	A00631
Sample 4	BM	tumor_mutation_burden	12.64	Rep1	P3	2	A00329
Sample 4	BM	tumor_mutation_burden	11.38	Rep2	P3	2	A00329
Sample 4	BM	tumor_mutation_burden	11.38	Rep1	P4	2	A00631
Sample 4	BM	tumor_mutation_burden	13.91	Rep2	P4	2	A00631
Sample 4	BM	tumor_mutation_burden	13.91	Rep1	P5	3	A00329
Sample 4	BM	tumor_mutation_burden	15.17	Rep2	P5	3	A00329
Sample 4	BM	tumor_mutation_burden	15.17	Rep1	P6	3	A00631
Sample 4	BM	tumor_mutation_burden	12.64	Rep2	P6	3	A00631
Sample 4	BM	tumor_mutation_burden	16.44	Rep1	P7	1	A00329
Sample 4	BM	tumor_mutation_burden	15.17	Rep2	P7	1	A00329
Sample 4	BM	tumor_mutation_burden	11.38	Rep1	P8	1	A00631
Sample 4	BM	tumor_mutation_burden	10.12	Rep2	P8	1	A00631
Sample 4	BM	tumor_mutation_burden	15.17	Rep1	P9	2	A00329
Sample 4	BM	tumor_mutation_burden	10.12	Rep2	P9	2	A00329
Sample 4	BM	tumor_mutation_burden	11.38	Rep1	P10	2	A00631
Sample 4	BM	tumor_mutation_burden	12.64	Rep2	P10	2	A00631
Sample 4	BM	tumor_mutation_burden	12.64	Rep1	P11	3	A00329
Sample 4	BM	tumor_mutation_burden	12.64	Rep2	P11	3	A00329
Sample 4	BM	tumor_mutation_burden	12.64	Rep1	P12	3	A00631
Sample 4	BM	tumor_mutation_burden	10.12	Rep2	P12	3	A00631
Sample 5	BM	tumor_mutation_burden	30.35	Rep1	P1	1	A00329
Sample 5	BM	tumor_mutation_burden	30.35	Rep2	P1	1	A00329
Sample 5	BM	tumor_mutation_burden	26.55	Rep1	P2	1	A00631
Sample 5	BM	tumor_mutation_burden	26.55	Rep2	P2	1	A00631
Sample 5	BM	tumor_mutation_burden	24.02	Rep1	P3	2	A00329
Sample 5	BM	tumor_mutation_burden	27.82	Rep2	P3	2	A00329
Sample 5	BM	tumor_mutation_burden	29.08	Rep1	P4	2	A00631
Sample 5	BM	tumor_mutation_burden	25.29	Rep2	P4	2	A00631
Sample 5	BM	tumor_mutation_burden	25.29	Rep1	P5	3	A00329
Sample 5	BM	tumor_mutation_burden	25.29	Rep2	P5	3	A00329
Sample 5	BM	tumor_mutation_burden	22.76	Rep1	P6	3	A00631
Sample 5	BM	tumor_mutation_burden	25.29	Rep2	P6	3	A00631
Sample 5	BM	tumor_mutation_burden	24.02	Rep1	P7	1	A00329
Sample 5	BM	tumor_mutation_burden	27.82	Rep2	P7	1	A00329
Sample 5	BM	tumor_mutation_burden	25.29	Rep1	P8	1	A00631
Sample 5	BM	tumor_mutation_burden	26.55	Rep2	P8	1	A00631
Sample 5	BM	tumor_mutation_burden	25.29	Rep1	P9	2	A00329
Sample 5	BM	tumor_mutation_burden	26.55	Rep2	P9	2	A00329
Sample 5	BM	tumor_mutation_burden	24.02	Rep1	P10	2	A00631
Sample 5	BM	tumor_mutation_burden	25.29	Rep2	P10	2	A00631
Sample 5	BM	tumor_mutation_burden	26.55	Rep1	P11	3	A00329
Sample 5	BM	tumor_mutation_burden	27.82	Rep2	P11	3	A00329
Sample 5	BM	tumor_mutation_burden	26.55	Rep1	P12	3	A00631
Sample 5	BM	tumor_mutation_burden	27.82	Rep2	P12	3	A00631
Sample 6	BM	tumor_mutation_burden	201.04	Rep1	P1	1	A00329
Sample 6	BM	tumor_mutation_burden	199.77	Rep2	P1	1	A00329
Sample 6	BM	tumor_mutation_burden	208.62	Rep1	P2	1	A00631
Sample 6	BM	tumor_mutation_burden	212.42	Rep2	P2	1	A00631
Sample 6	BM	tumor_mutation_burden	203.56	Rep1	P3	2	A00329
Sample 6	BM	tumor_mutation_burden	206.09	Rep2	P3	2	A00329
Sample 6	BM	tumor_mutation_burden	188.39	Rep1	P4	2	A00631
Sample 6	BM	tumor_mutation_burden	202.3	Rep2	P4	2	A00631
Sample 6	BM	tumor_mutation_burden	198.51	Rep1	P5	3	A00329
Sample 6	BM	tumor_mutation_burden	207.36	Rep2	P5	3	A00329
Sample 6	BM	tumor_mutation_burden	204.83	Rep1	P6	3	A00631
Sample 6	BM	tumor_mutation_burden	154.25	Rep2	P6	3	A00631
Sample 6	BM	tumor_mutation_burden	201.04	Rep1	P7	1	A00329
Sample 6	BM	tumor_mutation_burden	204.83	Rep2	P7	1	A00329
Sample 6	BM	tumor_mutation_burden	204.83	Rep1	P8	1	A00631
Sample 6	BM	tumor_mutation_burden	223.79	Rep2	P8	1	A00631
Sample 6	BM	tumor_mutation_burden	207.36	Rep1	P9	2	A00329
Sample 6	BM	tumor_mutation_burden	204.83	Rep2	P9	2	A00329
Sample 6	BM	tumor_mutation_burden	204.83	Rep1	P10	2	A00631
Sample 6	BM	tumor_mutation_burden	207.36	Rep2	P10	2	A00631
Sample 6	BM	tumor_mutation_burden	208.62	Rep1	P11	3	A00329
Sample 6	BM	tumor_mutation_burden	201.04	Rep2	P11	3	A00329
Sample 6	BM	tumor_mutation_burden	213.68	Rep1	P12	3	A00631
Sample 6	BM	tumor_mutation_burden	203.56	Rep2	P12	3	A00631
