# Supplementary material for: Clinical and analytical validation of FoundationOne Liquid CDx, a novel 324-Gene cfDNA-based comprehensive genomic profiling assay for cancers of solid tumor origin
Source: PLoS One. 2020 Sep 25;15(9):e0237802. doi: 10.1371/journal.pone.0237802 (PMC7518588; doi:10.1371/journal.pone.0237802)
Supplement: S1 File — (ZIP) [file pone.0237802.s009.zip › S3 Table_Hit rate comparison line data.xlsx]

## Sheet: sheet 1
Alteration Type	Target Level		# of Detected	# of Total	Hit Rate (%)		# of Detected	# of Total	Hit Rate (%)
Indels (Short Variants)	0.01	Clinically-derived	14	14	100	Contrived	42	42	100
Indels (Short Variants)	0.005	Clinically-derived	20	20	100	Contrived	59	60	98.33
Indels (Short Variants)	0.004	Clinically-derived	20	20	100	Contrived	60	60	100
Indels (Short Variants)	0.003	Clinically-derived	20	20	100	Contrived	60	60	100
Indels (Short Variants)	0.002	Clinically-derived	16	20	80	Contrived	49	60	81.67
Base substitutions (Short Variants)	0.01	Clinically-derived	20	20	100	Contrived	28	28	100
Base substitutions (Short Variants)	0.005	Clinically-derived	20	20	100	Contrived	40	40	100
Base substitutions (Short Variants)	0.004	Clinically-derived	20	20	100	Contrived	38	40	95
Base substitutions (Short Variants)	0.003	Clinically-derived	20	20	100	Contrived	37	40	92.5
Base substitutions (Short Variants)	0.002	Clinically-derived	18	20	90	Contrived	24	40	60
Rearrangement	0.01	Clinically-derived	19	19	100	Contrived	14	14	100
Rearrangement	0.005	Clinically-derived	20	20	100	Contrived	20	20	100
Rearrangement	0.004	Clinically-derived	20	20	100	Contrived	20	20	100
Rearrangement	0.003	Clinically-derived	20	20	100	Contrived	20	20	100
Rearrangement	0.002	Clinically-derived	20	20	100	Contrived	18	20	90
Copy Number Amplification	0.15	Clinically-derived	20	20	100	Contrived	10	10	100
Copy Number Amplification	0.1	Clinically-derived	20	20	100	Contrived	10	10	100
Copy Number Amplification	0.05	Clinically-derived	18	19	94.74	Contrived	10	10	100
Copy Number Amplification	0.01	Clinically-derived	0	20	0	Contrived	8	10	80
Copy Number Amplification	0.005	Clinically-derived	0	19	0	Contrived	NA	NA	NA
MSI	0.02	Clinically-derived	20	20	100	Contrived	14	14	100
MSI	0.01	Clinically-derived	20	20	100	Contrived	20	20	100
MSI	0.005	Clinically-derived	0	20	0	Contrived	2	20	10
MSI	0.001	Clinically-derived	0	20	0	Contrived	0	20	0
