# Supplementary material for: Clinical and analytical validation of FoundationOne Liquid CDx, a novel 324-Gene cfDNA-based comprehensive genomic profiling assay for cancers of solid tumor origin
Source: PLoS One. 2020 Sep 25;15(9):e0237802. doi: 10.1371/journal.pone.0237802 (PMC7518588; doi:10.1371/journal.pone.0237802)
Supplement: S1 File — (ZIP) [file pone.0237802.s009.zip › Table 8_Precision Line data for tumor profiling variants.xlsx]

## Sheet: sheet 1
Variant_Type	Alteration	AlterationSubType	Positive Call	Negative Call	# of Agree	# of Total	Reproducibility (%)
							pc.rate	nc.rate	repro.lb	repro.ub
Indels	MYC_156_157insCAG	Insertion/Deletion in a repetitive region of >=7 base pairs	0	1	24	24	NA	100	85.75	100
Indels	RB1_45_53delTGCCGCCGC	Insertion/Deletion in a repetitive region of >=7 base pairs	1	0	24	24	100	NA	85.75	100
Indels	BRCA2_9097_9098insA	Insertion/Deletion in a repetitive region of >=7 base pairs	0	1	24	24	NA	100	85.75	100
Indels	ATR_2320delA	Insertion/Deletion in a repetitive region of >=7 base pairs	0	1	24	24	NA	100	85.75	100
Indels	BRCA2_5351delA	Insertion/Deletion in a repetitive region of >=7 base pairs	1	0	24	24	100	NA	85.75	100
Indels	BRCA1_1961_1962insA	Insertion/Deletion in a repetitive region of >=7 base pairs	0	1	24	24	NA	100	85.75	100
Indels	APC_3468_3470delAGA	Insertion/Deletion in a repetitive region of >=7 base pairs	0	1	24	24	NA	100	85.75	100
Indels	APC_6579delA	Insertion/Deletion in a repetitive region of >=7 base pairs	0	1	24	24	NA	100	85.75	100
Indels	RB1_83delC	Insertion/Deletion in a repetitive region of >=7 base pairs	0	1	24	24	NA	100	85.75	100
Indels	TP53_652_654delGTG	Insertion/Deletion in a repetitive region of >=7 base pairs	0	1	24	24	NA	100	85.75	100
Indels	WHSC1_4028delC	Insertion/Deletion in a repetitive region of >=7 base pairs	0	1	24	24	NA	100	85.75	100
Indels	XRCC2_810_811insT	Insertion/Deletion in a repetitive region of >=7 base pairs	0	1	24	24	NA	100	85.75	100
Indels	WHSC1_4028_4029insC	Insertion/Deletion in a repetitive region of >=7 base pairs	0	1	24	24	NA	100	85.75	100
Indels	FUBP1_901delA	Insertion/Deletion in a repetitive region of >=7 base pairs	1	0	17	24	70.83	NA	48.91	87.38
Indels	MAP3K1_2847_2848insACA	Insertion/Deletion in a repetitive region of >=7 base pairs	0	1	24	24	NA	100	85.75	100
Indels	JAK1_1016delA	Insertion/Deletion in a repetitive region of >=7 base pairs	0	1	24	24	NA	100	85.75	100
Indels	ATRX_1074_1075insA	Insertion/Deletion in a repetitive region of >=7 base pairs	0	1	24	24	NA	100	85.75	100
Indels	MLL2_9833_9834insGCA	Insertion/Deletion in a repetitive region of >=7 base pairs	0	1	24	24	NA	100	85.75	100
Indels	MEN1_1561delC	Insertion/Deletion in a repetitive region of >=7 base pairs	1	0	16	24	66.67	NA	44.68	84.37
Indels	MSH3_1148delA	Insertion/Deletion in a repetitive region of >=7 base pairs	0	1	24	24	NA	100	85.75	100
Indels	RARA_89delC	Insertion/Deletion in a repetitive region of >=7 base pairs	1	0	23	24	95.83	NA	78.88	99.89
Indels	SUFU_71_72insC	Insertion/Deletion in a repetitive region of >=7 base pairs	0	1	16	24	NA	66.67	44.68	84.37
Indels	QKI_401delA	Insertion/Deletion in a repetitive region of >=7 base pairs	0	1	24	24	NA	100	85.75	100
Indels	KDM6A_50_51insCGC	Insertion/Deletion in a repetitive region of >=7 base pairs	0	1	22	24	NA	91.67	73	98.97
Indels	BCORL1_5042delC	Insertion/Deletion in a repetitive region of >=7 base pairs	0	1	24	24	NA	100	85.75	100
Indels	ATRX_3904delA	Insertion/Deletion in a repetitive region of >=7 base pairs	0	1	24	24	NA	100	85.75	100
Indels	CHEK1_676delA	Insertion/Deletion in a repetitive region of >=7 base pairs	0	1	24	24	NA	100	85.75	100
Indels	MSH6_3261delC	Insertion/Deletion in a repetitive region of >=7 base pairs	0	1	24	24	NA	100	85.75	100
Indels	ASXL1_1934_1935insG	Insertion/Deletion in a repetitive region of >=7 base pairs	0	1	14	24	NA	58.33	36.64	77.89
Indels	TGFBR2_382_383delAA	Insertion/Deletion in a repetitive region of >=7 base pairs	0	1	24	24	NA	100	85.75	100
Indels	NT5C2_1679_1680insGGA	Insertion/Deletion in a repetitive region of >=7 base pairs	0	1	24	24	NA	100	85.75	100
Indels	RAD51_226-4_228TGAGACG>GAGACA	Insertion/Deletion in a repetitive region of >=7 base pairs	0	1	24	24	NA	100	85.75	100
Indels	RAD51_226-7_228TTTTGAGACG>GAGACA	Insertion/Deletion in a repetitive region of >=7 base pairs	0	1	24	24	NA	100	85.75	100
Indels	TGFBR2_383delA	Insertion/Deletion in a repetitive region of >=7 base pairs	0	1	24	24	NA	100	85.75	100
Indels	IRS2_2102_2104delCCG	Insertion/Deletion in a repetitive region of >=7 base pairs	0	1	24	24	NA	100	85.75	100
Indels	PRKCI_826delA	Insertion/Deletion in a repetitive region of >=7 base pairs	0	1	24	24	NA	100	85.75	100
Indels	ERBB4_119_120delCT	Insertion/Deletion in a repetitive region of >=7 base pairs	0	1	24	24	NA	100	85.75	100
Indels	RNF43_1976delG	Insertion/Deletion in a repetitive region of >=7 base pairs	1	0	24	24	100	NA	85.75	100
Indels	IRS2_84_85insAAC	Insertion/Deletion in a repetitive region of >=7 base pairs	0	1	23	24	NA	95.83	78.88	99.89
Indels	ASXL1_1934delG	Insertion/Deletion in a repetitive region of >=7 base pairs	0	1	24	24	NA	100	85.75	100
Indels	ASXL1_25_27delAAG	Insertion/Deletion in a repetitive region of >=7 base pairs	0	1	24	24	NA	100	85.75	100
Indels	PIK3C2B_859delC	Insertion/Deletion in a repetitive region of >=7 base pairs	0	1	24	24	NA	100	85.75	100
Indels	NOTCH3_33_35delCCG	Insertion/Deletion in a repetitive region of >=7 base pairs	0	1	24	24	NA	100	85.75	100
Indels	WT1_395_396insCCC	Insertion/Deletion in a repetitive region of >=7 base pairs	0	1	24	24	NA	100	85.75	100
Indels	ARID1A_278_279insCGG	Insertion/Deletion in a repetitive region of >=7 base pairs	0	1	24	24	NA	100	85.75	100
Indels	FLCN_1285delC	Insertion/Deletion in a repetitive region of >=7 base pairs	0	1	24	24	NA	100	85.75	100
Indels	ARID1A_3999_4001delGCA	Insertion/Deletion in a repetitive region of >=7 base pairs	0	1	24	24	NA	100	85.75	100
Indels	MSH6_3261_3262insC	Insertion/Deletion in a repetitive region of >=7 base pairs	0	1	24	24	NA	100	85.75	100
Indels	JAK1_425_426insA	Insertion/Deletion in a repetitive region of >=7 base pairs	0	1	22	24	NA	91.67	73	98.97
Indels	JAK1_2580_2581insA	Insertion/Deletion in a repetitive region of >=7 base pairs	0	1	23	24	NA	95.83	78.88	99.89
Indels	KDM5A_3597delA	Insertion/Deletion in a repetitive region of >=7 base pairs	0	1	24	24	NA	100	85.75	100
Indels	PRKCI_826_827insA	Insertion/Deletion in a repetitive region of >=7 base pairs	0	1	22	24	NA	91.67	73	98.97
Indels	PIK3C2B_859_860insC	Insertion/Deletion in a repetitive region of >=7 base pairs	0	1	20	24	NA	83.33	62.62	95.26
Indels	PMS2_1239delA	Insertion/Deletion in a repetitive region of >=7 base pairs	0	1	24	24	NA	100	85.75	100
Indels	CIC_4790delC	Insertion/Deletion in a repetitive region of >=7 base pairs	0	1	24	24	NA	100	85.75	100
Indels	ARID1A_128_129insGGC	Insertion/Deletion in a repetitive region of >=7 base pairs	0	1	24	24	NA	100	85.75	100
Indels	CIC_4790_4791insC	Insertion/Deletion in a repetitive region of >=7 base pairs	0	1	24	24	NA	100	85.75	100
Indels	RARA_1319delC	Insertion/Deletion in a repetitive region of >=7 base pairs	0	1	24	24	NA	100	85.75	100
Indels	CHEK2_1601delA	Insertion/Deletion in a repetitive region of 4 to 6 base pairs	0	1	24	24	NA	100	85.75	100
Indels	CHEK2_1399_1401delTTG	Insertion/Deletion in a repetitive region of 4 to 6 base pairs	1	0	24	24	100	NA	85.75	100
Indels	RB1_2330_2331insC	Insertion/Deletion in a repetitive region of 4 to 6 base pairs	1	0	24	24	100	NA	85.75	100
Indels	TP53_529_546delCCCCACCATGAGCGCTGC	Insertion/Deletion in a repetitive region of 4 to 6 base pairs	0	1	24	24	NA	100	85.75	100
Indels	GNAS_900_901insC	Insertion/Deletion in a repetitive region of 4 to 6 base pairs	0	1	24	24	NA	100	85.75	100
Indels	PTEN_968delA	Insertion/Deletion in a repetitive region of 4 to 6 base pairs	0	1	24	24	NA	100	85.75	100
Indels	BRCA2_8961_8964delGAGT	Insertion/Deletion in a repetitive region of 4 to 6 base pairs	0	1	24	24	NA	100	85.75	100
Indels	TP53_714_715insT	Insertion/Deletion in a repetitive region of 4 to 6 base pairs	1	0	24	24	100	NA	85.75	100
Indels	BRCA1_2475delC	Insertion/Deletion in a repetitive region of 4 to 6 base pairs	1	0	24	24	100	NA	85.75	100
Indels	RB1_610delG	Insertion/Deletion in a repetitive region of 4 to 6 base pairs	0	1	24	24	NA	100	85.75	100
Indels	PTEN_699_700AC>GGCCCATGG	Insertion/Deletion in a repetitive region of 4 to 6 base pairs	1	0	24	24	100	NA	85.75	100
Indels	NF1_7022delA	Insertion/Deletion in a repetitive region of 4 to 6 base pairs	0	1	24	24	NA	100	85.75	100
Indels	TP53_1083delG	Insertion/Deletion in a repetitive region of 4 to 6 base pairs	1	0	24	24	100	NA	85.75	100
Indels	BRCA2_4284_4285insT	Insertion/Deletion in a repetitive region of 4 to 6 base pairs	0	1	24	24	NA	100	85.75	100
Indels	BRCA2_5465_5466insA	Insertion/Deletion in a repetitive region of 4 to 6 base pairs	0	1	24	24	NA	100	85.75	100
Indels	NTRK2_2036delG	Insertion/Deletion in a repetitive region of 4 to 6 base pairs	0	1	24	24	NA	100	85.75	100
Indels	TP53_626_627delGA	Insertion/Deletion in a repetitive region of 4 to 6 base pairs	1	0	24	24	100	NA	85.75	100
Indels	EGFR_1536delC	Insertion/Deletion in a repetitive region of 4 to 6 base pairs	1	0	24	24	100	NA	85.75	100
Indels	NTRK1_1864_1865insC	Insertion/Deletion in a repetitive region of 4 to 6 base pairs	0	1	24	24	NA	100	85.75	100
Indels	PTEN_491_492insA	Insertion/Deletion in a repetitive region of 4 to 6 base pairs	0	1	24	24	NA	100	85.75	100
Indels	MET_3933delC	Insertion/Deletion in a repetitive region of 4 to 6 base pairs	1	0	24	24	100	NA	85.75	100
Indels	PTEN_968_969insA	Insertion/Deletion in a repetitive region of 4 to 6 base pairs	0	1	24	24	NA	100	85.75	100
Indels	ATM_5318delA	Insertion/Deletion in a repetitive region of 4 to 6 base pairs	0	1	24	24	NA	100	85.75	100
Indels	BRCA1_3770_3771delAG	Insertion/Deletion in a repetitive region of 4 to 6 base pairs	0	1	24	24	NA	100	85.75	100
Indels	ERBB2_3694delG	Insertion/Deletion in a repetitive region of 4 to 6 base pairs	1	0	24	24	100	NA	85.75	100
Indels	SMO_88delG	Insertion/Deletion in a repetitive region of 4 to 6 base pairs	0	1	24	24	NA	100	85.75	100
Indels	PALB2_2724delA	Insertion/Deletion in a repetitive region of 4 to 6 base pairs	1	0	24	24	100	NA	85.75	100
Indels	PTEN_800delA	Insertion/Deletion in a repetitive region of 4 to 6 base pairs	1	0	24	24	100	NA	85.75	100
Indels	TP53_455delC	Insertion/Deletion in a repetitive region of 4 to 6 base pairs	0	1	24	24	NA	100	85.75	100
Indels	APC_4666_4667insA	Insertion/Deletion in a repetitive region of 4 to 6 base pairs	0	1	24	24	NA	100	85.75	100
Indels	BRCA1_3756_3769GTCTAAGAACACAG>AAGAACAC	Insertion/Deletion in a repetitive region of 4 to 6 base pairs	0	1	24	24	NA	100	85.75	100
Indels	CHEK2_1164delC	Insertion/Deletion in a repetitive region of 4 to 6 base pairs	0	1	24	24	NA	100	85.75	100
Indels	NF1_1882delT	Insertion/Deletion in a repetitive region of 4 to 6 base pairs	0	1	24	24	NA	100	85.75	100
Indels	ESR1_975delG	Insertion/Deletion in a repetitive region of 4 to 6 base pairs	0	1	24	24	NA	100	85.75	100
Indels	CDK12_2359_2361delGTT	Insertion/Deletion in a repetitive region of 4 to 6 base pairs	0	1	24	24	NA	100	85.75	100
Indels	ATM_2408delT	Insertion/Deletion in a repetitive region of 4 to 6 base pairs	0	1	24	24	NA	100	85.75	100
Indels	APC_4774_4782AAAAAGCCA>GG	Insertion/Deletion in a repetitive region of 4 to 6 base pairs	0	1	24	24	NA	100	85.75	100
Indels	APC_5453_5454insA	Insertion/Deletion in a repetitive region of 4 to 6 base pairs	1	0	24	24	100	NA	85.75	100
Indels	SMO_2081delC	Insertion/Deletion in a repetitive region of 4 to 6 base pairs	0	1	24	24	NA	100	85.75	100
Indels	BRCA2_4948delA	Insertion/Deletion in a repetitive region of 4 to 6 base pairs	0	1	24	24	NA	100	85.75	100
Indels	PTEN_170delT	Insertion/Deletion in a repetitive region of 4 to 6 base pairs	0	1	24	24	NA	100	85.75	100
Indels	BRCA1_3715_3769>CTCAGTCTACTAGGCATAGCACCGTTGCTACCGAGTGTCTGTCTAAGAACAC	Insertion/Deletion in a repetitive region of 4 to 6 base pairs	0	1	24	24	NA	100	85.75	100
Indels	BRCA1_3715delT	Insertion/Deletion in a repetitive region of 4 to 6 base pairs	0	1	24	24	NA	100	85.75	100
Indels	MLH1_582_583insA	Insertion/Deletion in a repetitive region of 4 to 6 base pairs	0	1	24	24	NA	100	85.75	100
Indels	PDCD1_105_116delCACCTTCTCCCC	Insertion/Deletion in a repetitive region of 4 to 6 base pairs	0	1	24	24	NA	100	85.75	100
Indels	FANCG_1158delC	Insertion/Deletion in a repetitive region of 4 to 6 base pairs	0	1	24	24	NA	100	85.75	100
Indels	ASXL1_3713_3714insCCTT	Insertion/Deletion in a repetitive region of 4 to 6 base pairs	0	1	24	24	NA	100	85.75	100
Indels	KEAP1_1858_1860delCAG	Insertion/Deletion in a repetitive region of 4 to 6 base pairs	1	0	14	24	58.33	NA	36.64	77.89
Indels	TET2_5359_5386del28	Insertion/Deletion in a repetitive region of 4 to 6 base pairs	0	1	24	24	NA	100	85.75	100
Indels	MERTK_2568delA	Insertion/Deletion in a repetitive region of 4 to 6 base pairs	0	1	24	24	NA	100	85.75	100
Indels	DNMT3A_2096delG	Insertion/Deletion in a repetitive region of 4 to 6 base pairs	1	0	24	24	100	NA	85.75	100
Indels	LTK_638_639insTGGCGGGGG	Insertion/Deletion in a repetitive region of 4 to 6 base pairs	0	1	24	24	NA	100	85.75	100
Indels	PTPRO_114_116delTAA	Insertion/Deletion in a repetitive region of 4 to 6 base pairs	0	1	24	24	NA	100	85.75	100
Indels	MERTK_2535delC	Insertion/Deletion in a repetitive region of 4 to 6 base pairs	0	1	24	24	NA	100	85.75	100
Indels	CASP8_-82_35>G	Insertion/Deletion in a repetitive region of 4 to 6 base pairs	1	0	23	24	95.83	NA	78.88	99.89
Indels	BCORL1_220delG	Insertion/Deletion in a repetitive region of 4 to 6 base pairs	1	0	16	24	66.67	NA	44.68	84.37
Indels	MED12_6359_6360insCCAGCAGCAACA	Insertion/Deletion in a repetitive region of 4 to 6 base pairs	1	0	24	24	100	NA	85.75	100
Indels	CREBBP_4074delT	Insertion/Deletion in a repetitive region of 4 to 6 base pairs	1	0	24	24	100	NA	85.75	100
Indels	EP300_2521_2522insT	Insertion/Deletion in a repetitive region of 4 to 6 base pairs	0	1	24	24	NA	100	85.75	100
Indels	SOCS1_144_149delGGCCCC	Insertion/Deletion in a repetitive region of 4 to 6 base pairs	0	1	19	24	NA	79.17	57.85	92.87
Indels	NOTCH2_1162_1163insG	Insertion/Deletion in a repetitive region of 4 to 6 base pairs	0	1	24	24	NA	100	85.75	100
Indels	FAM123B_757_758insA	Insertion/Deletion in a repetitive region of 4 to 6 base pairs	0	1	24	24	NA	100	85.75	100
Indels	C17orf39_549delA	Insertion/Deletion in a repetitive region of 4 to 6 base pairs	0	1	24	24	NA	100	85.75	100
Indels	BCL6_1210delT	Insertion/Deletion in a repetitive region of 4 to 6 base pairs	0	1	24	24	NA	100	85.75	100
Indels	FANCL_783delA	Insertion/Deletion in a repetitive region of 4 to 6 base pairs	0	1	24	24	NA	100	85.75	100
Indels	MCL1_328_330delGAG	Insertion/Deletion in a repetitive region of 4 to 6 base pairs	0	1	24	24	NA	100	85.75	100
Indels	POLE_3264_3265insGTCACGGAGAGGTGAGGGCTCCCCCC	Insertion/Deletion in a repetitive region of 4 to 6 base pairs	1	0	12	24	50	NA	29.12	70.88
Indels	TNFAIP3_1368delG	Insertion/Deletion in a repetitive region of 4 to 6 base pairs	0	1	24	24	NA	100	85.75	100
Indels	CTNNA1_1479delA	Insertion/Deletion in a repetitive region of 4 to 6 base pairs	0	1	24	24	NA	100	85.75	100
Indels	JAK1_2771delA	Insertion/Deletion in a repetitive region of 4 to 6 base pairs	0	1	24	24	NA	100	85.75	100
Indels	EPHB1_1259delC	Insertion/Deletion in a repetitive region of 4 to 6 base pairs	0	1	24	24	NA	100	85.75	100
Indels	DOT1L_4502_4503delTG	Insertion/Deletion in a repetitive region of 4 to 6 base pairs	0	1	24	24	NA	100	85.75	100
Indels	NKX2-1_714delC	Insertion/Deletion in a repetitive region of 4 to 6 base pairs	0	1	24	24	NA	100	85.75	100
Indels	NOTCH1_5220_5221insCAGGCCGTGGAGCCGCCCCCGCCGGCGCAGCTGCACTTCATGTACGTGGCG	Insertion/Deletion in a repetitive region of 4 to 6 base pairs	1	0	17	24	70.83	NA	48.91	87.38
Indels	WHSC1L1_1328_1329insT	Insertion/Deletion in a repetitive region of 4 to 6 base pairs	0	1	24	24	NA	100	85.75	100
Indels	ZNF703_58_63delAGCGGC	Insertion/Deletion in a repetitive region of 4 to 6 base pairs	0	1	24	24	NA	100	85.75	100
Indels	MLL2_9265delG	Insertion/Deletion in a repetitive region of 4 to 6 base pairs	1	0	24	24	100	NA	85.75	100
Indels	PTCH1_3606delC	Insertion/Deletion in a repetitive region of 4 to 6 base pairs	0	1	24	24	NA	100	85.75	100
Indels	BCOR_3519_3520insA	Insertion/Deletion in a repetitive region of 4 to 6 base pairs	0	1	24	24	NA	100	85.75	100
Indels	BARD1_1788delA	Insertion/Deletion in a repetitive region of 4 to 6 base pairs	0	1	24	24	NA	100	85.75	100
Indels	CDKN1B_72delC	Insertion/Deletion in a repetitive region of 4 to 6 base pairs	0	1	24	24	NA	100	85.75	100
Indels	MLL2_13884delC	Insertion/Deletion in a repetitive region of 4 to 6 base pairs	0	1	24	24	NA	100	85.75	100
Indels	NT5C2_1062delT	Insertion/Deletion in a repetitive region of 4 to 6 base pairs	0	1	24	24	NA	100	85.75	100
Indels	AXIN1_1523delG	Insertion/Deletion in a repetitive region of 4 to 6 base pairs	0	1	24	24	NA	100	85.75	100
Indels	ARID1A_3216_3217insA	Insertion/Deletion in a repetitive region of 4 to 6 base pairs	0	1	24	24	NA	100	85.75	100
Indels	KDM6A_1901delA	Insertion/Deletion in a repetitive region of 4 to 6 base pairs	0	1	24	24	NA	100	85.75	100
Indels	NF2_514delA	Insertion/Deletion in a repetitive region of 4 to 6 base pairs	0	1	24	24	NA	100	85.75	100
Indels	BCOR_935_937delAGC	Insertion/Deletion in a repetitive region of 4 to 6 base pairs	0	1	24	24	NA	100	85.75	100
Indels	SYK_98_99insG	Insertion/Deletion in a repetitive region of 4 to 6 base pairs	1	0	22	24	91.67	NA	73	98.97
Indels	KDM6A_117delC	Insertion/Deletion in a repetitive region of 4 to 6 base pairs	1	0	20	24	83.33	NA	62.62	95.26
Indels	MLL2_15545_15546insG	Insertion/Deletion in a repetitive region of 4 to 6 base pairs	0	1	24	24	NA	100	85.75	100
Indels	BCORL1_3496_3497insG	Insertion/Deletion in a repetitive region of 4 to 6 base pairs	1	0	24	24	100	NA	85.75	100
Indels	MLL2_16509delC	Insertion/Deletion in a repetitive region of 4 to 6 base pairs	0	1	24	24	NA	100	85.75	100
Indels	DOT1L_3262delC	Insertion/Deletion in a repetitive region of 4 to 6 base pairs	1	0	24	24	100	NA	85.75	100
Indels	MSH2_2576_2584delAATCGCAAG	Insertion/Deletion in a repetitive region of 4 to 6 base pairs	0	1	24	24	NA	100	85.75	100
Indels	DAXX_1320_1322delTGA	Insertion/Deletion in a repetitive region of 4 to 6 base pairs	0	1	24	24	NA	100	85.75	100
Indels	CBL_1484delC	Insertion/Deletion in a repetitive region of 4 to 6 base pairs	0	1	24	24	NA	100	85.75	100
Indels	POLD1_342delG	Insertion/Deletion in a repetitive region of 4 to 6 base pairs	0	1	24	24	NA	100	85.75	100
Indels	MLL2_6594delC	Insertion/Deletion in a repetitive region of 4 to 6 base pairs	0	1	24	24	NA	100	85.75	100
Indels	PIK3R1_1355_1363ATAACACTC>CTGGAGGGAGTAGGATTA	Insertion/Deletion in a repetitive region of 4 to 6 base pairs	1	0	22	24	91.67	NA	73	98.97
Indels	CREBBP_743_744CG>T	Insertion/Deletion in a repetitive region of 4 to 6 base pairs	0	1	24	24	NA	100	85.75	100
Indels	SOCS1_490delG	Insertion/Deletion in a repetitive region of 4 to 6 base pairs	1	0	18	24	75	NA	53.29	90.23
Indels	DDR1_1692delC	Insertion/Deletion in a repetitive region of 4 to 6 base pairs	0	1	24	24	NA	100	85.75	100
Indels	FLT3_2317delA	Insertion/Deletion in a repetitive region of 4 to 6 base pairs	0	1	24	24	NA	100	85.75	100
Indels	NOTCH1_2832_2834delGGA	Insertion/Deletion in a repetitive region of 4 to 6 base pairs	0	1	24	24	NA	100	85.75	100
Indels	RET_3142delC	Insertion/Deletion in a repetitive region of 4 to 6 base pairs	0	1	24	24	NA	100	85.75	100
Indels	ARID1A_4268delC	Insertion/Deletion in a repetitive region of 4 to 6 base pairs	0	1	24	24	NA	100	85.75	100
Indels	MLL2_6354delC	Insertion/Deletion in a repetitive region of 4 to 6 base pairs	0	1	24	24	NA	100	85.75	100
Indels	SPEN_6158delA	Insertion/Deletion in a repetitive region of 4 to 6 base pairs	0	1	24	24	NA	100	85.75	100
Indels	MSH3_149_171>ACGCT	Insertion/Deletion in a repetitive region of 4 to 6 base pairs	0	1	24	24	NA	100	85.75	100
Indels	AXIN1_1295delC	Insertion/Deletion in a repetitive region of 4 to 6 base pairs	0	1	24	24	NA	100	85.75	100
Indels	SMARCA4_2661_2663delGAA	Insertion/Deletion in a repetitive region of 4 to 6 base pairs	0	1	24	24	NA	100	85.75	100
Indels	IKBKE_1135delC	Insertion/Deletion in a repetitive region of 4 to 6 base pairs	0	1	24	24	NA	100	85.75	100
Indels	AKT2_1188delG	Insertion/Deletion in a repetitive region of 4 to 6 base pairs	0	1	24	24	NA	100	85.75	100
Indels	IRS2_87_88insCAC	Insertion/Deletion in a repetitive region of 4 to 6 base pairs	0	1	24	24	NA	100	85.75	100
Indels	SPEN_6313delG	Insertion/Deletion in a repetitive region of 4 to 6 base pairs	0	1	24	24	NA	100	85.75	100
Indels	ZNF217_1683_1684insT	Insertion/Deletion in a repetitive region of 4 to 6 base pairs	1	0	24	24	100	NA	85.75	100
Indels	SOX9_499_501delAAG	Insertion/Deletion in a repetitive region of 4 to 6 base pairs	0	1	24	24	NA	100	85.75	100
Indels	CDH1_1733_1734insC	Insertion/Deletion in non-repetitive region or a repetitive region of <=3 base pairs	0	1	24	24	NA	100	85.75	100
Indels	MET_3005_3028+3>C	Insertion/Deletion in non-repetitive region or a repetitive region of <=3 base pairs	0	1	24	24	NA	100	85.75	100
Indels	CHEK2_1100delC	Insertion/Deletion in non-repetitive region or a repetitive region of <=3 base pairs	0	1	24	24	NA	100	85.75	100
Indels	HRAS_198_199insGGCCAGGAGGAGTACAGCGCC	Insertion/Deletion in non-repetitive region or a repetitive region of <=3 base pairs	1	0	24	24	100	NA	85.75	100
Indels	TP53_406delC	Insertion/Deletion in non-repetitive region or a repetitive region of <=3 base pairs	1	0	23	24	95.83	NA	78.88	99.89
Indels	PTEN_737_738insCTGAAGTTCATGTACTTTGAGTTCCCTCAGCCCTGGGTT	Insertion/Deletion in non-repetitive region or a repetitive region of <=3 base pairs	1	0	24	24	100	NA	85.75	100
Indels	EGFR_2236_2250delGAATTAAGAGAAGCA	Insertion/Deletion in non-repetitive region or a repetitive region of <=3 base pairs	0	1	24	24	NA	100	85.75	100
Indels	MET_2888-17_2888-3del15	Insertion/Deletion in non-repetitive region or a repetitive region of <=3 base pairs	0	1	24	24	NA	100	85.75	100
Indels	TP53_80delC	Insertion/Deletion in non-repetitive region or a repetitive region of <=3 base pairs	0	1	24	24	NA	100	85.75	100
Indels	EGFR_2235_2249delGGAATTAAGAGAAGC	Insertion/Deletion in non-repetitive region or a repetitive region of <=3 base pairs	1	0	24	24	100	NA	85.75	100
Indels	ATM_6034_6035insCAGAAGTA	Insertion/Deletion in non-repetitive region or a repetitive region of <=3 base pairs	0	1	24	24	NA	100	85.75	100
Indels	BRCA1_3988_3989insA	Insertion/Deletion in non-repetitive region or a repetitive region of <=3 base pairs	0	1	24	24	NA	100	85.75	100
Indels	APC_4248delC	Insertion/Deletion in non-repetitive region or a repetitive region of <=3 base pairs	1	0	24	24	100	NA	85.75	100
Indels	BRCA2_3599_3600delGT	Insertion/Deletion in non-repetitive region or a repetitive region of <=3 base pairs	1	0	24	24	100	NA	85.75	100
Indels	BRCA1_2612C>TT	Insertion/Deletion in non-repetitive region or a repetitive region of <=3 base pairs	0	1	24	24	NA	100	85.75	100
Indels	TP53_723delC	Insertion/Deletion in non-repetitive region or a repetitive region of <=3 base pairs	0	1	24	24	NA	100	85.75	100
Indels	BRCA1_2611_2612insT	Insertion/Deletion in non-repetitive region or a repetitive region of <=3 base pairs	0	1	24	24	NA	100	85.75	100
Indels	CCND1_877_878insACGTGCGGGACG	Insertion/Deletion in non-repetitive region or a repetitive region of <=3 base pairs	0	1	24	24	NA	100	85.75	100
Indels	TP53_577_592CATCTTATCCGAGTGG>AGCAATCAGTGA	Insertion/Deletion in non-repetitive region or a repetitive region of <=3 base pairs	0	1	24	24	NA	100	85.75	100
Indels	BRCA1_3756_3759delGTCT	Insertion/Deletion in non-repetitive region or a repetitive region of <=3 base pairs	0	1	24	24	NA	100	85.75	100
Indels	CDK12_2575_2576insG	Insertion/Deletion in non-repetitive region or a repetitive region of <=3 base pairs	0	1	24	24	NA	100	85.75	100
Indels	TP53_112delC	Insertion/Deletion in non-repetitive region or a repetitive region of <=3 base pairs	0	1	24	24	NA	100	85.75	100
Indels	BRCA1_3770_3807>GAGAA	Insertion/Deletion in non-repetitive region or a repetitive region of <=3 base pairs	0	1	24	24	NA	100	85.75	100
Indels	TP53_920-11_920delCTCTTTCCTAGC	Insertion/Deletion in non-repetitive region or a repetitive region of <=3 base pairs	0	1	24	24	NA	100	85.75	100
Indels	SMARCA4_2354_2355AG>T	Insertion/Deletion in non-repetitive region or a repetitive region of <=3 base pairs	0	1	24	24	NA	100	85.75	100
Indels	MAP3K1_2816_2824CTAGTTCAA>GTAGTT	Insertion/Deletion in non-repetitive region or a repetitive region of <=3 base pairs	1	0	24	24	100	NA	85.75	100
Indels	TET2_2540_2570del31	Insertion/Deletion in non-repetitive region or a repetitive region of <=3 base pairs	1	0	24	24	100	NA	85.75	100
Indels	MSH3_203_204insGCCCCCAGC	Insertion/Deletion in non-repetitive region or a repetitive region of <=3 base pairs	0	1	13	24	NA	54.17	32.82	74.45
Indels	EP300_6627_6638delCCAGTTCCAGCA	Insertion/Deletion in non-repetitive region or a repetitive region of <=3 base pairs	0	1	24	24	NA	100	85.75	100
Indels	HNF1A_864delG	Insertion/Deletion in non-repetitive region or a repetitive region of <=3 base pairs	0	1	24	24	NA	100	85.75	100
Indels	MSH6_868delC	Insertion/Deletion in non-repetitive region or a repetitive region of <=3 base pairs	1	0	24	24	100	NA	85.75	100
Indels	PBRM1_2987delG	Insertion/Deletion in non-repetitive region or a repetitive region of <=3 base pairs	0	1	24	24	NA	100	85.75	100
Indels	MLL2_15137_15148delCTGCCCGTCTGC	Insertion/Deletion in non-repetitive region or a repetitive region of <=3 base pairs	0	1	24	24	NA	100	85.75	100
Indels	TET2_2164_2165delAA	Insertion/Deletion in non-repetitive region or a repetitive region of <=3 base pairs	0	1	24	24	NA	100	85.75	100
Indels	MLL2_7636_7656del21	Insertion/Deletion in non-repetitive region or a repetitive region of <=3 base pairs	0	1	24	24	NA	100	85.75	100
Indels	MSH3_203_204insGCCCCCAGCGCCCCCAGCGCCCCCAGC	Insertion/Deletion in non-repetitive region or a repetitive region of <=3 base pairs	0	1	24	24	NA	100	85.75	100
Indels	NOTCH1_7541_7542delCT	Insertion/Deletion in non-repetitive region or a repetitive region of <=3 base pairs	1	0	24	24	100	NA	85.75	100
Indels	MSH3_203_204insGCCCCCAGCGCCCCCAGC	Insertion/Deletion in non-repetitive region or a repetitive region of <=3 base pairs	0	1	23	24	NA	95.83	78.88	99.89
Indels	NOTCH1_7283_7286ACCT>CAG	Insertion/Deletion in non-repetitive region or a repetitive region of <=3 base pairs	0	1	24	24	NA	100	85.75	100
Indels	PARP2_1010_1011insT	Insertion/Deletion in non-repetitive region or a repetitive region of <=3 base pairs	0	1	24	24	NA	100	85.75	100
Indels	ASXL1_1485_1486delCA	Insertion/Deletion in non-repetitive region or a repetitive region of <=3 base pairs	0	1	24	24	NA	100	85.75	100
Indels	MSH3_178_181GCCG>CCCCCAGCGCCCC	Insertion/Deletion in non-repetitive region or a repetitive region of <=3 base pairs	0	1	23	24	NA	95.83	78.88	99.89
Indels	MSH3_178_186delGCCGCAGCG	Insertion/Deletion in non-repetitive region or a repetitive region of <=3 base pairs	0	1	22	24	NA	91.67	73	98.97
Indels	HNF1A_864_865delGC	Insertion/Deletion in non-repetitive region or a repetitive region of <=3 base pairs	1	0	24	24	100	NA	85.75	100
Indels	MSH3_178_181GCCG>CCCCCAGCGCCCCCAGCGCCCC	Insertion/Deletion in non-repetitive region or a repetitive region of <=3 base pairs	0	1	21	24	NA	87.5	67.64	97.34
Indels	MSH3_178_181GCCG>CCCCCAGCGCCCCCAGCGCCCCCAGCGCCCC	Insertion/Deletion in non-repetitive region or a repetitive region of <=3 base pairs	0	1	24	24	NA	100	85.75	100
Indels	JAK1_145_148delCGGC	Insertion/Deletion in non-repetitive region or a repetitive region of <=3 base pairs	0	1	24	24	NA	100	85.75	100
Indels	CUL3_1519delG	Insertion/Deletion in non-repetitive region or a repetitive region of <=3 base pairs	0	1	24	24	NA	100	85.75	100
Indels	MSH3_186_187insGCCGCAGCG	Insertion/Deletion in non-repetitive region or a repetitive region of <=3 base pairs	0	1	24	24	NA	100	85.75	100
Indels	MSH3_186_187insGCCGCAGCGCCCCCAGCG	Insertion/Deletion in non-repetitive region or a repetitive region of <=3 base pairs	0	1	24	24	NA	100	85.75	100
Indels	MSH3_186_187insGCCGCAGCGCCCGCAGCG	Insertion/Deletion in non-repetitive region or a repetitive region of <=3 base pairs	0	1	24	24	NA	100	85.75	100
Indels	POLE_2258_2260delTCT	Insertion/Deletion in non-repetitive region or a repetitive region of <=3 base pairs	0	1	24	24	NA	100	85.75	100
Substitution	ATM_3301A>G	Substitution in a non-repetitive region or a repetitive region of <=7 base pairs	0	1	24	24	NA	100	85.75	100
Substitution	CDK12_2063C>T	Substitution in a non-repetitive region or a repetitive region of <=7 base pairs	0	1	24	24	NA	100	85.75	100
Substitution	APC_7490C>T	Substitution in a non-repetitive region or a repetitive region of <=7 base pairs	1	0	24	24	100	NA	85.75	100
Substitution	CDKN2A_247C>T	Substitution in a non-repetitive region or a repetitive region of <=7 base pairs	0	1	24	24	NA	100	85.75	100
Substitution	MDM2_541T>G	Substitution in a non-repetitive region or a repetitive region of <=7 base pairs	0	1	24	24	NA	100	85.75	100
Substitution	APC_5635G>T	Substitution in a non-repetitive region or a repetitive region of <=7 base pairs	0	1	24	24	NA	100	85.75	100
Substitution	CDKN2A_238C>T	Substitution in a non-repetitive region or a repetitive region of <=7 base pairs	1	0	24	24	100	NA	85.75	100
Substitution	BRCA2_3158T>C	Substitution in a non-repetitive region or a repetitive region of <=7 base pairs	1	0	24	24	100	NA	85.75	100
Substitution	FGFR2_1774C>T	Substitution in a non-repetitive region or a repetitive region of <=7 base pairs	1	0	24	24	100	NA	85.75	100
Substitution	ERBB2_1553G>T	Substitution in a non-repetitive region or a repetitive region of <=7 base pairs	0	1	24	24	NA	100	85.75	100
Substitution	APC_3637T>C	Substitution in a non-repetitive region or a repetitive region of <=7 base pairs	1	0	24	24	100	NA	85.75	100
Substitution	ATR_5551A>G	Substitution in a non-repetitive region or a repetitive region of <=7 base pairs	1	0	24	24	100	NA	85.75	100
Substitution	TP53_734G>T	Substitution in a non-repetitive region or a repetitive region of <=7 base pairs	0	1	24	24	NA	100	85.75	100
Substitution	KRAS_38G>A	Substitution in a non-repetitive region or a repetitive region of <=7 base pairs	1	0	24	24	100	NA	85.75	100
Substitution	ERBB2_2155_2156GA>AT	Substitution in a non-repetitive region or a repetitive region of <=7 base pairs	0	1	24	24	NA	100	85.75	100
Substitution	IDH2_419G>A	Substitution in a non-repetitive region or a repetitive region of <=7 base pairs	0	1	24	24	NA	100	85.75	100
Substitution	BRCA2_1460C>T	Substitution in a non-repetitive region or a repetitive region of <=7 base pairs	0	1	24	24	NA	100	85.75	100
Substitution	ALK_3886A>G	Substitution in a non-repetitive region or a repetitive region of <=7 base pairs	0	1	24	24	NA	100	85.75	100
Substitution	ATM_8789G>A	Substitution in a non-repetitive region or a repetitive region of <=7 base pairs	1	0	24	24	100	NA	85.75	100
Substitution	BRAF_1799T>A	Substitution in a non-repetitive region or a repetitive region of <=7 base pairs	0	1	24	24	NA	100	85.75	100
Substitution	APC_7472T>C	Substitution in a non-repetitive region or a repetitive region of <=7 base pairs	0	1	24	24	NA	100	85.75	100
Substitution	CRKL_611C>T	Substitution in a non-repetitive region or a repetitive region of <=7 base pairs	0	1	24	24	NA	100	85.75	100
Substitution	BRCA2_5428G>A	Substitution in a non-repetitive region or a repetitive region of <=7 base pairs	0	1	24	24	NA	100	85.75	100
Substitution	MYC_751G>A	Substitution in a non-repetitive region or a repetitive region of <=7 base pairs	0	1	24	24	NA	100	85.75	100
Substitution	AR_1235C>A	Substitution in a non-repetitive region or a repetitive region of <=7 base pairs	1	0	24	24	100	NA	85.75	100
Substitution	APC_7648G>C	Substitution in a non-repetitive region or a repetitive region of <=7 base pairs	0	1	24	24	NA	100	85.75	100
Substitution	SPEN_1813G>T	Substitution in a non-repetitive region or a repetitive region of <=7 base pairs	1	0	24	24	100	NA	85.75	100
Substitution	PIK3CA_1634A>C	Substitution in a non-repetitive region or a repetitive region of <=7 base pairs	0	1	24	24	NA	100	85.75	100
Substitution	FGFR3_2139G>C	Substitution in a non-repetitive region or a repetitive region of <=7 base pairs	1	0	24	24	100	NA	85.75	100
Substitution	BRCA1_2338C>T	Substitution in a non-repetitive region or a repetitive region of <=7 base pairs	0	1	24	24	NA	100	85.75	100
Substitution	SETD2_6179C>T	Substitution in a non-repetitive region or a repetitive region of <=7 base pairs	0	1	24	24	NA	100	85.75	100
Substitution	CDK12_589C>T	Substitution in a non-repetitive region or a repetitive region of <=7 base pairs	0	1	24	24	NA	100	85.75	100
Substitution	IDH2_569G>A	Substitution in a non-repetitive region or a repetitive region of <=7 base pairs	0	1	24	24	NA	100	85.75	100
Substitution	CHEK2_707T>C	Substitution in a non-repetitive region or a repetitive region of <=7 base pairs	0	1	24	24	NA	100	85.75	100
Substitution	KEAP1_1048G>A	Substitution in a non-repetitive region or a repetitive region of <=7 base pairs	0	1	24	24	NA	100	85.75	100
Substitution	APC_4683G>T	Substitution in a non-repetitive region or a repetitive region of <=7 base pairs	0	1	24	24	NA	100	85.75	100
Substitution	ERBB3_2863C>T	Substitution in a non-repetitive region or a repetitive region of <=7 base pairs	1	0	24	24	100	NA	85.75	100
Substitution	APC_8335G>A	Substitution in a non-repetitive region or a repetitive region of <=7 base pairs	0	1	24	24	NA	100	85.75	100
Substitution	GNAS_538C>T	Substitution in a non-repetitive region or a repetitive region of <=7 base pairs	0	1	24	24	NA	100	85.75	100
Substitution	APC_3982C>T	Substitution in a non-repetitive region or a repetitive region of <=7 base pairs	0	1	24	24	NA	100	85.75	100
Substitution	PIK3CA_1357G>A	Substitution in a non-repetitive region or a repetitive region of <=7 base pairs	0	1	24	24	NA	100	85.75	100
Substitution	ATM_5071A>C	Substitution in a non-repetitive region or a repetitive region of <=7 base pairs	1	0	24	24	100	NA	85.75	100
Substitution	MYC_1007C>T	Substitution in a non-repetitive region or a repetitive region of <=7 base pairs	0	1	24	24	NA	100	85.75	100
Substitution	BRAF_1790T>G	Substitution in a non-repetitive region or a repetitive region of <=7 base pairs	0	1	24	24	NA	100	85.75	100
Substitution	PDCD1LG2_785T>A	Substitution in a non-repetitive region or a repetitive region of <=7 base pairs	0	1	24	24	NA	100	85.75	100
Substitution	CDH1_1202C>T	Substitution in a non-repetitive region or a repetitive region of <=7 base pairs	0	1	24	24	NA	100	85.75	100
Substitution	AR_2318A>T	Substitution in a non-repetitive region or a repetitive region of <=7 base pairs	0	1	24	24	NA	100	85.75	100
Substitution	TP53_598-1G>C	Substitution in a non-repetitive region or a repetitive region of <=7 base pairs	1	0	21	24	87.5	NA	67.64	97.34
Substitution	BRCA1_2494C>T	Substitution in a non-repetitive region or a repetitive region of <=7 base pairs	1	0	24	24	100	NA	85.75	100
Substitution	BRCA2_8971C>T	Substitution in a non-repetitive region or a repetitive region of <=7 base pairs	0	1	24	24	NA	100	85.75	100
Substitution	TP53_747G>T	Substitution in a non-repetitive region or a repetitive region of <=7 base pairs	1	0	24	24	100	NA	85.75	100
Substitution	BRCA1_1303G>T	Substitution in a non-repetitive region or a repetitive region of <=7 base pairs	0	1	24	24	NA	100	85.75	100
Substitution	BRCA2_4777G>T	Substitution in a non-repetitive region or a repetitive region of <=7 base pairs	0	1	24	24	NA	100	85.75	100
Substitution	GNAS_655T>G	Substitution in a non-repetitive region or a repetitive region of <=7 base pairs	0	1	24	24	NA	100	85.75	100
Substitution	CHEK2_1451C>A	Substitution in a non-repetitive region or a repetitive region of <=7 base pairs	0	1	24	24	NA	100	85.75	100
Substitution	BRCA1_4096+1G>T	Substitution in a non-repetitive region or a repetitive region of <=7 base pairs	0	1	24	24	NA	100	85.75	100
Substitution	CDH1_1505G>A	Substitution in a non-repetitive region or a repetitive region of <=7 base pairs	0	1	24	24	NA	100	85.75	100
Substitution	PIK3CA_1637A>G	Substitution in a non-repetitive region or a repetitive region of <=7 base pairs	0	1	24	24	NA	100	85.75	100
Substitution	FGFR3_676T>C	Substitution in a non-repetitive region or a repetitive region of <=7 base pairs	1	0	24	24	100	NA	85.75	100
Substitution	KRAS_35G>A	Substitution in a non-repetitive region or a repetitive region of <=7 base pairs	0	1	24	24	NA	100	85.75	100
Substitution	ATM_6919C>T	Substitution in a non-repetitive region or a repetitive region of <=7 base pairs	1	0	24	24	100	NA	85.75	100
Substitution	ERBB3_3146G>A	Substitution in a non-repetitive region or a repetitive region of <=7 base pairs	1	0	24	24	100	NA	85.75	100
Substitution	PIK3CA_3140A>G	Substitution in a non-repetitive region or a repetitive region of <=7 base pairs	0	1	24	24	NA	100	85.75	100
Substitution	MYC_409G>C	Substitution in a non-repetitive region or a repetitive region of <=7 base pairs	0	1	24	24	NA	100	85.75	100
Substitution	MSH6_3824G>A	Substitution in a non-repetitive region or a repetitive region of <=7 base pairs	0	1	24	24	NA	100	85.75	100
Substitution	APC_8017A>G	Substitution in a non-repetitive region or a repetitive region of <=7 base pairs	1	0	24	24	100	NA	85.75	100
Substitution	FGFR3_994G>A	Substitution in a non-repetitive region or a repetitive region of <=7 base pairs	0	1	13	24	NA	54.17	32.82	74.45
Substitution	KRAS_182A>G	Substitution in a non-repetitive region or a repetitive region of <=7 base pairs	0	1	24	24	NA	100	85.75	100
Substitution	ALK_3980A>G	Substitution in a non-repetitive region or a repetitive region of <=7 base pairs	0	1	24	24	NA	100	85.75	100
Substitution	GNAS_628G>C	Substitution in a non-repetitive region or a repetitive region of <=7 base pairs	0	1	24	24	NA	100	85.75	100
Substitution	CHEK2_326T>C	Substitution in a non-repetitive region or a repetitive region of <=7 base pairs	1	0	24	24	100	NA	85.75	100
Substitution	TP53_853G>A	Substitution in a non-repetitive region or a repetitive region of <=7 base pairs	1	0	24	24	100	NA	85.75	100
Substitution	BRCA2_2544G>T	Substitution in a non-repetitive region or a repetitive region of <=7 base pairs	0	1	24	24	NA	100	85.75	100
Substitution	CHEK2_740C>A	Substitution in a non-repetitive region or a repetitive region of <=7 base pairs	1	0	23	24	95.83	NA	78.88	99.89
Substitution	BRCA2_272A>G	Substitution in a non-repetitive region or a repetitive region of <=7 base pairs	0	1	24	24	NA	100	85.75	100
Substitution	CDK12_1494G>T	Substitution in a non-repetitive region or a repetitive region of <=7 base pairs	0	1	24	24	NA	100	85.75	100
Substitution	PIK3CA_1633G>A	Substitution in a non-repetitive region or a repetitive region of <=7 base pairs	1	0	24	24	100	NA	85.75	100
Substitution	APC_6496C>T	Substitution in a non-repetitive region or a repetitive region of <=7 base pairs	1	0	24	24	100	NA	85.75	100
Substitution	CDK12_3299A>G	Substitution in a non-repetitive region or a repetitive region of <=7 base pairs	0	1	24	24	NA	100	85.75	100
Substitution	MSH6_3632T>C	Substitution in a non-repetitive region or a repetitive region of <=7 base pairs	0	1	24	24	NA	100	85.75	100
Substitution	KRAS_35G>C	Substitution in a non-repetitive region or a repetitive region of <=7 base pairs	0	1	24	24	NA	100	85.75	100
Substitution	CDK6_658C>T	Substitution in a non-repetitive region or a repetitive region of <=7 base pairs	1	0	24	24	100	NA	85.75	100
Substitution	GNA11_502G>A	Substitution in a non-repetitive region or a repetitive region of <=7 base pairs	1	0	24	24	100	NA	85.75	100
Substitution	PTEN_385G>T	Substitution in a non-repetitive region or a repetitive region of <=7 base pairs	1	0	24	24	100	NA	85.75	100
Substitution	APC_8053A>G	Substitution in a non-repetitive region or a repetitive region of <=7 base pairs	0	1	24	24	NA	100	85.75	100
Substitution	GNAS_710G>T	Substitution in a non-repetitive region or a repetitive region of <=7 base pairs	1	0	24	24	100	NA	85.75	100
Substitution	VEGFA_88C>G	Substitution in a non-repetitive region or a repetitive region of <=7 base pairs	1	0	20	24	83.33	NA	62.62	95.26
Substitution	TP53_559+2T>C	Substitution in a non-repetitive region or a repetitive region of <=7 base pairs	1	0	24	24	100	NA	85.75	100
Substitution	APC_1540G>A	Substitution in a non-repetitive region or a repetitive region of <=7 base pairs	0	1	24	24	NA	100	85.75	100
Substitution	FLT3_1879G>A	Substitution in a non-repetitive region or a repetitive region of <=7 base pairs	1	0	24	24	100	NA	85.75	100
Substitution	CHEK2_1489G>A	Substitution in a non-repetitive region or a repetitive region of <=7 base pairs	0	1	24	24	NA	100	85.75	100
Substitution	CRKL_220G>A	Substitution in a non-repetitive region or a repetitive region of <=7 base pairs	1	0	24	24	100	NA	85.75	100
Substitution	TP53_586C>T	Substitution in a non-repetitive region or a repetitive region of <=7 base pairs	1	0	24	24	100	NA	85.75	100
Substitution	PALB2_3367G>A	Substitution in a non-repetitive region or a repetitive region of <=7 base pairs	0	1	24	24	NA	100	85.75	100
Substitution	APC_2979G>T	Substitution in a non-repetitive region or a repetitive region of <=7 base pairs	1	0	24	24	100	NA	85.75	100
Substitution	PTEN_1026+1G>T	Substitution in a non-repetitive region or a repetitive region of <=7 base pairs	0	1	24	24	NA	100	85.75	100
Substitution	BRCA2_1315T>G	Substitution in a non-repetitive region or a repetitive region of <=7 base pairs	0	1	24	24	NA	100	85.75	100
Substitution	NTRK2_1806_1807CC>AA	Substitution in a non-repetitive region or a repetitive region of <=7 base pairs	0	1	24	24	NA	100	85.75	100
Substitution	CHEK2_433C>T	Substitution in a non-repetitive region or a repetitive region of <=7 base pairs	1	0	24	24	100	NA	85.75	100
Substitution	PIK3CA_1645G>A	Substitution in a non-repetitive region or a repetitive region of <=7 base pairs	1	0	24	24	100	NA	85.75	100
Substitution	MSH6_3566C>T	Substitution in a non-repetitive region or a repetitive region of <=7 base pairs	0	1	24	24	NA	100	85.75	100
Substitution	BRCA2_4928T>C	Substitution in a non-repetitive region or a repetitive region of <=7 base pairs	0	1	24	24	NA	100	85.75	100
Substitution	BRCA2_8351G>A	Substitution in a non-repetitive region or a repetitive region of <=7 base pairs	1	0	24	24	100	NA	85.75	100
Substitution	STK11_640C>T	Substitution in a non-repetitive region or a repetitive region of <=7 base pairs	1	0	24	24	100	NA	85.75	100
Substitution	MYCN_538G>A	Substitution in a non-repetitive region or a repetitive region of <=7 base pairs	0	1	24	24	NA	100	85.75	100
Substitution	MYD88_790C>T	Substitution in a non-repetitive region or a repetitive region of <=7 base pairs	1	0	23	24	95.83	NA	78.88	99.89
Substitution	ATR_5572T>C	Substitution in a non-repetitive region or a repetitive region of <=7 base pairs	0	1	24	24	NA	100	85.75	100
Substitution	TP53_613C>T	Substitution in a non-repetitive region or a repetitive region of <=7 base pairs	1	0	24	24	100	NA	85.75	100
Substitution	GNAS_128C>A	Substitution in a non-repetitive region or a repetitive region of <=7 base pairs	0	1	24	24	NA	100	85.75	100
Substitution	CDK12_3844G>C	Substitution in a non-repetitive region or a repetitive region of <=7 base pairs	0	1	24	24	NA	100	85.75	100
Substitution	FGFR3_2135G>A	Substitution in a non-repetitive region or a repetitive region of <=7 base pairs	1	0	24	24	100	NA	85.75	100
Substitution	ATM_6113A>G	Substitution in a non-repetitive region or a repetitive region of <=7 base pairs	0	1	24	24	NA	100	85.75	100
Substitution	FGFR3_2149G>A	Substitution in a non-repetitive region or a repetitive region of <=7 base pairs	1	0	24	24	100	NA	85.75	100
Substitution	TP53_376-1G>T	Substitution in a non-repetitive region or a repetitive region of <=7 base pairs	0	1	24	24	NA	100	85.75	100
Substitution	CHEK2_1175C>T	Substitution in a non-repetitive region or a repetitive region of <=7 base pairs	0	1	24	24	NA	100	85.75	100
Substitution	ATR_5740C>T	Substitution in a non-repetitive region or a repetitive region of <=7 base pairs	0	1	24	24	NA	100	85.75	100
Substitution	CDK4_633-2A>G	Substitution in a non-repetitive region or a repetitive region of <=7 base pairs	0	1	24	24	NA	100	85.75	100
Substitution	TP53_711G>T	Substitution in a non-repetitive region or a repetitive region of <=7 base pairs	0	1	24	24	NA	100	85.75	100
Substitution	RB1_1961-1G>C	Substitution in a non-repetitive region or a repetitive region of <=7 base pairs	0	1	24	24	NA	100	85.75	100
Substitution	BTK_1467G>A	Substitution in a non-repetitive region or a repetitive region of <=7 base pairs	0	1	24	24	NA	100	85.75	100
Substitution	MET_3029-1G>T	Substitution in a non-repetitive region or a repetitive region of <=7 base pairs	0	1	24	24	NA	100	85.75	100
Substitution	MET_3682G>A	Substitution in a non-repetitive region or a repetitive region of <=7 base pairs	0	1	24	24	NA	100	85.75	100
Substitution	ATM_6494C>T	Substitution in a non-repetitive region or a repetitive region of <=7 base pairs	1	0	24	24	100	NA	85.75	100
Substitution	BRCA2_7651A>G	Substitution in a non-repetitive region or a repetitive region of <=7 base pairs	0	1	24	24	NA	100	85.75	100
Substitution	FOXL2_214G>A	Substitution in a non-repetitive region or a repetitive region of <=7 base pairs	0	1	24	24	NA	100	85.75	100
Substitution	CDKN2A_172C>T	Substitution in a non-repetitive region or a repetitive region of <=7 base pairs	0	1	24	24	NA	100	85.75	100
Substitution	FOXL2_776C>T	Substitution in a non-repetitive region or a repetitive region of <=7 base pairs	1	0	16	24	66.67	NA	44.68	84.37
Substitution	KDR_1039C>T	Substitution in a non-repetitive region or a repetitive region of <=7 base pairs	0	1	24	24	NA	100	85.75	100
Substitution	GNAS_1720G>A	Substitution in a non-repetitive region or a repetitive region of <=7 base pairs	0	1	24	24	NA	100	85.75	100
Substitution	IDH1_290G>A	Substitution in a non-repetitive region or a repetitive region of <=7 base pairs	1	0	24	24	100	NA	85.75	100
Substitution	EP300_2282A>G	Substitution in a non-repetitive region or a repetitive region of <=7 base pairs	1	0	24	24	100	NA	85.75	100
Substitution	ATR_61G>A	Substitution in a non-repetitive region or a repetitive region of <=7 base pairs	0	1	24	24	NA	100	85.75	100
Substitution	CREBBP_3449C>A	Substitution in a non-repetitive region or a repetitive region of <=7 base pairs	0	1	24	24	NA	100	85.75	100
Substitution	APC_5337A>G	Substitution in a non-repetitive region or a repetitive region of <=7 base pairs	0	1	24	24	NA	100	85.75	100
Substitution	TP53_848G>A	Substitution in a non-repetitive region or a repetitive region of <=7 base pairs	0	1	24	24	NA	100	85.75	100
Substitution	APC_5758_5760CGA>GGG	Substitution in a non-repetitive region or a repetitive region of <=7 base pairs	0	1	24	24	NA	100	85.75	100
Substitution	ATR_5185G>C	Substitution in a non-repetitive region or a repetitive region of <=7 base pairs	0	1	24	24	NA	100	85.75	100
Substitution	PDGFRB_2645C>T	Substitution in a non-repetitive region or a repetitive region of <=7 base pairs	0	1	24	24	NA	100	85.75	100
Substitution	TP53_97-2A>T	Substitution in a non-repetitive region or a repetitive region of <=7 base pairs	0	1	24	24	NA	100	85.75	100
Substitution	GNAS_601C>T	Substitution in a non-repetitive region or a repetitive region of <=7 base pairs	0	1	24	24	NA	100	85.75	100
Substitution	CHEK2_377A>T	Substitution in a non-repetitive region or a repetitive region of <=7 base pairs	0	1	24	24	NA	100	85.75	100
Substitution	FGFR1_1648G>T	Substitution in a non-repetitive region or a repetitive region of <=7 base pairs	1	0	24	24	100	NA	85.75	100
Substitution	CDKN2A_2T>C	Substitution in a non-repetitive region or a repetitive region of <=7 base pairs	0	1	24	24	NA	100	85.75	100
Substitution	MET_967A>G	Substitution in a non-repetitive region or a repetitive region of <=7 base pairs	0	1	24	24	NA	100	85.75	100
Substitution	MAP2K2_466G>A	Substitution in a non-repetitive region or a repetitive region of <=7 base pairs	1	0	24	24	100	NA	85.75	100
Substitution	BRCA1_4643C>T	Substitution in a non-repetitive region or a repetitive region of <=7 base pairs	1	0	24	24	100	NA	85.75	100
Substitution	TP53_722C>T	Substitution in a non-repetitive region or a repetitive region of <=7 base pairs	1	0	24	24	100	NA	85.75	100
Substitution	FOXL2_560G>A	Substitution in a non-repetitive region or a repetitive region of <=7 base pairs	0	1	24	24	NA	100	85.75	100
Substitution	EGFR_2642T>C	Substitution in a non-repetitive region or a repetitive region of <=7 base pairs	0	1	24	24	NA	100	85.75	100
Substitution	EGFR_3372C>G	Substitution in a non-repetitive region or a repetitive region of <=7 base pairs	0	1	24	24	NA	100	85.75	100
Substitution	KRAS_183A>C	Substitution in a non-repetitive region or a repetitive region of <=7 base pairs	0	1	24	24	NA	100	85.75	100
Substitution	TP53_1009C>T	Substitution in a non-repetitive region or a repetitive region of <=7 base pairs	0	1	24	24	NA	100	85.75	100
Substitution	KRAS_34_35GG>CT	Substitution in a non-repetitive region or a repetitive region of <=7 base pairs	0	1	24	24	NA	100	85.75	100
Substitution	ERBB3_378C>A	Substitution in a non-repetitive region or a repetitive region of <=7 base pairs	1	0	24	24	100	NA	85.75	100
Substitution	ARAF_542C>A	Substitution in a non-repetitive region or a repetitive region of <=7 base pairs	1	0	24	24	100	NA	85.75	100
Substitution	BRCA2_7052C>G	Substitution in a non-repetitive region or a repetitive region of <=7 base pairs	0	1	24	24	NA	100	85.75	100
Substitution	KEAP1_1325G>T	Substitution in a non-repetitive region or a repetitive region of <=7 base pairs	1	0	17	24	70.83	NA	48.91	87.38
Substitution	CCND1_806A>T	Substitution in a non-repetitive region or a repetitive region of <=7 base pairs	0	1	24	24	NA	100	85.75	100
Substitution	PALB2_2674G>A	Substitution in a non-repetitive region or a repetitive region of <=7 base pairs	1	0	24	24	100	NA	85.75	100
Substitution	TP53_833C>G	Substitution in a non-repetitive region or a repetitive region of <=7 base pairs	0	1	24	24	NA	100	85.75	100
Substitution	TP53_839G>A	Substitution in a non-repetitive region or a repetitive region of <=7 base pairs	0	1	24	24	NA	100	85.75	100
Substitution	TP53_839G>T	Substitution in a non-repetitive region or a repetitive region of <=7 base pairs	0	1	24	24	NA	100	85.75	100
Substitution	PTEN_518G>A	Substitution in a non-repetitive region or a repetitive region of <=7 base pairs	0	1	24	24	NA	100	85.75	100
Substitution	MAP2K1_199G>A	Substitution in a non-repetitive region or a repetitive region of <=7 base pairs	1	0	24	24	100	NA	85.75	100
Substitution	JAK2_1849G>T	Substitution in a non-repetitive region or a repetitive region of <=7 base pairs	1	0	24	24	100	NA	85.75	100
Substitution	FGFR4_1850C>T	Substitution in a non-repetitive region or a repetitive region of <=7 base pairs	0	1	24	24	NA	100	85.75	100
Substitution	APC_1412G>A	Substitution in a non-repetitive region or a repetitive region of <=7 base pairs	1	0	21	24	87.5	NA	67.64	97.34
Substitution	PIK3CA_3140A>T	Substitution in a non-repetitive region or a repetitive region of <=7 base pairs	0	1	24	24	NA	100	85.75	100
Substitution	NRAS_34G>T	Substitution in a non-repetitive region or a repetitive region of <=7 base pairs	1	0	24	24	100	NA	85.75	100
Substitution	NRAS_35G>A	Substitution in a non-repetitive region or a repetitive region of <=7 base pairs	0	1	24	24	NA	100	85.75	100
Substitution	NTRK1_1262C>T	Substitution in a non-repetitive region or a repetitive region of <=7 base pairs	1	0	23	24	95.83	NA	78.88	99.89
Substitution	NTRK1_1330C>T	Substitution in a non-repetitive region or a repetitive region of <=7 base pairs	0	1	24	24	NA	100	85.75	100
Substitution	NTRK1_1358C>T	Substitution in a non-repetitive region or a repetitive region of <=7 base pairs	0	1	24	24	NA	100	85.75	100
Substitution	NTRK1_1474G>A	Substitution in a non-repetitive region or a repetitive region of <=7 base pairs	0	1	24	24	NA	100	85.75	100
Substitution	NTRK1_1664A>T	Substitution in a non-repetitive region or a repetitive region of <=7 base pairs	0	1	24	24	NA	100	85.75	100
Substitution	NTRK1_1697T>C	Substitution in a non-repetitive region or a repetitive region of <=7 base pairs	0	1	24	24	NA	100	85.75	100
Substitution	TP53_1101-2A>C	Substitution in a non-repetitive region or a repetitive region of <=7 base pairs	1	0	24	24	100	NA	85.75	100
Substitution	CDKN2A_431G>A	Substitution in a non-repetitive region or a repetitive region of <=7 base pairs	0	1	24	24	NA	100	85.75	100
Substitution	APC_4429C>T	Substitution in a non-repetitive region or a repetitive region of <=7 base pairs	0	1	24	24	NA	100	85.75	100
Substitution	TP53_481G>A	Substitution in a non-repetitive region or a repetitive region of <=7 base pairs	1	0	15	24	62.5	NA	40.59	81.2
Substitution	APC_2180G>T	Substitution in a non-repetitive region or a repetitive region of <=7 base pairs	1	0	24	24	100	NA	85.75	100
Substitution	FOXL2_131C>T	Substitution in a non-repetitive region or a repetitive region of <=7 base pairs	0	1	24	24	NA	100	85.75	100
Substitution	ATR_2704T>C	Substitution in a non-repetitive region or a repetitive region of <=7 base pairs	1	0	24	24	100	NA	85.75	100
Substitution	FOXL2_662C>T	Substitution in a non-repetitive region or a repetitive region of <=7 base pairs	0	1	24	24	NA	100	85.75	100
Substitution	FGFR1_787G>A	Substitution in a non-repetitive region or a repetitive region of <=7 base pairs	0	1	24	24	NA	100	85.75	100
Substitution	MYC_1075A>G	Substitution in a non-repetitive region or a repetitive region of <=7 base pairs	0	1	24	24	NA	100	85.75	100
Substitution	FGFR2_2424C>G	Substitution in a non-repetitive region or a repetitive region of <=7 base pairs	0	1	24	24	NA	100	85.75	100
Substitution	FGFR2_2449G>A	Substitution in a non-repetitive region or a repetitive region of <=7 base pairs	0	1	24	24	NA	100	85.75	100
Substitution	PDGFRB_2614C>A	Substitution in a non-repetitive region or a repetitive region of <=7 base pairs	0	1	24	24	NA	100	85.75	100
Substitution	FGFR3_1862G>A	Substitution in a non-repetitive region or a repetitive region of <=7 base pairs	1	0	24	24	100	NA	85.75	100
Substitution	PIK3CA_3073A>G	Substitution in a non-repetitive region or a repetitive region of <=7 base pairs	0	1	24	24	NA	100	85.75	100
Substitution	ATM_1758G>T	Substitution in a non-repetitive region or a repetitive region of <=7 base pairs	0	1	24	24	NA	100	85.75	100
Substitution	ARAF_1351G>A	Substitution in a non-repetitive region or a repetitive region of <=7 base pairs	1	0	24	24	100	NA	85.75	100
Substitution	TP53_817C>T	Substitution in a non-repetitive region or a repetitive region of <=7 base pairs	0	1	24	24	NA	100	85.75	100
Substitution	PALB2_2422G>T	Substitution in a non-repetitive region or a repetitive region of <=7 base pairs	0	1	24	24	NA	100	85.75	100
Substitution	NRAS_181_183CAA>AAG	Substitution in a non-repetitive region or a repetitive region of <=7 base pairs	0	1	24	24	NA	100	85.75	100
Substitution	CTNNB1_101G>A	Substitution in a non-repetitive region or a repetitive region of <=7 base pairs	0	1	24	24	NA	100	85.75	100
Substitution	HRAS_498C>A	Substitution in a non-repetitive region or a repetitive region of <=7 base pairs	0	1	24	24	NA	100	85.75	100
Substitution	FGFR3_688G>A	Substitution in a non-repetitive region or a repetitive region of <=7 base pairs	1	0	24	24	100	NA	85.75	100
Substitution	PTEN_402G>T	Substitution in a non-repetitive region or a repetitive region of <=7 base pairs	0	1	24	24	NA	100	85.75	100
Substitution	FGFR3_1289C>T	Substitution in a non-repetitive region or a repetitive region of <=7 base pairs	0	1	24	24	NA	100	85.75	100
Substitution	PALB2_3464C>G	Substitution in a non-repetitive region or a repetitive region of <=7 base pairs	0	1	24	24	NA	100	85.75	100
Substitution	STK11_1221G>T	Substitution in a non-repetitive region or a repetitive region of <=7 base pairs	0	1	24	24	NA	100	85.75	100
Substitution	STK11_375G>A	Substitution in a non-repetitive region or a repetitive region of <=7 base pairs	1	0	24	24	100	NA	85.75	100
Substitution	JAK3_1534A>G	Substitution in a non-repetitive region or a repetitive region of <=7 base pairs	0	1	24	24	NA	100	85.75	100
Substitution	BRCA1_1988G>A	Substitution in a non-repetitive region or a repetitive region of <=7 base pairs	0	1	24	24	NA	100	85.75	100
Substitution	NF1_4376A>G	Substitution in a non-repetitive region or a repetitive region of <=7 base pairs	0	1	24	24	NA	100	85.75	100
Substitution	ATM_8850+1G>A	Substitution in a non-repetitive region or a repetitive region of <=7 base pairs	0	1	24	24	NA	100	85.75	100
Substitution	ATM_8947A>G	Substitution in a non-repetitive region or a repetitive region of <=7 base pairs	0	1	24	24	NA	100	85.75	100
Substitution	RB1_1966C>T	Substitution in a non-repetitive region or a repetitive region of <=7 base pairs	0	1	24	24	NA	100	85.75	100
Substitution	TP53_480_481GG>TA	Substitution in a non-repetitive region or a repetitive region of <=7 base pairs	0	1	15	24	NA	62.5	40.59	81.2
Substitution	ATM_928A>G	Substitution in a non-repetitive region or a repetitive region of <=7 base pairs	1	0	24	24	100	NA	85.75	100
Substitution	BRCA1_3809G>A	Substitution in a non-repetitive region or a repetitive region of <=7 base pairs	1	0	24	24	100	NA	85.75	100
Substitution	BRCA1_4095A>T	Substitution in a non-repetitive region or a repetitive region of <=7 base pairs	0	1	24	24	NA	100	85.75	100
Substitution	NF1_8160+1G>T	Substitution in a non-repetitive region or a repetitive region of <=7 base pairs	1	0	24	24	100	NA	85.75	100
Substitution	NF1_8161-1G>A	Substitution in a non-repetitive region or a repetitive region of <=7 base pairs	1	0	24	24	100	NA	85.75	100
Substitution	EGFR_2573T>G	Substitution in a non-repetitive region or a repetitive region of <=7 base pairs	1	0	24	24	100	NA	85.75	100
Substitution	BRCA1_4868C>T	Substitution in a non-repetitive region or a repetitive region of <=7 base pairs	1	0	24	24	100	NA	85.75	100
Substitution	FGFR1_449C>T	Substitution in a non-repetitive region or a repetitive region of <=7 base pairs	0	1	24	24	NA	100	85.75	100
Substitution	TP53_733G>T	Substitution in a non-repetitive region or a repetitive region of <=7 base pairs	0	1	24	24	NA	100	85.75	100
Substitution	SMO_1918A>G	Substitution in a non-repetitive region or a repetitive region of <=7 base pairs	1	0	24	24	100	NA	85.75	100
Substitution	AR_2395C>G	Substitution in a non-repetitive region or a repetitive region of <=7 base pairs	1	0	24	24	100	NA	85.75	100
Substitution	TERT_-139C>T	Substitution in a non-repetitive region or a repetitive region of <=7 base pairs	1	0	24	24	100	NA	85.75	100
Substitution	AR_917C>T	Substitution in a non-repetitive region or a repetitive region of <=7 base pairs	0	1	24	24	NA	100	85.75	100
Substitution	TP53_818G>A	Substitution in a non-repetitive region or a repetitive region of <=7 base pairs	1	0	24	24	100	NA	85.75	100
Substitution	ATR_6460G>A	Substitution in a non-repetitive region or a repetitive region of <=7 base pairs	0	1	24	24	NA	100	85.75	100
Substitution	PDGFRB_1853C>G	Substitution in a non-repetitive region or a repetitive region of <=7 base pairs	0	1	24	24	NA	100	85.75	100
Substitution	TP53_577C>T	Substitution in a non-repetitive region or a repetitive region of <=7 base pairs	0	1	24	24	NA	100	85.75	100
Substitution	BRCA2_9976A>T	Substitution in a non-repetitive region or a repetitive region of <=7 base pairs	0	1	24	24	NA	100	85.75	100
Substitution	ESR1_1138G>C	Substitution in a non-repetitive region or a repetitive region of <=7 base pairs	0	1	24	24	NA	100	85.75	100
Substitution	PDGFRB_2558G>A	Substitution in a non-repetitive region or a repetitive region of <=7 base pairs	0	1	24	24	NA	100	85.75	100
Substitution	PALB2_2891G>T	Substitution in a non-repetitive region or a repetitive region of <=7 base pairs	1	0	24	24	100	NA	85.75	100
Substitution	KIT_1594G>A	Substitution in a non-repetitive region or a repetitive region of <=7 base pairs	1	0	24	24	100	NA	85.75	100
Substitution	GNAS_602G>A	Substitution in a non-repetitive region or a repetitive region of <=7 base pairs	1	0	22	24	91.67	NA	73	98.97
Substitution	CHEK2_434G>A	Substitution in a non-repetitive region or a repetitive region of <=7 base pairs	0	1	24	24	NA	100	85.75	100
Substitution	TP53_991C>T	Substitution in a non-repetitive region or a repetitive region of <=7 base pairs	0	1	24	24	NA	100	85.75	100
Substitution	BRCA1_305C>G	Substitution in a non-repetitive region or a repetitive region of <=7 base pairs	0	1	24	24	NA	100	85.75	100
Substitution	BRCA1_3569C>A	Substitution in a non-repetitive region or a repetitive region of <=7 base pairs	0	1	24	24	NA	100	85.75	100
Substitution	TP53_480G>A	Substitution in a non-repetitive region or a repetitive region of <=7 base pairs	0	1	18	24	NA	75	53.29	90.23
Substitution	NF1_7850C>T	Substitution in a non-repetitive region or a repetitive region of <=7 base pairs	1	0	24	24	100	NA	85.75	100
Substitution	AR_1445G>A	Substitution in a non-repetitive region or a repetitive region of <=7 base pairs	0	1	24	24	NA	100	85.75	100
Substitution	ROS1_6416C>T	Substitution in a non-repetitive region or a repetitive region of <=7 base pairs	0	1	24	24	NA	100	85.75	100
Substitution	SMO_1726C>T	Substitution in a non-repetitive region or a repetitive region of <=7 base pairs	0	1	24	24	NA	100	85.75	100
Substitution	EGFR_2795G>A	Substitution in a non-repetitive region or a repetitive region of <=7 base pairs	0	1	24	24	NA	100	85.75	100
Substitution	AR_2225G>T	Substitution in a non-repetitive region or a repetitive region of <=7 base pairs	0	1	24	24	NA	100	85.75	100
Substitution	FGFR1_802G>T	Substitution in a non-repetitive region or a repetitive region of <=7 base pairs	1	0	24	24	100	NA	85.75	100
Substitution	PIK3CA_1351G>A	Substitution in a non-repetitive region or a repetitive region of <=7 base pairs	0	1	24	24	NA	100	85.75	100
Substitution	KRAS_34G>C	Substitution in a non-repetitive region or a repetitive region of <=7 base pairs	0	1	24	24	NA	100	85.75	100
Substitution	AR_880C>G	Substitution in a non-repetitive region or a repetitive region of <=7 base pairs	0	1	24	24	NA	100	85.75	100
Substitution	HRAS_368G>A	Substitution in a non-repetitive region or a repetitive region of <=7 base pairs	1	0	24	24	100	NA	85.75	100
Substitution	TP53_847C>T	Substitution in a non-repetitive region or a repetitive region of <=7 base pairs	0	1	24	24	NA	100	85.75	100
Substitution	TP53_375G>A	Substitution in a non-repetitive region or a repetitive region of <=7 base pairs	1	0	24	24	100	NA	85.75	100
Substitution	TP53_659A>G	Substitution in a non-repetitive region or a repetitive region of <=7 base pairs	0	1	24	24	NA	100	85.75	100
Substitution	TP53_992A>G	Substitution in a non-repetitive region or a repetitive region of <=7 base pairs	0	1	24	24	NA	100	85.75	100
Substitution	BRCA1_3367G>T	Substitution in a non-repetitive region or a repetitive region of <=7 base pairs	1	0	24	24	100	NA	85.75	100
Substitution	ATM_94C>T	Substitution in a non-repetitive region or a repetitive region of <=7 base pairs	1	0	24	24	100	NA	85.75	100
Substitution	AR_1792A>G	Substitution in a non-repetitive region or a repetitive region of <=7 base pairs	1	0	24	24	100	NA	85.75	100
Substitution	EGFR_2369C>T	Substitution in a non-repetitive region or a repetitive region of <=7 base pairs	1	0	24	24	100	NA	85.75	100
Substitution	FGFR1_374C>T	Substitution in a non-repetitive region or a repetitive region of <=7 base pairs	0	1	24	24	NA	100	85.75	100
Substitution	TP53_488A>G	Substitution in a non-repetitive region or a repetitive region of <=7 base pairs	1	0	24	24	100	NA	85.75	100
Substitution	MYCN_1109T>C	Substitution in a non-repetitive region or a repetitive region of <=7 base pairs	0	1	24	24	NA	100	85.75	100
Substitution	MYCN_170C>A	Substitution in a non-repetitive region or a repetitive region of <=7 base pairs	0	1	24	24	NA	100	85.75	100
Substitution	PTPN11_1451T>G	Substitution in a non-repetitive region or a repetitive region of <=7 base pairs	0	1	24	24	NA	100	85.75	100
Substitution	ATM_4403T>C	Substitution in a non-repetitive region or a repetitive region of <=7 base pairs	1	0	24	24	100	NA	85.75	100
Substitution	RAF1_217C>T	Substitution in a non-repetitive region or a repetitive region of <=7 base pairs	0	1	24	24	NA	100	85.75	100
Substitution	CDK12_2848C>T	Substitution in a non-repetitive region or a repetitive region of <=7 base pairs	1	0	24	24	100	NA	85.75	100
Substitution	CDK12_2875G>A	Substitution in a non-repetitive region or a repetitive region of <=7 base pairs	1	0	24	24	100	NA	85.75	100
Substitution	TP53_638G>A	Substitution in a non-repetitive region or a repetitive region of <=7 base pairs	0	1	24	24	NA	100	85.75	100
Substitution	TP53_673-2A>C	Substitution in a non-repetitive region or a repetitive region of <=7 base pairs	0	1	24	24	NA	100	85.75	100
Substitution	NF1_2833T>C	Substitution in a non-repetitive region or a repetitive region of <=7 base pairs	1	0	24	24	100	NA	85.75	100
Substitution	TP53_480G>T	Substitution in a non-repetitive region or a repetitive region of <=7 base pairs	0	1	15	24	NA	62.5	40.59	81.2
Substitution	ERBB3_577C>T	Substitution in a non-repetitive region or a repetitive region of <=7 base pairs	1	0	24	24	100	NA	85.75	100
Substitution	ERBB3_662C>T	Substitution in a non-repetitive region or a repetitive region of <=7 base pairs	0	1	24	24	NA	100	85.75	100
Substitution	TP53_743G>A	Substitution in a non-repetitive region or a repetitive region of <=7 base pairs	0	1	24	24	NA	100	85.75	100
Substitution	AR_2440T>G	Substitution in a non-repetitive region or a repetitive region of <=7 base pairs	0	1	24	24	NA	100	85.75	100
Substitution	ATR_3892G>A	Substitution in a non-repetitive region or a repetitive region of <=7 base pairs	0	1	24	24	NA	100	85.75	100
Substitution	FGFR2_1835G>C	Substitution in a non-repetitive region or a repetitive region of <=7 base pairs	0	1	24	24	NA	100	85.75	100
Substitution	ATR_4892G>A	Substitution in a non-repetitive region or a repetitive region of <=7 base pairs	1	0	24	24	100	NA	85.75	100
Substitution	TP53_752_754TCC>ACG	Substitution in a non-repetitive region or a repetitive region of <=7 base pairs	0	1	24	24	NA	100	85.75	100
Substitution	TP53_772G>A	Substitution in a non-repetitive region or a repetitive region of <=7 base pairs	0	1	24	24	NA	100	85.75	100
Substitution	TP53_818G>T	Substitution in a non-repetitive region or a repetitive region of <=7 base pairs	0	1	24	24	NA	100	85.75	100
Substitution	PDGFRB_2054G>A	Substitution in a non-repetitive region or a repetitive region of <=7 base pairs	0	1	24	24	NA	100	85.75	100
Substitution	RAF1_310G>A	Substitution in a non-repetitive region or a repetitive region of <=7 base pairs	0	1	24	24	NA	100	85.75	100
Substitution	KEAP1_941C>T	Substitution in a non-repetitive region or a repetitive region of <=7 base pairs	0	1	24	24	NA	100	85.75	100
Substitution	TP53_916C>T	Substitution in a non-repetitive region or a repetitive region of <=7 base pairs	1	0	24	24	100	NA	85.75	100
Substitution	VEGFA_605A>G	Substitution in a non-repetitive region or a repetitive region of <=7 base pairs	1	0	24	24	100	NA	85.75	100
Substitution	AR_301C>G	Substitution in a non-repetitive region or a repetitive region of <=7 base pairs	0	1	24	24	NA	100	85.75	100
Substitution	NF1_7429C>T	Substitution in a non-repetitive region or a repetitive region of <=7 base pairs	0	1	24	24	NA	100	85.75	100
Substitution	NF1_7458-1G>A	Substitution in a non-repetitive region or a repetitive region of <=7 base pairs	0	1	24	24	NA	100	85.75	100
Substitution	VEGFA_1079G>A	Substitution in a non-repetitive region or a repetitive region of <=7 base pairs	0	1	24	24	NA	100	85.75	100
Substitution	RB1_485T>A	Substitution in a non-repetitive region or a repetitive region of <=7 base pairs	0	1	24	24	NA	100	85.75	100
Substitution	HRAS_181C>A	Substitution in a non-repetitive region or a repetitive region of <=7 base pairs	0	1	24	24	NA	100	85.75	100
Substitution	NF1_221C>A	Substitution in a non-repetitive region or a repetitive region of <=7 base pairs	0	1	24	24	NA	100	85.75	100
Substitution	TP53_290T>G	Substitution in a non-repetitive region or a repetitive region of <=7 base pairs	0	1	24	24	NA	100	85.75	100
Substitution	MYCN_412C>A	Substitution in a non-repetitive region or a repetitive region of <=7 base pairs	0	1	24	24	NA	100	85.75	100
Substitution	TP53_707A>G	Substitution in a non-repetitive region or a repetitive region of <=7 base pairs	0	1	24	24	NA	100	85.75	100
Substitution	VEGFA_23C>T	Substitution in a non-repetitive region or a repetitive region of <=7 base pairs	0	1	24	24	NA	100	85.75	100
Substitution	KDR_1237G>A	Substitution in a non-repetitive region or a repetitive region of <=7 base pairs	1	0	17	24	70.83	NA	48.91	87.38
Substitution	NF1_4082T>G	Substitution in a non-repetitive region or a repetitive region of <=7 base pairs	1	0	24	24	100	NA	85.75	100
Substitution	RB1_2600A>G	Substitution in a non-repetitive region or a repetitive region of <=7 base pairs	0	1	24	24	NA	100	85.75	100
Substitution	TP53_673-2A>G	Substitution in a non-repetitive region or a repetitive region of <=7 base pairs	1	0	24	24	100	NA	85.75	100
Substitution	KEAP1_973G>A	Substitution in a non-repetitive region or a repetitive region of <=7 base pairs	0	1	24	24	NA	100	85.75	100
Substitution	TSC1_2781G>C	Substitution in a non-repetitive region or a repetitive region of <=7 base pairs	0	1	24	24	NA	100	85.75	100
Substitution	VEGFA_1222G>A	Substitution in a non-repetitive region or a repetitive region of <=7 base pairs	1	0	24	24	100	NA	85.75	100
Substitution	TP53_401T>C	Substitution in a non-repetitive region or a repetitive region of <=7 base pairs	0	1	24	24	NA	100	85.75	100
Substitution	HRAS_183G>T	Substitution in a non-repetitive region or a repetitive region of <=7 base pairs	0	1	24	24	NA	100	85.75	100
Substitution	ABL1_2176G>A	Substitution in a non-repetitive region or a repetitive region of <=7 base pairs	0	1	24	24	NA	100	85.75	100
Substitution	ABL1_103G>A	Substitution in a non-repetitive region or a repetitive region of <=7 base pairs	1	0	24	24	100	NA	85.75	100
Substitution	FGFR4_1202G>A	Substitution in a non-repetitive region or a repetitive region of <=7 base pairs	0	1	24	24	NA	100	85.75	100
Substitution	ABL1_2051C>A	Substitution in a non-repetitive region or a repetitive region of <=7 base pairs	0	1	24	24	NA	100	85.75	100
Substitution	MLL2_6844C>T	Substitution in a non-repetitive region or a repetitive region of <=7 base pairs	0	1	24	24	NA	100	85.75	100
Substitution	ACVR1B_1543C>T	Substitution in a non-repetitive region or a repetitive region of <=7 base pairs	1	0	16	24	66.67	NA	44.68	84.37
Substitution	ACVR1B_16G>T	Substitution in a non-repetitive region or a repetitive region of <=7 base pairs	0	1	13	24	NA	54.17	32.82	74.45
Substitution	ACVR1B_346C>T	Substitution in a non-repetitive region or a repetitive region of <=7 base pairs	0	1	18	24	NA	75	53.29	90.23
Substitution	MLL2_8578C>T	Substitution in a non-repetitive region or a repetitive region of <=7 base pairs	0	1	24	24	NA	100	85.75	100
Substitution	ACVR1B_569G>T	Substitution in a non-repetitive region or a repetitive region of <=7 base pairs	0	1	24	24	NA	100	85.75	100
Substitution	ALK_487G>T	Substitution in a non-repetitive region or a repetitive region of <=7 base pairs	0	1	24	24	NA	100	85.75	100
Substitution	CDK8_930C>G	Substitution in a non-repetitive region or a repetitive region of <=7 base pairs	1	0	23	24	95.83	NA	78.88	99.89
Substitution	POLD1_778A>G	Substitution in a non-repetitive region or a repetitive region of <=7 base pairs	0	1	24	24	NA	100	85.75	100
Substitution	ACVR1B_1267G>A	Substitution in a non-repetitive region or a repetitive region of <=7 base pairs	0	1	24	24	NA	100	85.75	100
Substitution	ACVR1B_1453C>T	Substitution in a non-repetitive region or a repetitive region of <=7 base pairs	0	1	24	24	NA	100	85.75	100
Substitution	AKT3_403G>A	Substitution in a non-repetitive region or a repetitive region of <=7 base pairs	0	1	24	24	NA	100	85.75	100
Substitution	ALK_1745G>A	Substitution in a non-repetitive region or a repetitive region of <=7 base pairs	0	1	24	24	NA	100	85.75	100
Substitution	ALK_2258G>A	Substitution in a non-repetitive region or a repetitive region of <=7 base pairs	0	1	24	24	NA	100	85.75	100
Substitution	ALK_2447G>A	Substitution in a non-repetitive region or a repetitive region of <=7 base pairs	1	0	22	24	91.67	NA	73	98.97
Substitution	PTCH1_2479A>G	Substitution in a non-repetitive region or a repetitive region of <=7 base pairs	1	0	24	24	100	NA	85.75	100
Substitution	GABRA6_1265G>A	Substitution in a non-repetitive region or a repetitive region of <=7 base pairs	0	1	24	24	NA	100	85.75	100
Substitution	GABRA6_1313T>A	Substitution in a non-repetitive region or a repetitive region of <=7 base pairs	0	1	24	24	NA	100	85.75	100
Substitution	PTCH1_3479C>G	Substitution in a non-repetitive region or a repetitive region of <=7 base pairs	0	1	24	24	NA	100	85.75	100
Substitution	MSH3_2171A>G	Substitution in a non-repetitive region or a repetitive region of <=7 base pairs	0	1	24	24	NA	100	85.75	100
Substitution	MLL2_7642A>G	Substitution in a non-repetitive region or a repetitive region of <=7 base pairs	1	0	24	24	100	NA	85.75	100
Substitution	AKT1_726_727GC>AT	Substitution in a non-repetitive region or a repetitive region of <=7 base pairs	0	1	24	24	NA	100	85.75	100
Substitution	AKT1_727C>T	Substitution in a non-repetitive region or a repetitive region of <=7 base pairs	0	1	24	24	NA	100	85.75	100
Substitution	GATA4_313T>A	Substitution in a non-repetitive region or a repetitive region of <=7 base pairs	0	1	24	24	NA	100	85.75	100
Substitution	GATA4_457G>A	Substitution in a non-repetitive region or a repetitive region of <=7 base pairs	0	1	21	24	NA	87.5	67.64	97.34
Substitution	GATA4_769C>T	Substitution in a non-repetitive region or a repetitive region of <=7 base pairs	0	1	24	24	NA	100	85.75	100
Substitution	CDKN2C_319T>G	Substitution in a non-repetitive region or a repetitive region of <=7 base pairs	0	1	24	24	NA	100	85.75	100
Substitution	CEBPA_4G>A	Substitution in a non-repetitive region or a repetitive region of <=7 base pairs	0	1	24	24	NA	100	85.75	100
Substitution	CEBPA_939G>T	Substitution in a non-repetitive region or a repetitive region of <=7 base pairs	0	1	24	24	NA	100	85.75	100
Substitution	CHEK1_1101+1G>T	Substitution in a non-repetitive region or a repetitive region of <=7 base pairs	0	1	24	24	NA	100	85.75	100
Substitution	CHEK1_168C>G	Substitution in a non-repetitive region or a repetitive region of <=7 base pairs	0	1	24	24	NA	100	85.75	100
Substitution	GATA6_1767G>T	Substitution in a non-repetitive region or a repetitive region of <=7 base pairs	0	1	24	24	NA	100	85.75	100
Substitution	GATA6_686C>G	Substitution in a non-repetitive region or a repetitive region of <=7 base pairs	0	1	24	24	NA	100	85.75	100
Substitution	MSH6_107C>T	Substitution in a non-repetitive region or a repetitive region of <=7 base pairs	0	1	24	24	NA	100	85.75	100
Substitution	GNA13_184T>C	Substitution in a non-repetitive region or a repetitive region of <=7 base pairs	0	1	24	24	NA	100	85.75	100
Substitution	MSH3_2732T>G	Substitution in a non-repetitive region or a repetitive region of <=7 base pairs	1	0	21	24	87.5	NA	67.64	97.34
Substitution	ATRX_3091G>A	Substitution in a non-repetitive region or a repetitive region of <=7 base pairs	1	0	24	24	100	NA	85.75	100
Substitution	GNAS_258-1G>A	Substitution in a non-repetitive region or a repetitive region of <=7 base pairs	1	0	20	24	83.33	NA	62.62	95.26
Substitution	PTPRO_1085A>G	Substitution in a non-repetitive region or a repetitive region of <=7 base pairs	0	1	24	24	NA	100	85.75	100
Substitution	ATRX_4239A>C	Substitution in a non-repetitive region or a repetitive region of <=7 base pairs	0	1	24	24	NA	100	85.75	100
Substitution	ATRX_6028G>A	Substitution in a non-repetitive region or a repetitive region of <=7 base pairs	0	1	24	24	NA	100	85.75	100
Substitution	ATRX_6383C>T	Substitution in a non-repetitive region or a repetitive region of <=7 base pairs	0	1	24	24	NA	100	85.75	100
Substitution	ATRX_6406G>C	Substitution in a non-repetitive region or a repetitive region of <=7 base pairs	1	0	24	24	100	NA	85.75	100
Substitution	MSH6_3763G>A	Substitution in a non-repetitive region or a repetitive region of <=7 base pairs	0	1	24	24	NA	100	85.75	100
Substitution	PTPRO_2150G>A	Substitution in a non-repetitive region or a repetitive region of <=7 base pairs	0	1	24	24	NA	100	85.75	100
Substitution	CIC_1073G>A	Substitution in a non-repetitive region or a repetitive region of <=7 base pairs	1	0	24	24	100	NA	85.75	100
Substitution	MSH6_2509C>T	Substitution in a non-repetitive region or a repetitive region of <=7 base pairs	0	1	24	24	NA	100	85.75	100
Substitution	FLT1_37G>A	Substitution in a non-repetitive region or a repetitive region of <=7 base pairs	0	1	24	24	NA	100	85.75	100
Substitution	CDKN1A_350G>A	Substitution in a non-repetitive region or a repetitive region of <=7 base pairs	1	0	24	24	100	NA	85.75	100
Substitution	CIC_1703C>T	Substitution in a non-repetitive region or a repetitive region of <=7 base pairs	0	1	24	24	NA	100	85.75	100
Substitution	PTCH1_181G>A	Substitution in a non-repetitive region or a repetitive region of <=7 base pairs	0	1	24	24	NA	100	85.75	100
Substitution	CIC_1795C>T	Substitution in a non-repetitive region or a repetitive region of <=7 base pairs	0	1	24	24	NA	100	85.75	100
Substitution	CIC_1979C>T	Substitution in a non-repetitive region or a repetitive region of <=7 base pairs	1	0	24	24	100	NA	85.75	100
Substitution	CIC_310G>A	Substitution in a non-repetitive region or a repetitive region of <=7 base pairs	0	1	24	24	NA	100	85.75	100
Substitution	CIC_3565G>A	Substitution in a non-repetitive region or a repetitive region of <=7 base pairs	0	1	24	24	NA	100	85.75	100
Substitution	GNAS_1109A>C	Substitution in a non-repetitive region or a repetitive region of <=7 base pairs	0	1	24	24	NA	100	85.75	100
Substitution	CIC_4078G>A	Substitution in a non-repetitive region or a repetitive region of <=7 base pairs	1	0	22	24	91.67	NA	73	98.97
Substitution	ARAF_127G>A	Substitution in a non-repetitive region or a repetitive region of <=7 base pairs	0	1	24	24	NA	100	85.75	100
Substitution	CIC_661C>T	Substitution in a non-repetitive region or a repetitive region of <=7 base pairs	0	1	24	24	NA	100	85.75	100
Substitution	CREBBP_200A>G	Substitution in a non-repetitive region or a repetitive region of <=7 base pairs	0	1	24	24	NA	100	85.75	100
Substitution	CREBBP_2678C>T	Substitution in a non-repetitive region or a repetitive region of <=7 base pairs	0	1	24	24	NA	100	85.75	100
Substitution	RAD51D_155C>T	Substitution in a non-repetitive region or a repetitive region of <=7 base pairs	1	0	24	24	100	NA	85.75	100
Substitution	ARFRP1_322C>G	Substitution in a non-repetitive region or a repetitive region of <=7 base pairs	0	1	24	24	NA	100	85.75	100
Substitution	CREBBP_6340G>A	Substitution in a non-repetitive region or a repetitive region of <=7 base pairs	0	1	24	24	NA	100	85.75	100
Substitution	HSD3B1_836G>A	Substitution in a non-repetitive region or a repetitive region of <=7 base pairs	0	1	24	24	NA	100	85.75	100
Substitution	MST1R_3771G>C	Substitution in a non-repetitive region or a repetitive region of <=7 base pairs	0	1	24	24	NA	100	85.75	100
Substitution	ARID1A_358C>T	Substitution in a non-repetitive region or a repetitive region of <=7 base pairs	0	1	24	24	NA	100	85.75	100
Substitution	ARID1A_3667C>T	Substitution in a non-repetitive region or a repetitive region of <=7 base pairs	0	1	24	24	NA	100	85.75	100
Substitution	IDH2_110G>A	Substitution in a non-repetitive region or a repetitive region of <=7 base pairs	1	0	16	24	66.67	NA	44.68	84.37
Substitution	ARID1A_4435C>T	Substitution in a non-repetitive region or a repetitive region of <=7 base pairs	0	1	24	24	NA	100	85.75	100
Substitution	ARID1A_4724C>A	Substitution in a non-repetitive region or a repetitive region of <=7 base pairs	0	1	20	24	NA	83.33	62.62	95.26
Substitution	CSF1R_95T>G	Substitution in a non-repetitive region or a repetitive region of <=7 base pairs	1	0	24	24	100	NA	85.75	100
Substitution	CSF3R_1120T>G	Substitution in a non-repetitive region or a repetitive region of <=7 base pairs	0	1	24	24	NA	100	85.75	100
Substitution	ARID1A_1057G>A	Substitution in a non-repetitive region or a repetitive region of <=7 base pairs	1	0	12	24	50	NA	29.12	70.88
Substitution	CREBBP_5879G>A	Substitution in a non-repetitive region or a repetitive region of <=7 base pairs	0	1	24	24	NA	100	85.75	100
Substitution	CREBBP_6157A>G	Substitution in a non-repetitive region or a repetitive region of <=7 base pairs	0	1	24	24	NA	100	85.75	100
Substitution	ARID1A_872C>T	Substitution in a non-repetitive region or a repetitive region of <=7 base pairs	0	1	24	24	NA	100	85.75	100
Substitution	ASXL1_1205G>A	Substitution in a non-repetitive region or a repetitive region of <=7 base pairs	0	1	24	24	NA	100	85.75	100
Substitution	CSF3R_2312C>T	Substitution in a non-repetitive region or a repetitive region of <=7 base pairs	1	0	24	24	100	NA	85.75	100
Substitution	CSF3R_447G>C	Substitution in a non-repetitive region or a repetitive region of <=7 base pairs	0	1	24	24	NA	100	85.75	100
Substitution	CSF3R_815C>T	Substitution in a non-repetitive region or a repetitive region of <=7 base pairs	1	0	24	24	100	NA	85.75	100
Substitution	CTCF_958C>T	Substitution in a non-repetitive region or a repetitive region of <=7 base pairs	0	1	13	24	NA	54.17	32.82	74.45
Substitution	CTNNA1_2298+2T>C	Substitution in a non-repetitive region or a repetitive region of <=7 base pairs	0	1	24	24	NA	100	85.75	100
Substitution	CTNNA1_2350G>A	Substitution in a non-repetitive region or a repetitive region of <=7 base pairs	0	1	24	24	NA	100	85.75	100
Substitution	CTNNA1_33C>A	Substitution in a non-repetitive region or a repetitive region of <=7 base pairs	1	0	24	24	100	NA	85.75	100
Substitution	IRS2_3199G>A	Substitution in a non-repetitive region or a repetitive region of <=7 base pairs	1	0	20	24	83.33	NA	62.62	95.26
Substitution	REL_1508G>A	Substitution in a non-repetitive region or a repetitive region of <=7 base pairs	1	0	24	24	100	NA	85.75	100
Substitution	IRS2_32G>T	Substitution in a non-repetitive region or a repetitive region of <=7 base pairs	0	1	24	24	NA	100	85.75	100
Substitution	IRS2_3688G>A	Substitution in a non-repetitive region or a repetitive region of <=7 base pairs	1	0	20	24	83.33	NA	62.62	95.26
Substitution	IRS2_37G>A	Substitution in a non-repetitive region or a repetitive region of <=7 base pairs	0	1	23	24	NA	95.83	78.88	99.89
Substitution	RET_166C>A	Substitution in a non-repetitive region or a repetitive region of <=7 base pairs	0	1	24	24	NA	100	85.75	100
Substitution	NBN_128G>A	Substitution in a non-repetitive region or a repetitive region of <=7 base pairs	0	1	24	24	NA	100	85.75	100
Substitution	JAK1_184A>G	Substitution in a non-repetitive region or a repetitive region of <=7 base pairs	0	1	24	24	NA	100	85.75	100
Substitution	JAK1_2525T>C	Substitution in a non-repetitive region or a repetitive region of <=7 base pairs	0	1	24	24	NA	100	85.75	100
Substitution	CUL3_1156G>A	Substitution in a non-repetitive region or a repetitive region of <=7 base pairs	0	1	23	24	NA	95.83	78.88	99.89
Substitution	CUL3_602A>G	Substitution in a non-repetitive region or a repetitive region of <=7 base pairs	0	1	21	24	NA	87.5	67.64	97.34
Substitution	RICTOR_2138C>G	Substitution in a non-repetitive region or a repetitive region of <=7 base pairs	1	0	24	24	100	NA	85.75	100
Substitution	CYP17A1_1232A>G	Substitution in a non-repetitive region or a repetitive region of <=7 base pairs	0	1	24	24	NA	100	85.75	100
Substitution	CYP17A1_1486C>T	Substitution in a non-repetitive region or a repetitive region of <=7 base pairs	1	0	18	24	75	NA	53.29	90.23
Substitution	JAK2_254T>C	Substitution in a non-repetitive region or a repetitive region of <=7 base pairs	0	1	24	24	NA	100	85.75	100
Substitution	JAK3_119G>A	Substitution in a non-repetitive region or a repetitive region of <=7 base pairs	0	1	24	24	NA	100	85.75	100
Substitution	ZNF217_2087A>G	Substitution in a non-repetitive region or a repetitive region of <=7 base pairs	0	1	24	24	NA	100	85.75	100
Substitution	RNF43_575C>T	Substitution in a non-repetitive region or a repetitive region of <=7 base pairs	0	1	24	24	NA	100	85.75	100
Substitution	DAXX_1075C>G	Substitution in a non-repetitive region or a repetitive region of <=7 base pairs	0	1	24	24	NA	100	85.75	100
Substitution	DAXX_10G>A	Substitution in a non-repetitive region or a repetitive region of <=7 base pairs	1	0	15	24	62.5	NA	40.59	81.2
Substitution	DAXX_2087G>A	Substitution in a non-repetitive region or a repetitive region of <=7 base pairs	1	0	23	24	95.83	NA	78.88	99.89
Substitution	DAXX_43G>A	Substitution in a non-repetitive region or a repetitive region of <=7 base pairs	0	1	24	24	NA	100	85.75	100
Substitution	ARID1A_6457C>T	Substitution in a non-repetitive region or a repetitive region of <=7 base pairs	0	1	24	24	NA	100	85.75	100
Substitution	ARID1A_809G>A	Substitution in a non-repetitive region or a repetitive region of <=7 base pairs	0	1	24	24	NA	100	85.75	100
Substitution	DDR1_1448C>T	Substitution in a non-repetitive region or a repetitive region of <=7 base pairs	0	1	24	24	NA	100	85.75	100
Substitution	JUN_706C>T	Substitution in a non-repetitive region or a repetitive region of <=7 base pairs	0	1	24	24	NA	100	85.75	100
Substitution	DDR1_2136G>C	Substitution in a non-repetitive region or a repetitive region of <=7 base pairs	0	1	24	24	NA	100	85.75	100
Substitution	CSF3R_328C>T	Substitution in a non-repetitive region or a repetitive region of <=7 base pairs	0	1	24	24	NA	100	85.75	100
Substitution	DDR2_1464A>G	Substitution in a non-repetitive region or a repetitive region of <=7 base pairs	0	1	24	24	NA	100	85.75	100
Substitution	ERBB4_2878G>T	Substitution in a non-repetitive region or a repetitive region of <=7 base pairs	0	1	24	24	NA	100	85.75	100
Substitution	DIS3_1127C>A	Substitution in a non-repetitive region or a repetitive region of <=7 base pairs	0	1	24	24	NA	100	85.75	100
Substitution	DIS3_1604A>G	Substitution in a non-repetitive region or a repetitive region of <=7 base pairs	0	1	24	24	NA	100	85.75	100
Substitution	DIS3_1909A>T	Substitution in a non-repetitive region or a repetitive region of <=7 base pairs	0	1	24	24	NA	100	85.75	100
Substitution	DIS3_2213C>T	Substitution in a non-repetitive region or a repetitive region of <=7 base pairs	1	0	24	24	100	NA	85.75	100
Substitution	DIS3_274C>T	Substitution in a non-repetitive region or a repetitive region of <=7 base pairs	0	1	24	24	NA	100	85.75	100
Substitution	DIS3_80A>G	Substitution in a non-repetitive region or a repetitive region of <=7 base pairs	0	1	24	24	NA	100	85.75	100
Substitution	DNMT3A_1541G>A	Substitution in a non-repetitive region or a repetitive region of <=7 base pairs	0	1	24	24	NA	100	85.75	100
Substitution	DNMT3A_1608C>A	Substitution in a non-repetitive region or a repetitive region of <=7 base pairs	0	1	24	24	NA	100	85.75	100
Substitution	DNMT3A_1868A>G	Substitution in a non-repetitive region or a repetitive region of <=7 base pairs	0	1	24	24	NA	100	85.75	100
Substitution	NKX2-1_943G>T	Substitution in a non-repetitive region or a repetitive region of <=7 base pairs	0	1	24	24	NA	100	85.75	100
Substitution	DNMT3A_2579G>A	Substitution in a non-repetitive region or a repetitive region of <=7 base pairs	0	1	24	24	NA	100	85.75	100
Substitution	DNMT3A_2683G>A	Substitution in a non-repetitive region or a repetitive region of <=7 base pairs	0	1	24	24	NA	100	85.75	100
Substitution	DNMT3A_901C>T	Substitution in a non-repetitive region or a repetitive region of <=7 base pairs	1	0	22	24	91.67	NA	73	98.97
Substitution	ATRX_1886T>G	Substitution in a non-repetitive region or a repetitive region of <=7 base pairs	1	0	22	24	91.67	NA	73	98.97
Substitution	ATRX_2060A>T	Substitution in a non-repetitive region or a repetitive region of <=7 base pairs	1	0	24	24	100	NA	85.75	100
Substitution	ATRX_3523A>G	Substitution in a non-repetitive region or a repetitive region of <=7 base pairs	0	1	24	24	NA	100	85.75	100
Substitution	DOT1L_620A>G	Substitution in a non-repetitive region or a repetitive region of <=7 base pairs	0	1	24	24	NA	100	85.75	100
Substitution	ATRX_956A>C	Substitution in a non-repetitive region or a repetitive region of <=7 base pairs	0	1	24	24	NA	100	85.75	100
Substitution	EED_148A>C	Substitution in a non-repetitive region or a repetitive region of <=7 base pairs	1	0	22	24	91.67	NA	73	98.97
Substitution	BRIP1_628-1G>A	Substitution in a non-repetitive region or a repetitive region of <=7 base pairs	0	1	24	24	NA	100	85.75	100
Substitution	KEL_943G>A	Substitution in a non-repetitive region or a repetitive region of <=7 base pairs	0	1	24	24	NA	100	85.75	100
Substitution	CIC_1292G>C	Substitution in a non-repetitive region or a repetitive region of <=7 base pairs	0	1	24	24	NA	100	85.75	100
Substitution	AXIN1_1211A>G	Substitution in a non-repetitive region or a repetitive region of <=7 base pairs	1	0	23	24	95.83	NA	78.88	99.89
Substitution	KLHL6_1798G>T	Substitution in a non-repetitive region or a repetitive region of <=7 base pairs	0	1	24	24	NA	100	85.75	100
Substitution	KLHL6_236A>G	Substitution in a non-repetitive region or a repetitive region of <=7 base pairs	0	1	24	24	NA	100	85.75	100
Substitution	AXIN1_2320G>A	Substitution in a non-repetitive region or a repetitive region of <=7 base pairs	0	1	24	24	NA	100	85.75	100
Substitution	EP300_3040G>T	Substitution in a non-repetitive region or a repetitive region of <=7 base pairs	1	0	17	24	70.83	NA	48.91	87.38
Substitution	EP300_4195G>A	Substitution in a non-repetitive region or a repetitive region of <=7 base pairs	1	0	23	24	95.83	NA	78.88	99.89
Substitution	AXL_236C>T	Substitution in a non-repetitive region or a repetitive region of <=7 base pairs	1	0	24	24	100	NA	85.75	100
Substitution	MAP3K1_2557C>T	Substitution in a non-repetitive region or a repetitive region of <=7 base pairs	0	1	24	24	NA	100	85.75	100
Substitution	BAP1_500C>T	Substitution in a non-repetitive region or a repetitive region of <=7 base pairs	0	1	24	24	NA	100	85.75	100
Substitution	EPHB1_1123G>T	Substitution in a non-repetitive region or a repetitive region of <=7 base pairs	0	1	24	24	NA	100	85.75	100
Substitution	BCL2L2_32G>A	Substitution in a non-repetitive region or a repetitive region of <=7 base pairs	0	1	24	24	NA	100	85.75	100
Substitution	MAP3K1_2816C>G	Substitution in a non-repetitive region or a repetitive region of <=7 base pairs	1	0	21	24	87.5	NA	67.64	97.34
Substitution	EPHB1_163A>G	Substitution in a non-repetitive region or a repetitive region of <=7 base pairs	1	0	24	24	100	NA	85.75	100
Substitution	BCOR_3589C>T	Substitution in a non-repetitive region or a repetitive region of <=7 base pairs	0	1	24	24	NA	100	85.75	100
Substitution	BCOR_4504G>A	Substitution in a non-repetitive region or a repetitive region of <=7 base pairs	0	1	24	24	NA	100	85.75	100
Substitution	BCOR_877G>A	Substitution in a non-repetitive region or a repetitive region of <=7 base pairs	0	1	24	24	NA	100	85.75	100
Substitution	EPHB4_1079G>A	Substitution in a non-repetitive region or a repetitive region of <=7 base pairs	0	1	24	24	NA	100	85.75	100
Substitution	BCORL1_1952A>C	Substitution in a non-repetitive region or a repetitive region of <=7 base pairs	0	1	24	24	NA	100	85.75	100
Substitution	EPHB4_1384G>A	Substitution in a non-repetitive region or a repetitive region of <=7 base pairs	1	0	24	24	100	NA	85.75	100
Substitution	BCORL1_2495G>A	Substitution in a non-repetitive region or a repetitive region of <=7 base pairs	0	1	24	24	NA	100	85.75	100
Substitution	BCORL1_2732C>A	Substitution in a non-repetitive region or a repetitive region of <=7 base pairs	0	1	24	24	NA	100	85.75	100
Substitution	BCORL1_3346C>T	Substitution in a non-repetitive region or a repetitive region of <=7 base pairs	1	0	23	24	95.83	NA	78.88	99.89
Substitution	EPHB4_1759A>G	Substitution in a non-repetitive region or a repetitive region of <=7 base pairs	0	1	24	24	NA	100	85.75	100
Substitution	BCORL1_395C>T	Substitution in a non-repetitive region or a repetitive region of <=7 base pairs	0	1	24	24	NA	100	85.75	100
Substitution	BCORL1_4045C>T	Substitution in a non-repetitive region or a repetitive region of <=7 base pairs	1	0	24	24	100	NA	85.75	100
Substitution	BCORL1_4061G>A	Substitution in a non-repetitive region or a repetitive region of <=7 base pairs	1	0	23	24	95.83	NA	78.88	99.89
Substitution	BCORL1_5051C>A	Substitution in a non-repetitive region or a repetitive region of <=7 base pairs	0	1	24	24	NA	100	85.75	100
Substitution	MED12_5711C>T	Substitution in a non-repetitive region or a repetitive region of <=7 base pairs	1	0	22	24	91.67	NA	73	98.97
Substitution	PARK2_1259G>A	Substitution in a non-repetitive region or a repetitive region of <=7 base pairs	0	1	15	24	NA	62.5	40.59	81.2
Substitution	PARK2_688G>A	Substitution in a non-repetitive region or a repetitive region of <=7 base pairs	0	1	15	24	NA	62.5	40.59	81.2
Substitution	PARK2_930G>C	Substitution in a non-repetitive region or a repetitive region of <=7 base pairs	0	1	24	24	NA	100	85.75	100
Substitution	ERBB3_3289T>C	Substitution in a non-repetitive region or a repetitive region of <=7 base pairs	0	1	24	24	NA	100	85.75	100
Substitution	BRAF_886G>A	Substitution in a non-repetitive region or a repetitive region of <=7 base pairs	0	1	24	24	NA	100	85.75	100
Substitution	BRAF_976A>G	Substitution in a non-repetitive region or a repetitive region of <=7 base pairs	0	1	24	24	NA	100	85.75	100
Substitution	ERBB3_3298C>T	Substitution in a non-repetitive region or a repetitive region of <=7 base pairs	1	0	24	24	100	NA	85.75	100
Substitution	ERBB3_3529C>A	Substitution in a non-repetitive region or a repetitive region of <=7 base pairs	0	1	24	24	NA	100	85.75	100
Substitution	ERBB3_3562A>G	Substitution in a non-repetitive region or a repetitive region of <=7 base pairs	0	1	24	24	NA	100	85.75	100
Substitution	MEF2B_901G>A	Substitution in a non-repetitive region or a repetitive region of <=7 base pairs	1	0	18	24	75	NA	53.29	90.23
Substitution	MEN1_1001G>A	Substitution in a non-repetitive region or a repetitive region of <=7 base pairs	0	1	24	24	NA	100	85.75	100
Substitution	KDM5A_4393A>G	Substitution in a non-repetitive region or a repetitive region of <=7 base pairs	0	1	24	24	NA	100	85.75	100
Substitution	NF2_1399A>T	Substitution in a non-repetitive region or a repetitive region of <=7 base pairs	0	1	24	24	NA	100	85.75	100
Substitution	KDM5C_4205T>G	Substitution in a non-repetitive region or a repetitive region of <=7 base pairs	0	1	24	24	NA	100	85.75	100
Substitution	ERBB4_2886C>G	Substitution in a non-repetitive region or a repetitive region of <=7 base pairs	0	1	24	24	NA	100	85.75	100
Substitution	ERBB4_759T>A	Substitution in a non-repetitive region or a repetitive region of <=7 base pairs	1	0	20	24	83.33	NA	62.62	95.26
Substitution	ERCC4_1484C>T	Substitution in a non-repetitive region or a repetitive region of <=7 base pairs	1	0	24	24	100	NA	85.75	100
Substitution	ERCC4_1676G>A	Substitution in a non-repetitive region or a repetitive region of <=7 base pairs	0	1	24	24	NA	100	85.75	100
Substitution	ERCC4_1957A>G	Substitution in a non-repetitive region or a repetitive region of <=7 base pairs	0	1	24	24	NA	100	85.75	100
Substitution	MKNK1_278G>A	Substitution in a non-repetitive region or a repetitive region of <=7 base pairs	0	1	24	24	NA	100	85.75	100
Substitution	MLH1_1118G>A	Substitution in a non-repetitive region or a repetitive region of <=7 base pairs	1	0	24	24	100	NA	85.75	100
Substitution	BRD4_1979A>G	Substitution in a non-repetitive region or a repetitive region of <=7 base pairs	0	1	24	24	NA	100	85.75	100
Substitution	BRD4_1993C>T	Substitution in a non-repetitive region or a repetitive region of <=7 base pairs	1	0	23	24	95.83	NA	78.88	99.89
Substitution	KEAP1_346C>T	Substitution in a non-repetitive region or a repetitive region of <=7 base pairs	0	1	24	24	NA	100	85.75	100
Substitution	DOT1L_3271C>T	Substitution in a non-repetitive region or a repetitive region of <=7 base pairs	0	1	24	24	NA	100	85.75	100
Substitution	DOT1L_3446C>T	Substitution in a non-repetitive region or a repetitive region of <=7 base pairs	0	1	24	24	NA	100	85.75	100
Substitution	BRD4_2983C>G	Substitution in a non-repetitive region or a repetitive region of <=7 base pairs	1	0	12	24	50	NA	29.12	70.88
Substitution	DOT1L_986T>C	Substitution in a non-repetitive region or a repetitive region of <=7 base pairs	1	0	15	24	62.5	NA	40.59	81.2
Substitution	BRIP1_1357G>A	Substitution in a non-repetitive region or a repetitive region of <=7 base pairs	0	1	24	24	NA	100	85.75	100
Substitution	BRIP1_176C>G	Substitution in a non-repetitive region or a repetitive region of <=7 base pairs	0	1	24	24	NA	100	85.75	100
Substitution	FAM123B_1978G>T	Substitution in a non-repetitive region or a repetitive region of <=7 base pairs	0	1	24	24	NA	100	85.75	100
Substitution	FAM123B_2417T>C	Substitution in a non-repetitive region or a repetitive region of <=7 base pairs	0	1	24	24	NA	100	85.75	100
Substitution	BRIP1_316C>T	Substitution in a non-repetitive region or a repetitive region of <=7 base pairs	0	1	24	24	NA	100	85.75	100
Substitution	BTG2_144G>T	Substitution in a non-repetitive region or a repetitive region of <=7 base pairs	1	0	16	24	66.67	NA	44.68	84.37
Substitution	FAM46C_158A>C	Substitution in a non-repetitive region or a repetitive region of <=7 base pairs	1	0	24	24	100	NA	85.75	100
Substitution	CALR_133G>T	Substitution in a non-repetitive region or a repetitive region of <=7 base pairs	1	0	20	24	83.33	NA	62.62	95.26
Substitution	CALR_206G>A	Substitution in a non-repetitive region or a repetitive region of <=7 base pairs	1	0	23	24	95.83	NA	78.88	99.89
Substitution	CALR_493-1G>A	Substitution in a non-repetitive region or a repetitive region of <=7 base pairs	0	1	24	24	NA	100	85.75	100
Substitution	CARD11_1105A>G	Substitution in a non-repetitive region or a repetitive region of <=7 base pairs	0	1	24	24	NA	100	85.75	100
Substitution	CARD11_1687A>G	Substitution in a non-repetitive region or a repetitive region of <=7 base pairs	0	1	24	24	NA	100	85.75	100
Substitution	CARD11_2496A>G	Substitution in a non-repetitive region or a repetitive region of <=7 base pairs	0	1	24	24	NA	100	85.75	100
Substitution	FANCA_3427C>G	Substitution in a non-repetitive region or a repetitive region of <=7 base pairs	0	1	24	24	NA	100	85.75	100
Substitution	CASP8_1321T>A	Substitution in a non-repetitive region or a repetitive region of <=7 base pairs	0	1	24	24	NA	100	85.75	100
Substitution	CASP8_746C>A	Substitution in a non-repetitive region or a repetitive region of <=7 base pairs	1	0	17	24	70.83	NA	48.91	87.38
Substitution	CASP8_938T>C	Substitution in a non-repetitive region or a repetitive region of <=7 base pairs	0	1	24	24	NA	100	85.75	100
Substitution	FANCA_577C>G	Substitution in a non-repetitive region or a repetitive region of <=7 base pairs	0	1	24	24	NA	100	85.75	100
Substitution	FANCA_769G>A	Substitution in a non-repetitive region or a repetitive region of <=7 base pairs	1	0	22	24	91.67	NA	73	98.97
Substitution	CBL_1208C>T	Substitution in a non-repetitive region or a repetitive region of <=7 base pairs	0	1	24	24	NA	100	85.75	100
Substitution	MLL2_2534G>A	Substitution in a non-repetitive region or a repetitive region of <=7 base pairs	0	1	24	24	NA	100	85.75	100
Substitution	FANCG_464G>A	Substitution in a non-repetitive region or a repetitive region of <=7 base pairs	1	0	24	24	100	NA	85.75	100
Substitution	CCND3_548G>A	Substitution in a non-repetitive region or a repetitive region of <=7 base pairs	1	0	23	24	95.83	NA	78.88	99.89
Substitution	CD22_1073A>G	Substitution in a non-repetitive region or a repetitive region of <=7 base pairs	0	1	24	24	NA	100	85.75	100
Substitution	CD22_148G>A	Substitution in a non-repetitive region or a repetitive region of <=7 base pairs	0	1	24	24	NA	100	85.75	100
Substitution	CD22_289G>T	Substitution in a non-repetitive region or a repetitive region of <=7 base pairs	0	1	24	24	NA	100	85.75	100
Substitution	CD22_430C>A	Substitution in a non-repetitive region or a repetitive region of <=7 base pairs	0	1	24	24	NA	100	85.75	100
Substitution	CD22_497C>T	Substitution in a non-repetitive region or a repetitive region of <=7 base pairs	0	1	24	24	NA	100	85.75	100
Substitution	MST1R_4154G>T	Substitution in a non-repetitive region or a repetitive region of <=7 base pairs	0	1	24	24	NA	100	85.75	100
Substitution	FGF23_425A>T	Substitution in a non-repetitive region or a repetitive region of <=7 base pairs	1	0	24	24	100	NA	85.75	100
Substitution	FGF6_562C>T	Substitution in a non-repetitive region or a repetitive region of <=7 base pairs	0	1	24	24	NA	100	85.75	100
Substitution	MLL2_6836G>A	Substitution in a non-repetitive region or a repetitive region of <=7 base pairs	0	1	24	24	NA	100	85.75	100
Substitution	WHSC1_884A>T	Substitution in a non-repetitive region or a repetitive region of <=7 base pairs	1	0	24	24	100	NA	85.75	100
Substitution	MLL2_7478G>A	Substitution in a non-repetitive region or a repetitive region of <=7 base pairs	0	1	24	24	NA	100	85.75	100
Substitution	MLL2_7540C>T	Substitution in a non-repetitive region or a repetitive region of <=7 base pairs	1	0	19	24	79.17	NA	57.85	92.87
Substitution	FGFR3_130G>A	Substitution in a non-repetitive region or a repetitive region of <=7 base pairs	0	1	24	24	NA	100	85.75	100
Substitution	POLD1_961G>A	Substitution in a non-repetitive region or a repetitive region of <=7 base pairs	1	0	14	24	58.33	NA	36.64	77.89
Substitution	FGFR3_235A>T	Substitution in a non-repetitive region or a repetitive region of <=7 base pairs	0	1	24	24	NA	100	85.75	100
Substitution	MLL2_8260A>G	Substitution in a non-repetitive region or a repetitive region of <=7 base pairs	0	1	24	24	NA	100	85.75	100
Substitution	POLE_2461C>T	Substitution in a non-repetitive region or a repetitive region of <=7 base pairs	1	0	24	24	100	NA	85.75	100
Substitution	MLL2_8774C>T	Substitution in a non-repetitive region or a repetitive region of <=7 base pairs	0	1	24	24	NA	100	85.75	100
Substitution	NBN_340G>T	Substitution in a non-repetitive region or a repetitive region of <=7 base pairs	0	1	24	24	NA	100	85.75	100
Substitution	MLL2_9296G>A	Substitution in a non-repetitive region or a repetitive region of <=7 base pairs	1	0	24	24	100	NA	85.75	100
Substitution	FGFR4_2117T>A	Substitution in a non-repetitive region or a repetitive region of <=7 base pairs	0	1	24	24	NA	100	85.75	100
Substitution	FGFR4_2248G>A	Substitution in a non-repetitive region or a repetitive region of <=7 base pairs	0	1	24	24	NA	100	85.75	100
Substitution	FGFR4_502G>A	Substitution in a non-repetitive region or a repetitive region of <=7 base pairs	0	1	24	24	NA	100	85.75	100
Substitution	FGFR4_624T>A	Substitution in a non-repetitive region or a repetitive region of <=7 base pairs	0	1	24	24	NA	100	85.75	100
Substitution	MRE11A_626C>T	Substitution in a non-repetitive region or a repetitive region of <=7 base pairs	0	1	24	24	NA	100	85.75	100
Substitution	MRE11A_904C>T	Substitution in a non-repetitive region or a repetitive region of <=7 base pairs	0	1	24	24	NA	100	85.75	100
Substitution	FLT1_2018C>T	Substitution in a non-repetitive region or a repetitive region of <=7 base pairs	1	0	19	24	79.17	NA	57.85	92.87
Substitution	FLT1_2434C>T	Substitution in a non-repetitive region or a repetitive region of <=7 base pairs	1	0	12	24	50	NA	29.12	70.88
Substitution	FLT3_1349C>T	Substitution in a non-repetitive region or a repetitive region of <=7 base pairs	0	1	24	24	NA	100	85.75	100
Substitution	FLT3_2148G>T	Substitution in a non-repetitive region or a repetitive region of <=7 base pairs	0	1	24	24	NA	100	85.75	100
Substitution	KDM5A_2531G>A	Substitution in a non-repetitive region or a repetitive region of <=7 base pairs	0	1	24	24	NA	100	85.75	100
Substitution	FLT3_575C>T	Substitution in a non-repetitive region or a repetitive region of <=7 base pairs	0	1	24	24	NA	100	85.75	100
Substitution	MSH3_1661T>C	Substitution in a non-repetitive region or a repetitive region of <=7 base pairs	0	1	24	24	NA	100	85.75	100
Substitution	MSH3_173C>T	Substitution in a non-repetitive region or a repetitive region of <=7 base pairs	0	1	24	24	NA	100	85.75	100
Substitution	ERBB4_1947-1G>A	Substitution in a non-repetitive region or a repetitive region of <=7 base pairs	0	1	24	24	NA	100	85.75	100
Substitution	ERBB4_2522A>G	Substitution in a non-repetitive region or a repetitive region of <=7 base pairs	0	1	24	24	NA	100	85.75	100
Substitution	NFE2L2_88C>T	Substitution in a non-repetitive region or a repetitive region of <=7 base pairs	0	1	24	24	NA	100	85.75	100
Substitution	PTCH1_2579A>C	Substitution in a non-repetitive region or a repetitive region of <=7 base pairs	0	1	24	24	NA	100	85.75	100
Substitution	MSH3_188C>A	Substitution in a non-repetitive region or a repetitive region of <=7 base pairs	1	0	18	24	75	NA	53.29	90.23
Substitution	TET2_521C>A	Substitution in a non-repetitive region or a repetitive region of <=7 base pairs	0	1	24	24	NA	100	85.75	100
Substitution	MLL_158C>T	Substitution in a non-repetitive region or a repetitive region of <=7 base pairs	0	1	24	24	NA	100	85.75	100
Substitution	TET2_5238T>A	Substitution in a non-repetitive region or a repetitive region of <=7 base pairs	0	1	24	24	NA	100	85.75	100
Substitution	NOTCH1_5273G>A	Substitution in a non-repetitive region or a repetitive region of <=7 base pairs	0	1	24	24	NA	100	85.75	100
Substitution	EZH2_1165G>A	Substitution in a non-repetitive region or a repetitive region of <=7 base pairs	0	1	24	24	NA	100	85.75	100
Substitution	MLL_6952G>A	Substitution in a non-repetitive region or a repetitive region of <=7 base pairs	0	1	24	24	NA	100	85.75	100
Substitution	MLL_7082C>G	Substitution in a non-repetitive region or a repetitive region of <=7 base pairs	0	1	24	24	NA	100	85.75	100
Substitution	KEL_272C>T	Substitution in a non-repetitive region or a repetitive region of <=7 base pairs	0	1	24	24	NA	100	85.75	100
Substitution	NOTCH2_161C>T	Substitution in a non-repetitive region or a repetitive region of <=7 base pairs	0	1	24	24	NA	100	85.75	100
Substitution	PIK3C2B_745T>G	Substitution in a non-repetitive region or a repetitive region of <=7 base pairs	0	1	24	24	NA	100	85.75	100
Substitution	CIC_1634C>T	Substitution in a non-repetitive region or a repetitive region of <=7 base pairs	0	1	24	24	NA	100	85.75	100
Substitution	CARD11_2275C>T	Substitution in a non-repetitive region or a repetitive region of <=7 base pairs	0	1	24	24	NA	100	85.75	100
Substitution	GSK3B_930T>A	Substitution in a non-repetitive region or a repetitive region of <=7 base pairs	0	1	24	24	NA	100	85.75	100
Substitution	H3F3A_335C>T	Substitution in a non-repetitive region or a repetitive region of <=7 base pairs	0	1	24	24	NA	100	85.75	100
Substitution	H3F3A_344C>G	Substitution in a non-repetitive region or a repetitive region of <=7 base pairs	0	1	24	24	NA	100	85.75	100
Substitution	HNF1A_1468A>G	Substitution in a non-repetitive region or a repetitive region of <=7 base pairs	0	1	24	24	NA	100	85.75	100
Substitution	MST1R_2839C>T	Substitution in a non-repetitive region or a repetitive region of <=7 base pairs	1	0	24	24	100	NA	85.75	100
Substitution	MST1R_292G>A	Substitution in a non-repetitive region or a repetitive region of <=7 base pairs	0	1	24	24	NA	100	85.75	100
Substitution	CREBBP_3891C>G	Substitution in a non-repetitive region or a repetitive region of <=7 base pairs	0	1	24	24	NA	100	85.75	100
Substitution	CREBBP_4110G>T	Substitution in a non-repetitive region or a repetitive region of <=7 base pairs	0	1	24	24	NA	100	85.75	100
Substitution	CREBBP_4561-1G>T	Substitution in a non-repetitive region or a repetitive region of <=7 base pairs	0	1	24	24	NA	100	85.75	100
Substitution	CREBBP_7255G>A	Substitution in a non-repetitive region or a repetitive region of <=7 base pairs	0	1	24	24	NA	100	85.75	100
Substitution	TYRO3_830C>T	Substitution in a non-repetitive region or a repetitive region of <=7 base pairs	0	1	24	24	NA	100	85.75	100
Substitution	U2AF1_101C>T	Substitution in a non-repetitive region or a repetitive region of <=7 base pairs	1	0	16	24	66.67	NA	44.68	84.37
Substitution	MST1R_4020G>T	Substitution in a non-repetitive region or a repetitive region of <=7 base pairs	1	0	24	24	100	NA	85.75	100
Substitution	CSF3R_1090G>T	Substitution in a non-repetitive region or a repetitive region of <=7 base pairs	1	0	24	24	100	NA	85.75	100
Substitution	IGF1R_2036A>T	Substitution in a non-repetitive region or a repetitive region of <=7 base pairs	0	1	24	24	NA	100	85.75	100
Substitution	CTCF_832C>T	Substitution in a non-repetitive region or a repetitive region of <=7 base pairs	0	1	24	24	NA	100	85.75	100
Substitution	EPHB1_207C>A	Substitution in a non-repetitive region or a repetitive region of <=7 base pairs	0	1	24	24	NA	100	85.75	100
Substitution	WHSC1L1_3805G>A	Substitution in a non-repetitive region or a repetitive region of <=7 base pairs	1	0	22	24	91.67	NA	73	98.97
Substitution	IRS2_2261A>C	Substitution in a non-repetitive region or a repetitive region of <=7 base pairs	1	0	24	24	100	NA	85.75	100
Substitution	IRS2_2392G>A	Substitution in a non-repetitive region or a repetitive region of <=7 base pairs	1	0	20	24	83.33	NA	62.62	95.26
Substitution	IRS2_2635G>A	Substitution in a non-repetitive region or a repetitive region of <=7 base pairs	0	1	24	24	NA	100	85.75	100
Substitution	IRS2_2645G>C	Substitution in a non-repetitive region or a repetitive region of <=7 base pairs	0	1	24	24	NA	100	85.75	100
Substitution	RET_1493C>T	Substitution in a non-repetitive region or a repetitive region of <=7 base pairs	0	1	24	24	NA	100	85.75	100
Substitution	STAG2_1198A>C	Substitution in a non-repetitive region or a repetitive region of <=7 base pairs	0	1	24	24	NA	100	85.75	100
Substitution	MDM4_1162C>G	Substitution in a non-repetitive region or a repetitive region of <=7 base pairs	1	0	24	24	100	NA	85.75	100
Substitution	MED12_3215A>G	Substitution in a non-repetitive region or a repetitive region of <=7 base pairs	0	1	24	24	NA	100	85.75	100
Substitution	JAK2_124T>C	Substitution in a non-repetitive region or a repetitive region of <=7 base pairs	0	1	24	24	NA	100	85.75	100
Substitution	ZNF217_1228A>G	Substitution in a non-repetitive region or a repetitive region of <=7 base pairs	1	0	24	24	100	NA	85.75	100
Substitution	ROS1_4141+1G>A	Substitution in a non-repetitive region or a repetitive region of <=7 base pairs	0	1	17	24	NA	70.83	48.91	87.38
Substitution	JUN_889A>G	Substitution in a non-repetitive region or a repetitive region of <=7 base pairs	0	1	24	24	NA	100	85.75	100
Substitution	ZNF217_775C>T	Substitution in a non-repetitive region or a repetitive region of <=7 base pairs	1	0	24	24	100	NA	85.75	100
Substitution	KDM5A_3377T>C	Substitution in a non-repetitive region or a repetitive region of <=7 base pairs	0	1	21	24	NA	87.5	67.64	97.34
Substitution	KDM5A_3500G>A	Substitution in a non-repetitive region or a repetitive region of <=7 base pairs	1	0	22	24	91.67	NA	73	98.97
Substitution	RPTOR_1093G>A	Substitution in a non-repetitive region or a repetitive region of <=7 base pairs	1	0	17	24	70.83	NA	48.91	87.38
Substitution	RPTOR_118G>A	Substitution in a non-repetitive region or a repetitive region of <=7 base pairs	1	0	22	24	91.67	NA	73	98.97
Substitution	ERBB4_2822A>G	Substitution in a non-repetitive region or a repetitive region of <=7 base pairs	0	1	24	24	NA	100	85.75	100
Substitution	RPTOR_1635C>A	Substitution in a non-repetitive region or a repetitive region of <=7 base pairs	0	1	24	24	NA	100	85.75	100
Substitution	PDCD1_127G>T	Substitution in a non-repetitive region or a repetitive region of <=7 base pairs	0	1	24	24	NA	100	85.75	100
Substitution	KDM5C_867G>C	Substitution in a non-repetitive region or a repetitive region of <=7 base pairs	0	1	24	24	NA	100	85.75	100
Substitution	KDM6A_494G>A	Substitution in a non-repetitive region or a repetitive region of <=7 base pairs	0	1	24	24	NA	100	85.75	100
Substitution	NFE2L2_92G>C	Substitution in a non-repetitive region or a repetitive region of <=7 base pairs	0	1	24	24	NA	100	85.75	100
Substitution	KDR_3193G>A	Substitution in a non-repetitive region or a repetitive region of <=7 base pairs	0	1	24	24	NA	100	85.75	100
Substitution	SDHB_43G>A	Substitution in a non-repetitive region or a repetitive region of <=7 base pairs	1	0	22	24	91.67	NA	73	98.97
Substitution	NOTCH1_2171C>T	Substitution in a non-repetitive region or a repetitive region of <=7 base pairs	1	0	23	24	95.83	NA	78.88	99.89
Substitution	NOTCH1_2362T>C	Substitution in a non-repetitive region or a repetitive region of <=7 base pairs	0	1	24	24	NA	100	85.75	100
Substitution	DOT1L_1081G>T	Substitution in a non-repetitive region or a repetitive region of <=7 base pairs	1	0	22	24	91.67	NA	73	98.97
Substitution	DOT1L_1096G>A	Substitution in a non-repetitive region or a repetitive region of <=7 base pairs	1	0	21	24	87.5	NA	67.64	97.34
Substitution	MLH1_1381A>T	Substitution in a non-repetitive region or a repetitive region of <=7 base pairs	0	1	24	24	NA	100	85.75	100
Substitution	KEAP1_548A>G	Substitution in a non-repetitive region or a repetitive region of <=7 base pairs	0	1	24	24	NA	100	85.75	100
Substitution	PDGFRB_43G>A	Substitution in a non-repetitive region or a repetitive region of <=7 base pairs	0	1	24	24	NA	100	85.75	100
Substitution	MLL_7383G>T	Substitution in a non-repetitive region or a repetitive region of <=7 base pairs	1	0	24	24	100	NA	85.75	100
Substitution	FAM123B_586G>A	Substitution in a non-repetitive region or a repetitive region of <=7 base pairs	0	1	24	24	NA	100	85.75	100
Substitution	SMARCA4_3986G>A	Substitution in a non-repetitive region or a repetitive region of <=7 base pairs	1	0	12	24	50	NA	29.12	70.88
Substitution	NOTCH2_703A>T	Substitution in a non-repetitive region or a repetitive region of <=7 base pairs	0	1	24	24	NA	100	85.75	100
Substitution	NOTCH2_7223T>A	Substitution in a non-repetitive region or a repetitive region of <=7 base pairs	1	0	24	24	100	NA	85.75	100
Substitution	NOTCH3_1346G>A	Substitution in a non-repetitive region or a repetitive region of <=7 base pairs	0	1	24	24	NA	100	85.75	100
Substitution	EMSY_1220C>T	Substitution in a non-repetitive region or a repetitive region of <=7 base pairs	0	1	24	24	NA	100	85.75	100
Substitution	EMSY_1378A>C	Substitution in a non-repetitive region or a repetitive region of <=7 base pairs	1	0	17	24	70.83	NA	48.91	87.38
Substitution	NOTCH3_1810T>C	Substitution in a non-repetitive region or a repetitive region of <=7 base pairs	1	0	19	24	79.17	NA	57.85	92.87
Substitution	EP300_1927G>T	Substitution in a non-repetitive region or a repetitive region of <=7 base pairs	0	1	24	24	NA	100	85.75	100
Substitution	EP300_2201A>G	Substitution in a non-repetitive region or a repetitive region of <=7 base pairs	0	1	24	24	NA	100	85.75	100
Substitution	LTK_1819C>T	Substitution in a non-repetitive region or a repetitive region of <=7 base pairs	1	0	24	24	100	NA	85.75	100
Substitution	EP300_2662C>T	Substitution in a non-repetitive region or a repetitive region of <=7 base pairs	0	1	24	24	NA	100	85.75	100
Substitution	LTK_2180G>A	Substitution in a non-repetitive region or a repetitive region of <=7 base pairs	0	1	24	24	NA	100	85.75	100
Substitution	NOTCH3_3850C>T	Substitution in a non-repetitive region or a repetitive region of <=7 base pairs	1	0	14	24	58.33	NA	36.64	77.89
Substitution	NOTCH3_415G>A	Substitution in a non-repetitive region or a repetitive region of <=7 base pairs	0	1	24	24	NA	100	85.75	100
Substitution	NOTCH3_4212G>T	Substitution in a non-repetitive region or a repetitive region of <=7 base pairs	1	0	12	24	50	NA	29.12	70.88
Substitution	LTK_522G>T	Substitution in a non-repetitive region or a repetitive region of <=7 base pairs	0	1	24	24	NA	100	85.75	100
Substitution	NOTCH3_6061G>A	Substitution in a non-repetitive region or a repetitive region of <=7 base pairs	0	1	24	24	NA	100	85.75	100
Substitution	EP300_5602A>T	Substitution in a non-repetitive region or a repetitive region of <=7 base pairs	0	1	24	24	NA	100	85.75	100
Substitution	EP300_6045G>A	Substitution in a non-repetitive region or a repetitive region of <=7 base pairs	0	1	24	24	NA	100	85.75	100
Substitution	EP300_6354G>A	Substitution in a non-repetitive region or a repetitive region of <=7 base pairs	1	0	23	24	95.83	NA	78.88	99.89
Substitution	NOTCH3_6611C>T	Substitution in a non-repetitive region or a repetitive region of <=7 base pairs	0	1	24	24	NA	100	85.75	100
Substitution	MAP2K4_3G>C	Substitution in a non-repetitive region or a repetitive region of <=7 base pairs	0	1	24	24	NA	100	85.75	100
Substitution	MAP3K1_1684C>T	Substitution in a non-repetitive region or a repetitive region of <=7 base pairs	0	1	24	24	NA	100	85.75	100
Substitution	MAP3K1_209T>C	Substitution in a non-repetitive region or a repetitive region of <=7 base pairs	0	1	24	24	NA	100	85.75	100
Substitution	EP300_6923G>A	Substitution in a non-repetitive region or a repetitive region of <=7 base pairs	0	1	24	24	NA	100	85.75	100
Substitution	EPHA3_2249G>A	Substitution in a non-repetitive region or a repetitive region of <=7 base pairs	0	1	24	24	NA	100	85.75	100
Substitution	EPHA3_2536C>A	Substitution in a non-repetitive region or a repetitive region of <=7 base pairs	0	1	24	24	NA	100	85.75	100
Substitution	NTRK1_16C>T	Substitution in a non-repetitive region or a repetitive region of <=7 base pairs	0	1	24	24	NA	100	85.75	100
Substitution	NTRK1_253C>A	Substitution in a non-repetitive region or a repetitive region of <=7 base pairs	0	1	24	24	NA	100	85.75	100
Substitution	NTRK1_53G>A	Substitution in a non-repetitive region or a repetitive region of <=7 base pairs	1	0	24	24	100	NA	85.75	100
Substitution	EPHB1_1973C>T	Substitution in a non-repetitive region or a repetitive region of <=7 base pairs	0	1	24	24	NA	100	85.75	100
Substitution	MAP3K1_716G>A	Substitution in a non-repetitive region or a repetitive region of <=7 base pairs	0	1	24	24	NA	100	85.75	100
Substitution	NTRK3_28T>C	Substitution in a non-repetitive region or a repetitive region of <=7 base pairs	0	1	24	24	NA	100	85.75	100
Substitution	MCL1_436G>T	Substitution in a non-repetitive region or a repetitive region of <=7 base pairs	0	1	24	24	NA	100	85.75	100
Substitution	XPO1_891G>A	Substitution in a non-repetitive region or a repetitive region of <=7 base pairs	0	1	24	24	NA	100	85.75	100
Substitution	TET2_4513_4515GCA>ACG	Substitution in a non-repetitive region or a repetitive region of <=7 base pairs	0	1	24	24	NA	100	85.75	100
Substitution	TET2_4513G>A	Substitution in a non-repetitive region or a repetitive region of <=7 base pairs	0	1	24	24	NA	100	85.75	100
Substitution	MDM4_1193C>T	Substitution in a non-repetitive region or a repetitive region of <=7 base pairs	0	1	24	24	NA	100	85.75	100
Substitution	MED12_1253G>A	Substitution in a non-repetitive region or a repetitive region of <=7 base pairs	1	0	22	24	91.67	NA	73	98.97
Substitution	MED12_3607T>G	Substitution in a non-repetitive region or a repetitive region of <=7 base pairs	0	1	24	24	NA	100	85.75	100
Substitution	MED12_3722C>T	Substitution in a non-repetitive region or a repetitive region of <=7 base pairs	1	0	22	24	91.67	NA	73	98.97
Substitution	MED12_3907G>A	Substitution in a non-repetitive region or a repetitive region of <=7 base pairs	0	1	24	24	NA	100	85.75	100
Substitution	MED12_4393C>T	Substitution in a non-repetitive region or a repetitive region of <=7 base pairs	0	1	24	24	NA	100	85.75	100
Substitution	MED12_5059C>T	Substitution in a non-repetitive region or a repetitive region of <=7 base pairs	0	1	24	24	NA	100	85.75	100
Substitution	MEF2B_848G>T	Substitution in a non-repetitive region or a repetitive region of <=7 base pairs	1	0	22	24	91.67	NA	73	98.97
Substitution	PBRM1_2530A>G	Substitution in a non-repetitive region or a repetitive region of <=7 base pairs	0	1	24	24	NA	100	85.75	100
Substitution	TEK_351G>C	Substitution in a non-repetitive region or a repetitive region of <=7 base pairs	0	1	24	24	NA	100	85.75	100
Substitution	PDCD1_399G>T	Substitution in a non-repetitive region or a repetitive region of <=7 base pairs	1	0	20	24	83.33	NA	62.62	95.26
Substitution	MERTK_986A>G	Substitution in a non-repetitive region or a repetitive region of <=7 base pairs	0	1	24	24	NA	100	85.75	100
Substitution	RPTOR_2101G>A	Substitution in a non-repetitive region or a repetitive region of <=7 base pairs	1	0	20	24	83.33	NA	62.62	95.26
Substitution	NFKBIA_341C>A	Substitution in a non-repetitive region or a repetitive region of <=7 base pairs	1	0	16	24	66.67	NA	44.68	84.37
Substitution	PDGFRA_517G>A	Substitution in a non-repetitive region or a repetitive region of <=7 base pairs	0	1	24	24	NA	100	85.75	100
Substitution	PDGFRA_599C>G	Substitution in a non-repetitive region or a repetitive region of <=7 base pairs	0	1	24	24	NA	100	85.75	100
Substitution	MITF_76G>A	Substitution in a non-repetitive region or a repetitive region of <=7 base pairs	1	0	17	24	70.83	NA	48.91	87.38
Substitution	PTCH1_3936G>T	Substitution in a non-repetitive region or a repetitive region of <=7 base pairs	0	1	24	24	NA	100	85.75	100
Substitution	MKNK1_1269G>T	Substitution in a non-repetitive region or a repetitive region of <=7 base pairs	0	1	24	24	NA	100	85.75	100
Substitution	PDGFRB_1189C>T	Substitution in a non-repetitive region or a repetitive region of <=7 base pairs	0	1	24	24	NA	100	85.75	100
Substitution	NOTCH1_3461G>A	Substitution in a non-repetitive region or a repetitive region of <=7 base pairs	0	1	24	24	NA	100	85.75	100
Substitution	TET2_464C>T	Substitution in a non-repetitive region or a repetitive region of <=7 base pairs	0	1	24	24	NA	100	85.75	100
Substitution	NOTCH1_4799T>C	Substitution in a non-repetitive region or a repetitive region of <=7 base pairs	1	0	24	24	100	NA	85.75	100
Substitution	NOTCH1_4880G>A	Substitution in a non-repetitive region or a repetitive region of <=7 base pairs	0	1	24	24	NA	100	85.75	100
Substitution	ESR1_424C>T	Substitution in a non-repetitive region or a repetitive region of <=7 base pairs	0	1	24	24	NA	100	85.75	100
Substitution	SF3B1_256G>A	Substitution in a non-repetitive region or a repetitive region of <=7 base pairs	1	0	19	24	79.17	NA	57.85	92.87
Substitution	SF3B1_3382G>A	Substitution in a non-repetitive region or a repetitive region of <=7 base pairs	1	0	24	24	100	NA	85.75	100
Substitution	MLL_4678G>A	Substitution in a non-repetitive region or a repetitive region of <=7 base pairs	1	0	13	24	54.17	NA	32.82	74.45
Substitution	PIK3C2B_3122G>C	Substitution in a non-repetitive region or a repetitive region of <=7 base pairs	0	1	20	24	NA	83.33	62.62	95.26
Substitution	MLL2_6629C>T	Substitution in a non-repetitive region or a repetitive region of <=7 base pairs	1	0	24	24	100	NA	85.75	100
Substitution	FANCA_1840C>T	Substitution in a non-repetitive region or a repetitive region of <=7 base pairs	0	1	24	24	NA	100	85.75	100
Substitution	FANCA_2109G>C	Substitution in a non-repetitive region or a repetitive region of <=7 base pairs	0	1	24	24	NA	100	85.75	100
Substitution	RAC1_53G>A	Substitution in a non-repetitive region or a repetitive region of <=7 base pairs	1	0	15	24	62.5	NA	40.59	81.2
Substitution	MLL2_16430G>A	Substitution in a non-repetitive region or a repetitive region of <=7 base pairs	1	0	23	24	95.83	NA	78.88	99.89
Substitution	MLL2_1952C>T	Substitution in a non-repetitive region or a repetitive region of <=7 base pairs	0	1	24	24	NA	100	85.75	100
Substitution	RAD51C_115C>A	Substitution in a non-repetitive region or a repetitive region of <=7 base pairs	1	0	23	24	95.83	NA	78.88	99.89
Substitution	FANCL_783A>C	Substitution in a non-repetitive region or a repetitive region of <=7 base pairs	0	1	24	24	NA	100	85.75	100
Substitution	FANCL_860T>G	Substitution in a non-repetitive region or a repetitive region of <=7 base pairs	0	1	24	24	NA	100	85.75	100
Substitution	FAS_579G>T	Substitution in a non-repetitive region or a repetitive region of <=7 base pairs	0	1	24	24	NA	100	85.75	100
Substitution	FBXW7_1393C>T	Substitution in a non-repetitive region or a repetitive region of <=7 base pairs	0	1	24	24	NA	100	85.75	100
Substitution	FBXW7_1513C>T	Substitution in a non-repetitive region or a repetitive region of <=7 base pairs	1	0	23	24	95.83	NA	78.88	99.89
Substitution	FGF14_68G>A	Substitution in a non-repetitive region or a repetitive region of <=7 base pairs	0	1	24	24	NA	100	85.75	100
Substitution	FGF19_336+1G>A	Substitution in a non-repetitive region or a repetitive region of <=7 base pairs	0	1	24	24	NA	100	85.75	100
Substitution	FGF19_383C>T	Substitution in a non-repetitive region or a repetitive region of <=7 base pairs	1	0	23	24	95.83	NA	78.88	99.89
Substitution	PMS2_139C>G	Substitution in a non-repetitive region or a repetitive region of <=7 base pairs	1	0	15	24	62.5	NA	40.59	81.2
Substitution	MLL2_5473G>A	Substitution in a non-repetitive region or a repetitive region of <=7 base pairs	1	0	24	24	100	NA	85.75	100
Substitution	MLL2_5541G>T	Substitution in a non-repetitive region or a repetitive region of <=7 base pairs	0	1	24	24	NA	100	85.75	100
Substitution	FGF4_175C>T	Substitution in a non-repetitive region or a repetitive region of <=7 base pairs	0	1	24	24	NA	100	85.75	100
Substitution	MLL2_6284G>A	Substitution in a non-repetitive region or a repetitive region of <=7 base pairs	1	0	21	24	87.5	NA	67.64	97.34
Substitution	PMS2_2324A>G	Substitution in a non-repetitive region or a repetitive region of <=7 base pairs	0	1	24	24	NA	100	85.75	100
Substitution	PMS2_2396G>A	Substitution in a non-repetitive region or a repetitive region of <=7 base pairs	0	1	24	24	NA	100	85.75	100
Substitution	POLD1_1363G>T	Substitution in a non-repetitive region or a repetitive region of <=7 base pairs	0	1	24	24	NA	100	85.75	100
Substitution	MLL2_6733C>G	Substitution in a non-repetitive region or a repetitive region of <=7 base pairs	0	1	24	24	NA	100	85.75	100
Substitution	POLD1_2237G>T	Substitution in a non-repetitive region or a repetitive region of <=7 base pairs	1	0	16	24	66.67	NA	44.68	84.37
Substitution	POLD1_3047G>A	Substitution in a non-repetitive region or a repetitive region of <=7 base pairs	0	1	24	24	NA	100	85.75	100
Substitution	POLD1_328C>T	Substitution in a non-repetitive region or a repetitive region of <=7 base pairs	1	0	17	24	70.83	NA	48.91	87.38
Substitution	MAP3K1_622C>T	Substitution in a non-repetitive region or a repetitive region of <=7 base pairs	0	1	24	24	NA	100	85.75	100
Substitution	SPEN_8521A>G	Substitution in a non-repetitive region or a repetitive region of <=7 base pairs	1	0	24	24	100	NA	85.75	100
Substitution	MYCL1_641G>A	Substitution in a non-repetitive region or a repetitive region of <=7 base pairs	0	1	24	24	NA	100	85.75	100
Substitution	XPO1_1528G>A	Substitution in a non-repetitive region or a repetitive region of <=7 base pairs	1	0	24	24	100	NA	85.75	100
Substitution	MLL2_845C>T	Substitution in a non-repetitive region or a repetitive region of <=7 base pairs	1	0	23	24	95.83	NA	78.88	99.89
Substitution	NOTCH3_4607G>A	Substitution in a non-repetitive region or a repetitive region of <=7 base pairs	0	1	24	24	NA	100	85.75	100
Substitution	MED12_2351G>A	Substitution in a non-repetitive region or a repetitive region of <=7 base pairs	1	0	15	24	62.5	NA	40.59	81.2
Substitution	POLE_3587C>T	Substitution in a non-repetitive region or a repetitive region of <=7 base pairs	1	0	12	24	50	NA	29.12	70.88
Substitution	POLE_3790A>C	Substitution in a non-repetitive region or a repetitive region of <=7 base pairs	0	1	24	24	NA	100	85.75	100
Substitution	SF3B1_3128C>T	Substitution in a non-repetitive region or a repetitive region of <=7 base pairs	1	0	21	24	87.5	NA	67.64	97.34
Substitution	POLE_5480C>T	Substitution in a non-repetitive region or a repetitive region of <=7 base pairs	0	1	24	24	NA	100	85.75	100
Substitution	MLL2_9995C>T	Substitution in a non-repetitive region or a repetitive region of <=7 base pairs	0	1	24	24	NA	100	85.75	100
Substitution	MPL_1367G>A	Substitution in a non-repetitive region or a repetitive region of <=7 base pairs	1	0	24	24	100	NA	85.75	100
Substitution	MRE11A_1482A>T	Substitution in a non-repetitive region or a repetitive region of <=7 base pairs	0	1	24	24	NA	100	85.75	100
Substitution	PPP2R1A_1735G>A	Substitution in a non-repetitive region or a repetitive region of <=7 base pairs	0	1	24	24	NA	100	85.75	100
Substitution	PPP2R2A_562G>A	Substitution in a non-repetitive region or a repetitive region of <=7 base pairs	0	1	24	24	NA	100	85.75	100
Substitution	MSH2_1399G>A	Substitution in a non-repetitive region or a repetitive region of <=7 base pairs	0	1	24	24	NA	100	85.75	100
Substitution	MTOR_5350C>T	Substitution in a non-repetitive region or a repetitive region of <=7 base pairs	0	1	24	24	NA	100	85.75	100
Substitution	PRKCI_313G>T	Substitution in a non-repetitive region or a repetitive region of <=7 base pairs	0	1	24	24	NA	100	85.75	100
Substitution	MSH2_923G>A	Substitution in a non-repetitive region or a repetitive region of <=7 base pairs	0	1	22	24	NA	91.67	73	98.97
Substitution	NF2_1387G>A	Substitution in a non-repetitive region or a repetitive region of <=7 base pairs	0	1	24	24	NA	100	85.75	100
Substitution	ZNF703_1309C>A	Substitution in a non-repetitive region or a repetitive region of <=7 base pairs	0	1	24	24	NA	100	85.75	100
Substitution	MERTK_1334G>A	Substitution in a non-repetitive region or a repetitive region of <=7 base pairs	0	1	24	24	NA	100	85.75	100
Substitution	ZNF703_928C>G	Substitution in a non-repetitive region or a repetitive region of <=7 base pairs	0	1	24	24	NA	100	85.75	100
Substitution	RAD21_1460C>A	Substitution in a non-repetitive region or a repetitive region of <=7 base pairs	0	1	24	24	NA	100	85.75	100
Substitution	RAD51_290G>A	Substitution in a non-repetitive region or a repetitive region of <=7 base pairs	0	1	24	24	NA	100	85.75	100
Substitution	TSC1_965T>C	Substitution in a non-repetitive region or a repetitive region of <=7 base pairs	1	0	24	24	100	NA	85.75	100
Substitution	NFKBIA_921C>A	Substitution in a non-repetitive region or a repetitive region of <=7 base pairs	1	0	18	24	75	NA	53.29	90.23
Substitution	NKX2-1_26C>T	Substitution in a non-repetitive region or a repetitive region of <=7 base pairs	0	1	24	24	NA	100	85.75	100
Substitution	SDHA_1751C>T	Substitution in a non-repetitive region or a repetitive region of <=7 base pairs	0	1	24	24	NA	100	85.75	100
Substitution	PTCH1_3890G>A	Substitution in a non-repetitive region or a repetitive region of <=7 base pairs	0	1	24	24	NA	100	85.75	100
Substitution	PTCH1_959C>T	Substitution in a non-repetitive region or a repetitive region of <=7 base pairs	0	1	24	24	NA	100	85.75	100
Substitution	NOTCH1_1969G>T	Substitution in a non-repetitive region or a repetitive region of <=7 base pairs	0	1	24	24	NA	100	85.75	100
Substitution	NOTCH1_3443A>C	Substitution in a non-repetitive region or a repetitive region of <=7 base pairs	0	1	24	24	NA	100	85.75	100
Substitution	HSD3B1_62G>A	Substitution in a non-repetitive region or a repetitive region of <=7 base pairs	0	1	24	24	NA	100	85.75	100
Substitution	SGK1_272C>T	Substitution in a non-repetitive region or a repetitive region of <=7 base pairs	0	1	24	24	NA	100	85.75	100
Substitution	PIK3C2B_3739G>T	Substitution in a non-repetitive region or a repetitive region of <=7 base pairs	0	1	24	24	NA	100	85.75	100
Substitution	RNF43_730G>A	Substitution in a non-repetitive region or a repetitive region of <=7 base pairs	0	1	24	24	NA	100	85.75	100
Substitution	SMARCA4_2653C>T	Substitution in a non-repetitive region or a repetitive region of <=7 base pairs	1	0	18	24	75	NA	53.29	90.23
Substitution	MUTYH_1145G>A	Substitution in a non-repetitive region or a repetitive region of <=7 base pairs	0	1	24	24	NA	100	85.75	100
Substitution	GRM3_130C>A	Substitution in a non-repetitive region or a repetitive region of <=7 base pairs	0	1	24	24	NA	100	85.75	100
Substitution	GRM3_1877A>G	Substitution in a non-repetitive region or a repetitive region of <=7 base pairs	0	1	24	24	NA	100	85.75	100
Substitution	MSH6_663A>C	Substitution in a non-repetitive region or a repetitive region of <=7 base pairs	0	1	24	24	NA	100	85.75	100
Substitution	MSH6_88G>A	Substitution in a non-repetitive region or a repetitive region of <=7 base pairs	0	1	24	24	NA	100	85.75	100
Substitution	MST1R_1193T>C	Substitution in a non-repetitive region or a repetitive region of <=7 base pairs	0	1	24	24	NA	100	85.75	100
Substitution	RAD21_1420C>T	Substitution in a non-repetitive region or a repetitive region of <=7 base pairs	0	1	24	24	NA	100	85.75	100
Substitution	RAD21_892C>G	Substitution in a non-repetitive region or a repetitive region of <=7 base pairs	0	1	24	24	NA	100	85.75	100
Substitution	MYCL1_260G>A	Substitution in a non-repetitive region or a repetitive region of <=7 base pairs	0	1	24	24	NA	100	85.75	100
Substitution	RAD51B_857C>T	Substitution in a non-repetitive region or a repetitive region of <=7 base pairs	1	0	24	24	100	NA	85.75	100
Substitution	LTK_344G>A	Substitution in a non-repetitive region or a repetitive region of <=7 base pairs	0	1	24	24	NA	100	85.75	100
Substitution	RAD51D_866G>T	Substitution in a non-repetitive region or a repetitive region of <=7 base pairs	0	1	24	24	NA	100	85.75	100
Substitution	MST1R_3524C>G	Substitution in a non-repetitive region or a repetitive region of <=7 base pairs	0	1	24	24	NA	100	85.75	100
Substitution	RARA_138C>A	Substitution in a non-repetitive region or a repetitive region of <=7 base pairs	0	1	24	24	NA	100	85.75	100
Substitution	RICTOR_616G>A	Substitution in a non-repetitive region or a repetitive region of <=7 base pairs	0	1	24	24	NA	100	85.75	100
Substitution	MAP3K1_233_234TC>CT	Substitution in a non-repetitive region or a repetitive region of <=7 base pairs	0	1	16	24	NA	66.67	44.68	84.37
Substitution	SPEN_5020G>T	Substitution in a non-repetitive region or a repetitive region of <=7 base pairs	0	1	24	24	NA	100	85.75	100
Substitution	MTOR_1436_1437AT>GC	Substitution in a non-repetitive region or a repetitive region of <=7 base pairs	0	1	24	24	NA	100	85.75	100
Substitution	MTOR_1436A>G	Substitution in a non-repetitive region or a repetitive region of <=7 base pairs	0	1	24	24	NA	100	85.75	100
Substitution	MTOR_1607A>G	Substitution in a non-repetitive region or a repetitive region of <=7 base pairs	0	1	24	24	NA	100	85.75	100
Substitution	RNF43_952G>T	Substitution in a non-repetitive region or a repetitive region of <=7 base pairs	0	1	24	24	NA	100	85.75	100
Substitution	MUTYH_1234C>T	Substitution in a non-repetitive region or a repetitive region of <=7 base pairs	0	1	24	24	NA	100	85.75	100
Substitution	IKBKE_640G>A	Substitution in a non-repetitive region or a repetitive region of <=7 base pairs	1	0	23	24	95.83	NA	78.88	99.89
Substitution	SMARCA4_500G>A	Substitution in a non-repetitive region or a repetitive region of <=7 base pairs	0	1	24	24	NA	100	85.75	100
Substitution	NTRK2_1070G>T	Substitution in a non-repetitive region or a repetitive region of <=7 base pairs	0	1	24	24	NA	100	85.75	100
Substitution	PBRM1_4589A>G	Substitution in a non-repetitive region or a repetitive region of <=7 base pairs	0	1	24	24	NA	100	85.75	100
Substitution	NTRK2_1591C>G	Substitution in a non-repetitive region or a repetitive region of <=7 base pairs	0	1	24	24	NA	100	85.75	100
Substitution	MYCL1_420C>G	Substitution in a non-repetitive region or a repetitive region of <=7 base pairs	0	1	24	24	NA	100	85.75	100
Substitution	RBM10_1685G>A	Substitution in a non-repetitive region or a repetitive region of <=7 base pairs	0	1	24	24	NA	100	85.75	100
Substitution	RBM10_17G>T	Substitution in a non-repetitive region or a repetitive region of <=7 base pairs	0	1	24	24	NA	100	85.75	100
Substitution	SNCAIP_2462C>A	Substitution in a non-repetitive region or a repetitive region of <=7 base pairs	0	1	24	24	NA	100	85.75	100
Substitution	NOTCH3_4855C>A	Substitution in a non-repetitive region or a repetitive region of <=7 base pairs	1	0	21	24	87.5	NA	67.64	97.34
Substitution	NOTCH3_6532C>T	Substitution in a non-repetitive region or a repetitive region of <=7 base pairs	0	1	24	24	NA	100	85.75	100
Substitution	STAT3_1516G>A	Substitution in a non-repetitive region or a repetitive region of <=7 base pairs	1	0	23	24	95.83	NA	78.88	99.89
Substitution	SOCS1_528G>T	Substitution in a non-repetitive region or a repetitive region of <=7 base pairs	0	1	24	24	NA	100	85.75	100
Substitution	SOX9_193G>T	Substitution in a non-repetitive region or a repetitive region of <=7 base pairs	0	1	24	24	NA	100	85.75	100
Substitution	SUFU_1338T>A	Substitution in a non-repetitive region or a repetitive region of <=7 base pairs	1	0	22	24	91.67	NA	73	98.97
Substitution	PARP2_1538A>G	Substitution in a non-repetitive region or a repetitive region of <=7 base pairs	0	1	24	24	NA	100	85.75	100
Substitution	ROS1_1903A>T	Substitution in a non-repetitive region or a repetitive region of <=7 base pairs	0	1	24	24	NA	100	85.75	100
Substitution	SMARCA4_3730C>T	Substitution in a non-repetitive region or a repetitive region of <=7 base pairs	1	0	23	24	95.83	NA	78.88	99.89
Substitution	SMARCA4_3731G>A	Substitution in a non-repetitive region or a repetitive region of <=7 base pairs	1	0	22	24	91.67	NA	73	98.97
Substitution	TEK_2746A>G	Substitution in a non-repetitive region or a repetitive region of <=7 base pairs	0	1	24	24	NA	100	85.75	100
Substitution	TEK_3053A>G	Substitution in a non-repetitive region or a repetitive region of <=7 base pairs	0	1	24	24	NA	100	85.75	100
Substitution	TNFRSF14_518A>G	Substitution in a non-repetitive region or a repetitive region of <=7 base pairs	0	1	24	24	NA	100	85.75	100
Substitution	RPTOR_2971C>T	Substitution in a non-repetitive region or a repetitive region of <=7 base pairs	0	1	24	24	NA	100	85.75	100
Substitution	TET2_1765A>G	Substitution in a non-repetitive region or a repetitive region of <=7 base pairs	0	1	24	24	NA	100	85.75	100
Substitution	NKX2-1_499C>T	Substitution in a non-repetitive region or a repetitive region of <=7 base pairs	0	1	24	24	NA	100	85.75	100
Substitution	SNCAIP_1087G>A	Substitution in a non-repetitive region or a repetitive region of <=7 base pairs	0	1	24	24	NA	100	85.75	100
Substitution	SETD2_3097A>G	Substitution in a non-repetitive region or a repetitive region of <=7 base pairs	0	1	23	24	NA	95.83	78.88	99.89
Substitution	LYN_647A>G	Substitution in a non-repetitive region or a repetitive region of <=7 base pairs	0	1	24	24	NA	100	85.75	100
Substitution	SOX2_112C>T	Substitution in a non-repetitive region or a repetitive region of <=7 base pairs	1	0	20	24	83.33	NA	62.62	95.26
Substitution	SOX9_1126C>T	Substitution in a non-repetitive region or a repetitive region of <=7 base pairs	0	1	24	24	NA	100	85.75	100
Substitution	TGFBR2_1047G>C	Substitution in a non-repetitive region or a repetitive region of <=7 base pairs	0	1	24	24	NA	100	85.75	100
Substitution	TGFBR2_1285G>T	Substitution in a non-repetitive region or a repetitive region of <=7 base pairs	0	1	24	24	NA	100	85.75	100
Substitution	PIK3R1_961G>A	Substitution in a non-repetitive region or a repetitive region of <=7 base pairs	0	1	24	24	NA	100	85.75	100
Substitution	NOTCH1_715G>A	Substitution in a non-repetitive region or a repetitive region of <=7 base pairs	1	0	20	24	83.33	NA	62.62	95.26
Substitution	PIK3C2G_4067C>G	Substitution in a non-repetitive region or a repetitive region of <=7 base pairs	1	0	23	24	95.83	NA	78.88	99.89
Substitution	SMARCA4_1765G>A	Substitution in a non-repetitive region or a repetitive region of <=7 base pairs	0	1	24	24	NA	100	85.75	100
Substitution	PIK3C2B_4904G>C	Substitution in a non-repetitive region or a repetitive region of <=7 base pairs	0	1	24	24	NA	100	85.75	100
Substitution	TBX3_1543G>A	Substitution in a non-repetitive region or a repetitive region of <=7 base pairs	0	1	24	24	NA	100	85.75	100
Substitution	MLL2_11250G>T	Substitution in a non-repetitive region or a repetitive region of <=7 base pairs	0	1	24	24	NA	100	85.75	100
Substitution	TNFAIP3_2245C>T	Substitution in a non-repetitive region or a repetitive region of <=7 base pairs	1	0	24	24	100	NA	85.75	100
Substitution	MLL2_12134A>G	Substitution in a non-repetitive region or a repetitive region of <=7 base pairs	0	1	24	24	NA	100	85.75	100
Substitution	NOTCH2_263C>T	Substitution in a non-repetitive region or a repetitive region of <=7 base pairs	0	1	24	24	NA	100	85.75	100
Substitution	SMARCA4_2729C>T	Substitution in a non-repetitive region or a repetitive region of <=7 base pairs	0	1	24	24	NA	100	85.75	100
Substitution	SMARCA4_3575G>A	Substitution in a non-repetitive region or a repetitive region of <=7 base pairs	1	0	16	24	66.67	NA	44.68	84.37
Substitution	NOTCH2_5663C>G	Substitution in a non-repetitive region or a repetitive region of <=7 base pairs	0	1	24	24	NA	100	85.75	100
Substitution	U2AF1_8A>T	Substitution in a non-repetitive region or a repetitive region of <=7 base pairs	0	1	24	24	NA	100	85.75	100
Substitution	NTRK2_412C>T	Substitution in a non-repetitive region or a repetitive region of <=7 base pairs	0	1	24	24	NA	100	85.75	100
Substitution	WHSC1L1_2564G>T	Substitution in a non-repetitive region or a repetitive region of <=7 base pairs	0	1	24	24	NA	100	85.75	100
Substitution	NOTCH3_338G>A	Substitution in a non-repetitive region or a repetitive region of <=7 base pairs	0	1	24	24	NA	100	85.75	100
Substitution	TSC2_1070C>T	Substitution in a non-repetitive region or a repetitive region of <=7 base pairs	0	1	24	24	NA	100	85.75	100
Substitution	PIK3R1_1156C>G	Substitution in a non-repetitive region or a repetitive region of <=7 base pairs	0	1	24	24	NA	100	85.75	100
Substitution	SOX2_805G>T	Substitution in a non-repetitive region or a repetitive region of <=7 base pairs	0	1	24	24	NA	100	85.75	100
Substitution	PIK3R1_935C>T	Substitution in a non-repetitive region or a repetitive region of <=7 base pairs	0	1	13	24	NA	54.17	32.82	74.45
Substitution	SOX9_901A>G	Substitution in a non-repetitive region or a repetitive region of <=7 base pairs	0	1	24	24	NA	100	85.75	100
Substitution	PIK3R1_18G>T	Substitution in a non-repetitive region or a repetitive region of <=7 base pairs	1	0	24	24	100	NA	85.75	100
Substitution	VHL_236G>A	Substitution in a non-repetitive region or a repetitive region of <=7 base pairs	1	0	24	24	100	NA	85.75	100
Substitution	PIK3R1_1915C>T	Substitution in a non-repetitive region or a repetitive region of <=7 base pairs	0	1	24	24	NA	100	85.75	100
Substitution	WHSC1_1915T>G	Substitution in a non-repetitive region or a repetitive region of <=7 base pairs	1	0	24	24	100	NA	85.75	100
Substitution	NTRK1_505G>A	Substitution in a non-repetitive region or a repetitive region of <=7 base pairs	0	1	24	24	NA	100	85.75	100
Substitution	SYK_696G>T	Substitution in a non-repetitive region or a repetitive region of <=7 base pairs	0	1	24	24	NA	100	85.75	100
Substitution	TBX3_108C>A	Substitution in a non-repetitive region or a repetitive region of <=7 base pairs	0	1	24	24	NA	100	85.75	100
Substitution	TET2_1923_1924GC>AT	Substitution in a non-repetitive region or a repetitive region of <=7 base pairs	0	1	24	24	NA	100	85.75	100
Substitution	SPEN_9761T>A	Substitution in a non-repetitive region or a repetitive region of <=7 base pairs	1	0	12	24	50	NA	29.12	70.88
Substitution	MLL2_2834C>G	Substitution in a non-repetitive region or a repetitive region of <=7 base pairs	0	1	24	24	NA	100	85.75	100
Substitution	TBX3_1874G>A	Substitution in a non-repetitive region or a repetitive region of <=7 base pairs	0	1	24	24	NA	100	85.75	100
Substitution	TIPARP_958T>C	Substitution in a non-repetitive region or a repetitive region of <=7 base pairs	0	1	24	24	NA	100	85.75	100
Substitution	PRKCI_706G>T	Substitution in a non-repetitive region or a repetitive region of <=7 base pairs	0	1	24	24	NA	100	85.75	100
Substitution	TSC1_1700C>T	Substitution in a non-repetitive region or a repetitive region of <=7 base pairs	1	0	23	24	95.83	NA	78.88	99.89
Substitution	PIK3C2G_2938C>T	Substitution in a non-repetitive region or a repetitive region of <=7 base pairs	0	1	24	24	NA	100	85.75	100
Substitution	PIK3C2G_3030+2T>C	Substitution in a non-repetitive region or a repetitive region of <=7 base pairs	0	1	24	24	NA	100	85.75	100
Substitution	POLD1_2135C>T	Substitution in a non-repetitive region or a repetitive region of <=7 base pairs	0	1	24	24	NA	100	85.75	100
Substitution	QKI_938C>T	Substitution in a non-repetitive region or a repetitive region of <=7 base pairs	0	1	24	24	NA	100	85.75	100
Substitution	QKI_955G>T	Substitution in a non-repetitive region or a repetitive region of <=7 base pairs	0	1	24	24	NA	100	85.75	100
Substitution	SOCS1_424G>C	Substitution in a non-repetitive region or a repetitive region of <=7 base pairs	0	1	24	24	NA	100	85.75	100
Substitution	RPTOR_3658C>T	Substitution in a non-repetitive region or a repetitive region of <=7 base pairs	0	1	24	24	NA	100	85.75	100
Substitution	TSC1_3226A>C	Substitution in a non-repetitive region or a repetitive region of <=7 base pairs	0	1	24	24	NA	100	85.75	100
Substitution	MSH2_1571G>C	Substitution in a non-repetitive region or a repetitive region of <=7 base pairs	0	1	24	24	NA	100	85.75	100
Substitution	RARA_827G>A	Substitution in a non-repetitive region or a repetitive region of <=7 base pairs	0	1	24	24	NA	100	85.75	100
Substitution	SMARCA4_505C>T	Substitution in a non-repetitive region or a repetitive region of <=7 base pairs	0	1	24	24	NA	100	85.75	100
Substitution	PRDM1_1076C>T	Substitution in a non-repetitive region or a repetitive region of <=7 base pairs	0	1	24	24	NA	100	85.75	100
Substitution	TSC2_1747G>A	Substitution in a non-repetitive region or a repetitive region of <=7 base pairs	0	1	24	24	NA	100	85.75	100
Substitution	RAD54L_958C>T	Substitution in a non-repetitive region or a repetitive region of <=7 base pairs	1	0	20	24	83.33	NA	62.62	95.26
Substitution	PRDM1_2078A>G	Substitution in a non-repetitive region or a repetitive region of <=7 base pairs	0	1	24	24	NA	100	85.75	100
Substitution	SPEN_70G>A	Substitution in a non-repetitive region or a repetitive region of <=7 base pairs	0	1	24	24	NA	100	85.75	100
Substitution	PIK3CB_1374A>G	Substitution in a non-repetitive region or a repetitive region of <=7 base pairs	0	1	24	24	NA	100	85.75	100
Substitution	WHSC1_3179G>A	Substitution in a non-repetitive region or a repetitive region of <=7 base pairs	0	1	24	24	NA	100	85.75	100
Substitution	PRDM1_1925G>A	Substitution in a non-repetitive region or a repetitive region of <=7 base pairs	0	1	24	24	NA	100	85.75	100
Substitution	SPEN_8239A>G	Substitution in a non-repetitive region or a repetitive region of <=7 base pairs	0	1	24	24	NA	100	85.75	100
Substitution	SMARCA4_4681C>T	Substitution in a non-repetitive region or a repetitive region of <=7 base pairs	1	0	16	24	66.67	NA	44.68	84.37
Substitution	TSC2_5120A>G	Substitution in a non-repetitive region or a repetitive region of <=7 base pairs	1	0	24	24	100	NA	85.75	100
Substitution	PTCH1_4172G>A	Substitution in a non-repetitive region or a repetitive region of <=7 base pairs	0	1	24	24	NA	100	85.75	100
Substitution	RARA_118G>A	Substitution in a non-repetitive region or a repetitive region of <=7 base pairs	0	1	24	24	NA	100	85.75	100
Substitution	PMS2_2174+1G>A	Substitution in a non-repetitive region or a repetitive region of <=7 base pairs	0	1	22	24	NA	91.67	73	98.97
Substitution	PIK3C2G_1859C>T	Substitution in a non-repetitive region or a repetitive region of <=7 base pairs	0	1	24	24	NA	100	85.75	100
Substitution	TSC1_2423C>T	Substitution in a non-repetitive region or a repetitive region of <=7 base pairs	0	1	14	24	NA	58.33	36.64	77.89
Substitution	SDHB_32G>A	Substitution in a non-repetitive region or a repetitive region of <=7 base pairs	0	1	24	24	NA	100	85.75	100
Substitution	TBX3_1850C>T	Substitution in a non-repetitive region or a repetitive region of <=7 base pairs	0	1	24	24	NA	100	85.75	100
Substitution	SPEN_7064A>G	Substitution in a non-repetitive region or a repetitive region of <=7 base pairs	0	1	24	24	NA	100	85.75	100
Substitution	SF3B1_1190G>A	Substitution in a non-repetitive region or a repetitive region of <=7 base pairs	0	1	24	24	NA	100	85.75	100
Substitution	MYC_601T>C	Substitution in a repetitive region of >7 base pairs	0	1	24	24	NA	100	85.75	100
Substitution	PIK3CA_1624G>A	Substitution in a repetitive region of >7 base pairs	0	1	24	24	NA	100	85.75	100
Substitution	APC_2563G>T	Substitution in a repetitive region of >7 base pairs	0	1	24	24	NA	100	85.75	100
Substitution	AR_1207G>A	Substitution in a repetitive region of >7 base pairs	0	1	24	24	NA	100	85.75	100
Substitution	ZNF703_58A>G	Substitution in a repetitive region of >7 base pairs	1	0	15	24	62.5	NA	40.59	81.2
Substitution	KDM5C_4372C>T	Substitution in a repetitive region of >7 base pairs	0	1	24	24	NA	100	85.75	100
Substitution	PTPRO_238C>A	Substitution in a repetitive region of >7 base pairs	0	1	24	24	NA	100	85.75	100
Substitution	MST1R_3485C>A	Substitution in a repetitive region of >7 base pairs	0	1	24	24	NA	100	85.75	100
Substitution	PTCH1_131A>G	Substitution in a repetitive region of >7 base pairs	1	0	24	24	100	NA	85.75	100
Substitution	MLL_62G>A	Substitution in a repetitive region of >7 base pairs	0	1	14	24	NA	58.33	36.64	77.89
Substitution	RET_3112A>G	Substitution in a repetitive region of >7 base pairs	0	1	24	24	NA	100	85.75	100
Substitution	ACVR1B_421A>C	Substitution in a repetitive region of >7 base pairs	0	1	24	24	NA	100	85.75	100
Substitution	ASXL1_28G>A	Substitution in a repetitive region of >7 base pairs	0	1	24	24	NA	100	85.75	100
Substitution	POLD1_80A>T	Substitution in a repetitive region of >7 base pairs	0	1	24	24	NA	100	85.75	100
Substitution	IRS2_82A>C	Substitution in a repetitive region of >7 base pairs	0	1	24	24	NA	100	85.75	100
Substitution	MAP3K1_175C>T	Substitution in a repetitive region of >7 base pairs	0	1	24	24	NA	100	85.75	100
Rearrangements	ALK-EML4	RE	0	1	24	24	NA	100	85.75	100
Rearrangements	ALK-ALK	RE	0	1	24	24	NA	100	85.75	100
Rearrangements	APC-KCNH7	RE	0	1	24	24	NA	100	85.75	100
Rearrangements	ATM-EXPH5	RE	0	1	24	24	NA	100	85.75	100
Rearrangements	ATM-N/A	RE	0	1	24	24	NA	100	85.75	100
Rearrangements	ROS1-GOPC	RE	0	1	24	24	NA	100	85.75	100
Rearrangements	ROS1-PAPPA	RE	0	1	24	24	NA	100	85.75	100
Rearrangements	FGFR1-FGFR1	RE	0	1	24	24	NA	100	85.75	100
Rearrangements	FGFR1-MYST3	RE	0	1	24	24	NA	100	85.75	100
Rearrangements	RB1-RB1	RE	0	1	13	24	NA	54.17	32.82	74.45
Rearrangements	ATM-OSBPL10	RE	0	1	24	24	NA	100	85.75	100
Rearrangements	BRCA2-EDA	RE	0	1	24	24	NA	100	85.75	100
Rearrangements	NPM1-ALK	RE	0	1	24	24	NA	100	85.75	100
Rearrangements	FGFR2-FGFR2	RE	0	1	24	24	NA	100	85.75	100
Rearrangements	ERBB2-ERBB2	RE	0	1	24	24	NA	100	85.75	100
Rearrangements	NF1-NF1	RE	0	1	24	24	NA	100	85.75	100
Rearrangements	ETV6-ETV6	RE	0	1	24	24	NA	100	85.75	100
Rearrangements	ETV6-NTRK3	RE	0	1	24	24	NA	100	85.75	100
Rearrangements	ROS1-ROS1	RE	0	1	24	24	NA	100	85.75	100
Rearrangements	NTRK1-MPRIP	RE	0	1	24	24	NA	100	85.75	100
Rearrangements	BRCA1-MSN	RE	0	1	24	24	NA	100	85.75	100
Rearrangements	BRCA1-N/A	RE	0	1	24	24	NA	100	85.75	100
Rearrangements	BRCA1-PRKAR2A	RE	0	1	24	24	NA	100	85.75	100
Rearrangements	NTRK3-ETV6	RE	0	1	24	24	NA	100	85.75	100
Rearrangements	NTRK1-TPM3	RE	1	0	24	24	100	NA	85.75	100
Rearrangements	PDGFRA-PDGFRA	RE	0	1	24	24	NA	100	85.75	100
Rearrangements	STK11-POLR2E	RE	0	1	24	24	NA	100	85.75	100
Rearrangements	BRCA1-BRCA1	RE	0	1	24	24	NA	100	85.75	100
Rearrangements	ROS1-SLC34A2	RE	0	1	24	24	NA	100	85.75	100
Rearrangements	SLC34A2-ROS1	RE	0	1	24	24	NA	100	85.75	100
Rearrangements	ROS1-CD74	RE	0	1	24	24	NA	100	85.75	100
Rearrangements	ROS1-EZR	RE	0	1	24	24	NA	100	85.75	100
Rearrangements	RET-RET	RE	0	1	24	24	NA	100	85.75	100
Rearrangements	EZR-ROS1	RE	0	1	24	24	NA	100	85.75	100
Rearrangements	CD74-ROS1	RE	0	1	24	24	NA	100	85.75	100
Rearrangements	BRAF-SND1	RE	0	1	24	24	NA	100	85.75	100
Rearrangements	LTK-OIP5	RE	0	1	24	24	NA	100	85.75	100
Rearrangements	NOTCH1-SEC16A	RE	0	1	24	24	NA	100	85.75	100
Rearrangements	BRAF-BRAF	RE	0	1	24	24	NA	100	85.75	100
Rearrangements	AURKA-RAB3GAP2	RE	0	1	24	24	NA	100	85.75	100
Rearrangements	FGF6-FGF6	RE	0	1	24	24	NA	100	85.75	100
Rearrangements	NOTCH3-NOTCH3	RE	1	0	14	24	58.33	NA	36.64	77.89
Rearrangements	NTRK2-N/A	RE	0	1	24	24	NA	100	85.75	100
Rearrangements	PIM1-N/A	RE	0	1	24	24	NA	100	85.75	100
Rearrangements	CD74-N/A	RE	0	1	24	24	NA	100	85.75	100
Rearrangements	POLD1-MYH14	RE	0	1	24	24	NA	100	85.75	100
Rearrangements	PIK3R1-PIK3R1	RE	0	1	24	24	NA	100	85.75	100
Rearrangements	TMPRSS2-ETV1	RE	0	1	24	24	NA	100	85.75	100
Rearrangements	PPARG-N/A	RE	0	1	24	24	NA	100	85.75	100
Rearrangements	ERCC4-ERCC4	RE	0	1	24	24	NA	100	85.75	100
Rearrangements	SUFU-SUFU	RE	0	1	24	24	NA	100	85.75	100
Rearrangements	SMAD4-SMAD4	RE	0	1	24	24	NA	100	85.75	100
Rearrangements	MLL-SNAPC3	RE	0	1	24	24	NA	100	85.75	100
Rearrangements	MSH2-MSH2	RE	0	1	24	24	NA	100	85.75	100
Rearrangements	PPP2R2A-BNIP3L	RE	0	1	24	24	NA	100	85.75	100
Rearrangements	TMPRSS2-TMPRSS2	RE	0	1	24	24	NA	100	85.75	100
Rearrangements	TMPRSS2-ERG	RE	0	1	15	24	NA	62.5	40.59	81.2
Rearrangements	EGFR-N/A	RE	0	1	24	24	NA	100	85.75	100
Rearrangements	SNCAIP-N/A	RE	0	1	24	24	NA	100	85.75	100
Rearrangements	TMPRSS2-THSD4	RE	0	1	24	24	NA	100	85.75	100
Copy Number Amplification	BRIP1_amplification	CN	0	1	24	24	NA	100	85.75	100
Copy Number Amplification	SPOP_amplification	CN	0	1	24	24	NA	100	85.75	100
Copy Number Amplification	CDK12_amplification	CN	0	1	24	24	NA	100	85.75	100
Copy Number Amplification	ERBB2_amplification	CN	0	1	24	24	NA	100	85.75	100
Copy Number Amplification	H3F3A_amplification	CN	0	1	24	24	NA	100	85.75	100
Copy Number Amplification	PARP1_amplification	CN	0	1	24	24	NA	100	85.75	100
Copy Number Amplification	MCL1_amplification	CN	0	1	24	24	NA	100	85.75	100
Copy Number Loss	PTEN_loss	CN	0	1	24	24	NA	100	85.75	100
Copy Number Amplification	MAP3K13_amplification	CN	0	1	24	24	NA	100	85.75	100
Copy Number Amplification	SF3B1_amplification	CN	0	1	24	24	NA	100	85.75	100
Copy Number Amplification	RAD21_amplification	CN	0	1	24	24	NA	100	85.75	100
Copy Number Amplification	SDHA_amplification	CN	0	1	24	24	NA	100	85.75	100
Copy Number Amplification	FGF12_amplification	CN	0	1	24	24	NA	100	85.75	100
Copy Number Amplification	KDM5A_amplification	CN	0	1	24	24	NA	100	85.75	100
Copy Number Amplification	BCL6_amplification	CN	0	1	24	24	NA	100	85.75	100
Copy Number Amplification	NBN_amplification	CN	0	1	24	24	NA	100	85.75	100
Copy Number Amplification	MYC_amplification	CN	0	1	24	24	NA	100	85.75	100
Copy Number Amplification	RAD52_amplification	CN	0	1	24	24	NA	100	85.75	100
Copy Number Amplification	RICTOR_amplification	CN	0	1	24	24	NA	100	85.75	100
Copy Number Amplification	PRKAR1A_amplification	CN	0	1	24	24	NA	100	85.75	100
Copy Number Amplification	FGF10_amplification	CN	0	1	24	24	NA	100	85.75	100
Copy Number Amplification	KLHL6_amplification	CN	0	1	24	24	NA	100	85.75	100
Copy Number Amplification	PIK3CA_amplification	CN	0	1	24	24	NA	100	85.75	100
Copy Number Amplification	TIPARP_amplification	CN	0	1	24	24	NA	100	85.75	100
Copy Number Amplification	PRKCI_amplification	CN	0	1	24	24	NA	100	85.75	100
Copy Number Amplification	TERC_amplification	CN	0	1	24	24	NA	100	85.75	100
Copy Number Amplification	SOX2_amplification	CN	0	1	24	24	NA	100	85.75	100
Copy Number Amplification	POLD1_amplification	CN	0	1	24	24	NA	100	85.75	100
Copy Number Amplification	PPP2R1A_amplification	CN	0	1	24	24	NA	100	85.75	100
Copy Number Amplification	CUL4A_amplification	CN	0	1	24	24	NA	100	85.75	100
Copy Number Amplification	FGF14_amplification	CN	0	1	24	24	NA	100	85.75	100
Copy Number Amplification	IRS2_amplification	CN	0	1	24	24	NA	100	85.75	100
Copy Number Loss	RB1_loss	CN	0	1	24	24	NA	100	85.75	100
Copy Number Amplification	AR_amplification	CN	0	1	24	24	NA	100	85.75	100
Copy Number Amplification	BRAF_amplification	CN	0	1	24	24	NA	100	85.75	100
Copy Number Amplification	FGF23_amplification	CN	0	1	24	24	NA	100	85.75	100
Copy Number Amplification	FGF6_amplification	CN	0	1	24	24	NA	100	85.75	100
Copy Number Amplification	CCND2_amplification	CN	0	1	24	24	NA	100	85.75	100
Copy Number Amplification	GSK3B_amplification	CN	0	1	24	24	NA	100	85.75	100
Copy Number Amplification	BCL2_amplification	CN	0	1	24	24	NA	100	85.75	100
Copy Number Amplification	MERTK_amplification	CN	0	1	24	24	NA	100	85.75	100
Copy Number Amplification	IRF4_amplification	CN	0	1	24	24	NA	100	85.75	100
Copy Number Amplification	CD79A_amplification	CN	0	1	24	24	NA	100	85.75	100
Copy Number Amplification	TYRO3_amplification	CN	0	1	24	24	NA	100	85.75	100
Copy Number Amplification	LYN_amplification	CN	0	1	24	24	NA	100	85.75	100
Copy Number Amplification	MDM4_amplification	CN	0	1	24	24	NA	100	85.75	100
Copy Number Amplification	BTG2_amplification	CN	0	1	24	24	NA	100	85.75	100
Copy Number Amplification	IKBKE_amplification	CN	0	1	24	24	NA	100	85.75	100
Copy Number Amplification	PIK3C2B_amplification	CN	0	1	24	24	NA	100	85.75	100
Copy Number Amplification	JAK1_amplification	CN	0	1	24	24	NA	100	85.75	100
Copy Number Loss	SGK1_loss	CN	0	1	24	24	NA	100	85.75	100
Copy Number Loss	BAP1_loss	CN	0	1	24	24	NA	100	85.75	100
Copy Number Loss	BRCA2_loss	CN	0	1	24	24	NA	100	85.75	100
Copy Number Amplification	TGFBR2_amplification	CN	0	1	24	24	NA	100	85.75	100
Indels	MYC_156_157insCAG	Insertion/Deletion in a repetitive region of >=7 base pairs	0	1	24	24	NA	100	85.75	100
Indels	RB1_45_53delTGCCGCCGC	Insertion/Deletion in a repetitive region of >=7 base pairs	1	0	22	24	91.67	NA	73	98.97
Indels	BRCA2_9097_9098insA	Insertion/Deletion in a repetitive region of >=7 base pairs	0	1	24	24	NA	100	85.75	100
Indels	ATR_2320delA	Insertion/Deletion in a repetitive region of >=7 base pairs	0	1	24	24	NA	100	85.75	100
Indels	BRCA2_5351delA	Insertion/Deletion in a repetitive region of >=7 base pairs	1	0	24	24	100	NA	85.75	100
Indels	BRCA1_1961_1962insA	Insertion/Deletion in a repetitive region of >=7 base pairs	0	1	24	24	NA	100	85.75	100
Indels	APC_3468_3470delAGA	Insertion/Deletion in a repetitive region of >=7 base pairs	0	1	24	24	NA	100	85.75	100
Indels	APC_6579delA	Insertion/Deletion in a repetitive region of >=7 base pairs	0	1	24	24	NA	100	85.75	100
Indels	RB1_83delC	Insertion/Deletion in a repetitive region of >=7 base pairs	0	1	24	24	NA	100	85.75	100
Indels	TP53_652_654delGTG	Insertion/Deletion in a repetitive region of >=7 base pairs	0	1	24	24	NA	100	85.75	100
Indels	WHSC1_4028delC	Insertion/Deletion in a repetitive region of >=7 base pairs	0	1	24	24	NA	100	85.75	100
Indels	XRCC2_810_811insT	Insertion/Deletion in a repetitive region of >=7 base pairs	0	1	24	24	NA	100	85.75	100
Indels	WHSC1_4028_4029insC	Insertion/Deletion in a repetitive region of >=7 base pairs	0	1	24	24	NA	100	85.75	100
Indels	FUBP1_901delA	Insertion/Deletion in a repetitive region of >=7 base pairs	1	0	21	24	87.5	NA	67.64	97.34
Indels	MAP3K1_2847_2848insACA	Insertion/Deletion in a repetitive region of >=7 base pairs	0	1	24	24	NA	100	85.75	100
Indels	JAK1_1016delA	Insertion/Deletion in a repetitive region of >=7 base pairs	0	1	24	24	NA	100	85.75	100
Indels	ATRX_1074_1075insA	Insertion/Deletion in a repetitive region of >=7 base pairs	0	1	24	24	NA	100	85.75	100
Indels	MLL2_9833_9834insGCA	Insertion/Deletion in a repetitive region of >=7 base pairs	0	1	24	24	NA	100	85.75	100
Indels	MEN1_1561delC	Insertion/Deletion in a repetitive region of >=7 base pairs	1	0	18	24	75	NA	53.29	90.23
Indels	MSH3_1148delA	Insertion/Deletion in a repetitive region of >=7 base pairs	0	1	24	24	NA	100	85.75	100
Indels	RARA_89delC	Insertion/Deletion in a repetitive region of >=7 base pairs	1	0	22	24	91.67	NA	73	98.97
Indels	SUFU_71_72insC	Insertion/Deletion in a repetitive region of >=7 base pairs	1	0	17	24	70.83	NA	48.91	87.38
Indels	QKI_401delA	Insertion/Deletion in a repetitive region of >=7 base pairs	0	1	24	24	NA	100	85.75	100
Indels	KDM6A_50_51insCGC	Insertion/Deletion in a repetitive region of >=7 base pairs	0	1	23	24	NA	95.83	78.88	99.89
Indels	BCORL1_5042delC	Insertion/Deletion in a repetitive region of >=7 base pairs	0	1	24	24	NA	100	85.75	100
Indels	ATRX_3904delA	Insertion/Deletion in a repetitive region of >=7 base pairs	0	1	24	24	NA	100	85.75	100
Indels	CHEK1_676delA	Insertion/Deletion in a repetitive region of >=7 base pairs	0	1	24	24	NA	100	85.75	100
Indels	MSH6_3261delC	Insertion/Deletion in a repetitive region of >=7 base pairs	0	1	24	24	NA	100	85.75	100
Indels	ASXL1_1934_1935insG	Insertion/Deletion in a repetitive region of >=7 base pairs	1	0	16	24	66.67	NA	44.68	84.37
Indels	TGFBR2_382_383delAA	Insertion/Deletion in a repetitive region of >=7 base pairs	0	1	24	24	NA	100	85.75	100
Indels	NT5C2_1679_1680insGGA	Insertion/Deletion in a repetitive region of >=7 base pairs	0	1	24	24	NA	100	85.75	100
Indels	RAD51_226-4_228TGAGACG>GAGACA	Insertion/Deletion in a repetitive region of >=7 base pairs	0	1	24	24	NA	100	85.75	100
Indels	RAD51_226-7_228TTTTGAGACG>GAGACA	Insertion/Deletion in a repetitive region of >=7 base pairs	0	1	24	24	NA	100	85.75	100
Indels	TGFBR2_383delA	Insertion/Deletion in a repetitive region of >=7 base pairs	0	1	24	24	NA	100	85.75	100
Indels	IRS2_2102_2104delCCG	Insertion/Deletion in a repetitive region of >=7 base pairs	0	1	24	24	NA	100	85.75	100
Indels	PRKCI_826delA	Insertion/Deletion in a repetitive region of >=7 base pairs	0	1	24	24	NA	100	85.75	100
Indels	ERBB4_119_120delCT	Insertion/Deletion in a repetitive region of >=7 base pairs	0	1	24	24	NA	100	85.75	100
Indels	RNF43_1976delG	Insertion/Deletion in a repetitive region of >=7 base pairs	1	0	23	24	95.83	NA	78.88	99.89
Indels	IRS2_84_85insAAC	Insertion/Deletion in a repetitive region of >=7 base pairs	0	1	20	24	NA	83.33	62.62	95.26
Indels	ASXL1_1934delG	Insertion/Deletion in a repetitive region of >=7 base pairs	0	1	24	24	NA	100	85.75	100
Indels	ASXL1_25_27delAAG	Insertion/Deletion in a repetitive region of >=7 base pairs	0	1	24	24	NA	100	85.75	100
Indels	PIK3C2B_859delC	Insertion/Deletion in a repetitive region of >=7 base pairs	0	1	24	24	NA	100	85.75	100
Indels	NOTCH3_33_35delCCG	Insertion/Deletion in a repetitive region of >=7 base pairs	0	1	24	24	NA	100	85.75	100
Indels	WT1_395_396insCCC	Insertion/Deletion in a repetitive region of >=7 base pairs	0	1	24	24	NA	100	85.75	100
Indels	ARID1A_278_279insCGG	Insertion/Deletion in a repetitive region of >=7 base pairs	0	1	24	24	NA	100	85.75	100
Indels	FLCN_1285delC	Insertion/Deletion in a repetitive region of >=7 base pairs	0	1	24	24	NA	100	85.75	100
Indels	ARID1A_3999_4001delGCA	Insertion/Deletion in a repetitive region of >=7 base pairs	0	1	24	24	NA	100	85.75	100
Indels	MSH6_3261_3262insC	Insertion/Deletion in a repetitive region of >=7 base pairs	0	1	22	24	NA	91.67	73	98.97
Indels	JAK1_425_426insA	Insertion/Deletion in a repetitive region of >=7 base pairs	0	1	19	24	NA	79.17	57.85	92.87
Indels	JAK1_2580_2581insA	Insertion/Deletion in a repetitive region of >=7 base pairs	0	1	18	24	NA	75	53.29	90.23
Indels	KDM5A_3597delA	Insertion/Deletion in a repetitive region of >=7 base pairs	0	1	22	24	NA	91.67	73	98.97
Indels	PRKCI_826_827insA	Insertion/Deletion in a repetitive region of >=7 base pairs	0	1	19	24	NA	79.17	57.85	92.87
Indels	PIK3C2B_859_860insC	Insertion/Deletion in a repetitive region of >=7 base pairs	0	1	16	24	NA	66.67	44.68	84.37
Indels	PMS2_1239delA	Insertion/Deletion in a repetitive region of >=7 base pairs	0	1	24	24	NA	100	85.75	100
Indels	CIC_4790delC	Insertion/Deletion in a repetitive region of >=7 base pairs	0	1	21	24	NA	87.5	67.64	97.34
Indels	ARID1A_128_129insGGC	Insertion/Deletion in a repetitive region of >=7 base pairs	0	1	24	24	NA	100	85.75	100
Indels	CIC_4790_4791insC	Insertion/Deletion in a repetitive region of >=7 base pairs	0	1	24	24	NA	100	85.75	100
Indels	RARA_1319delC	Insertion/Deletion in a repetitive region of >=7 base pairs	0	1	24	24	NA	100	85.75	100
Indels	CHEK2_1601delA	Insertion/Deletion in a repetitive region of 4 to 6 base pairs	0	1	24	24	NA	100	85.75	100
Indels	CHEK2_1399_1401delTTG	Insertion/Deletion in a repetitive region of 4 to 6 base pairs	1	0	24	24	100	NA	85.75	100
Indels	RB1_2330_2331insC	Insertion/Deletion in a repetitive region of 4 to 6 base pairs	1	0	24	24	100	NA	85.75	100
Indels	TP53_529_546delCCCCACCATGAGCGCTGC	Insertion/Deletion in a repetitive region of 4 to 6 base pairs	0	1	24	24	NA	100	85.75	100
Indels	GNAS_900_901insC	Insertion/Deletion in a repetitive region of 4 to 6 base pairs	0	1	24	24	NA	100	85.75	100
Indels	PTEN_968delA	Insertion/Deletion in a repetitive region of 4 to 6 base pairs	0	1	24	24	NA	100	85.75	100
Indels	BRCA2_8961_8964delGAGT	Insertion/Deletion in a repetitive region of 4 to 6 base pairs	0	1	24	24	NA	100	85.75	100
Indels	TP53_714_715insT	Insertion/Deletion in a repetitive region of 4 to 6 base pairs	1	0	24	24	100	NA	85.75	100
Indels	BRCA1_2475delC	Insertion/Deletion in a repetitive region of 4 to 6 base pairs	1	0	24	24	100	NA	85.75	100
Indels	RB1_610delG	Insertion/Deletion in a repetitive region of 4 to 6 base pairs	0	1	24	24	NA	100	85.75	100
Indels	PTEN_699_700AC>GGCCCATGG	Insertion/Deletion in a repetitive region of 4 to 6 base pairs	1	0	24	24	100	NA	85.75	100
Indels	NF1_7022delA	Insertion/Deletion in a repetitive region of 4 to 6 base pairs	0	1	24	24	NA	100	85.75	100
Indels	TP53_1083delG	Insertion/Deletion in a repetitive region of 4 to 6 base pairs	1	0	24	24	100	NA	85.75	100
Indels	BRCA2_4284_4285insT	Insertion/Deletion in a repetitive region of 4 to 6 base pairs	0	1	24	24	NA	100	85.75	100
Indels	BRCA2_5465_5466insA	Insertion/Deletion in a repetitive region of 4 to 6 base pairs	0	1	24	24	NA	100	85.75	100
Indels	NTRK2_2036delG	Insertion/Deletion in a repetitive region of 4 to 6 base pairs	0	1	24	24	NA	100	85.75	100
Indels	TP53_626_627delGA	Insertion/Deletion in a repetitive region of 4 to 6 base pairs	1	0	24	24	100	NA	85.75	100
Indels	EGFR_1536delC	Insertion/Deletion in a repetitive region of 4 to 6 base pairs	1	0	24	24	100	NA	85.75	100
Indels	NTRK1_1864_1865insC	Insertion/Deletion in a repetitive region of 4 to 6 base pairs	0	1	24	24	NA	100	85.75	100
Indels	PTEN_491_492insA	Insertion/Deletion in a repetitive region of 4 to 6 base pairs	0	1	24	24	NA	100	85.75	100
Indels	MET_3933delC	Insertion/Deletion in a repetitive region of 4 to 6 base pairs	1	0	24	24	100	NA	85.75	100
Indels	PTEN_968_969insA	Insertion/Deletion in a repetitive region of 4 to 6 base pairs	0	1	24	24	NA	100	85.75	100
Indels	ATM_5318delA	Insertion/Deletion in a repetitive region of 4 to 6 base pairs	0	1	24	24	NA	100	85.75	100
Indels	BRCA1_3770_3771delAG	Insertion/Deletion in a repetitive region of 4 to 6 base pairs	0	1	24	24	NA	100	85.75	100
Indels	ERBB2_3694delG	Insertion/Deletion in a repetitive region of 4 to 6 base pairs	1	0	24	24	100	NA	85.75	100
Indels	SMO_88delG	Insertion/Deletion in a repetitive region of 4 to 6 base pairs	0	1	24	24	NA	100	85.75	100
Indels	PALB2_2724delA	Insertion/Deletion in a repetitive region of 4 to 6 base pairs	1	0	24	24	100	NA	85.75	100
Indels	PTEN_800delA	Insertion/Deletion in a repetitive region of 4 to 6 base pairs	1	0	24	24	100	NA	85.75	100
Indels	TP53_455delC	Insertion/Deletion in a repetitive region of 4 to 6 base pairs	0	1	24	24	NA	100	85.75	100
Indels	APC_4666_4667insA	Insertion/Deletion in a repetitive region of 4 to 6 base pairs	0	1	24	24	NA	100	85.75	100
Indels	BRCA1_3756_3769GTCTAAGAACACAG>AAGAACAC	Insertion/Deletion in a repetitive region of 4 to 6 base pairs	0	1	24	24	NA	100	85.75	100
Indels	CHEK2_1164delC	Insertion/Deletion in a repetitive region of 4 to 6 base pairs	0	1	24	24	NA	100	85.75	100
Indels	NF1_1882delT	Insertion/Deletion in a repetitive region of 4 to 6 base pairs	0	1	24	24	NA	100	85.75	100
Indels	ESR1_975delG	Insertion/Deletion in a repetitive region of 4 to 6 base pairs	0	1	24	24	NA	100	85.75	100
Indels	CDK12_2359_2361delGTT	Insertion/Deletion in a repetitive region of 4 to 6 base pairs	0	1	24	24	NA	100	85.75	100
Indels	ATM_2408delT	Insertion/Deletion in a repetitive region of 4 to 6 base pairs	0	1	24	24	NA	100	85.75	100
Indels	APC_4774_4782AAAAAGCCA>GG	Insertion/Deletion in a repetitive region of 4 to 6 base pairs	0	1	24	24	NA	100	85.75	100
Indels	APC_5453_5454insA	Insertion/Deletion in a repetitive region of 4 to 6 base pairs	1	0	24	24	100	NA	85.75	100
Indels	SMO_2081delC	Insertion/Deletion in a repetitive region of 4 to 6 base pairs	0	1	24	24	NA	100	85.75	100
Indels	BRCA2_4948delA	Insertion/Deletion in a repetitive region of 4 to 6 base pairs	0	1	24	24	NA	100	85.75	100
Indels	PTEN_170delT	Insertion/Deletion in a repetitive region of 4 to 6 base pairs	0	1	24	24	NA	100	85.75	100
Indels	BRCA1_3715_3769>CTCAGTCTACTAGGCATAGCACCGTTGCTACCGAGTGTCTGTCTAAGAACAC	Insertion/Deletion in a repetitive region of 4 to 6 base pairs	0	1	24	24	NA	100	85.75	100
Indels	BRCA1_3715delT	Insertion/Deletion in a repetitive region of 4 to 6 base pairs	0	1	24	24	NA	100	85.75	100
Indels	MLH1_582_583insA	Insertion/Deletion in a repetitive region of 4 to 6 base pairs	0	1	24	24	NA	100	85.75	100
Indels	PDCD1_105_116delCACCTTCTCCCC	Insertion/Deletion in a repetitive region of 4 to 6 base pairs	0	1	24	24	NA	100	85.75	100
Indels	FANCG_1158delC	Insertion/Deletion in a repetitive region of 4 to 6 base pairs	0	1	24	24	NA	100	85.75	100
Indels	ASXL1_3713_3714insCCTT	Insertion/Deletion in a repetitive region of 4 to 6 base pairs	0	1	24	24	NA	100	85.75	100
Indels	KEAP1_1858_1860delCAG	Insertion/Deletion in a repetitive region of 4 to 6 base pairs	0	1	13	24	NA	54.17	32.82	74.45
Indels	TET2_5359_5386del28	Insertion/Deletion in a repetitive region of 4 to 6 base pairs	0	1	24	24	NA	100	85.75	100
Indels	MERTK_2568delA	Insertion/Deletion in a repetitive region of 4 to 6 base pairs	0	1	24	24	NA	100	85.75	100
Indels	DNMT3A_2096delG	Insertion/Deletion in a repetitive region of 4 to 6 base pairs	1	0	24	24	100	NA	85.75	100
Indels	LTK_638_639insTGGCGGGGG	Insertion/Deletion in a repetitive region of 4 to 6 base pairs	0	1	24	24	NA	100	85.75	100
Indels	PTPRO_114_116delTAA	Insertion/Deletion in a repetitive region of 4 to 6 base pairs	0	1	24	24	NA	100	85.75	100
Indels	MERTK_2535delC	Insertion/Deletion in a repetitive region of 4 to 6 base pairs	0	1	24	24	NA	100	85.75	100
Indels	CASP8_-82_35>G	Insertion/Deletion in a repetitive region of 4 to 6 base pairs	1	0	24	24	100	NA	85.75	100
Indels	BCORL1_220delG	Insertion/Deletion in a repetitive region of 4 to 6 base pairs	1	0	23	24	95.83	NA	78.88	99.89
Indels	MED12_6359_6360insCCAGCAGCAACA	Insertion/Deletion in a repetitive region of 4 to 6 base pairs	1	0	24	24	100	NA	85.75	100
Indels	CREBBP_4074delT	Insertion/Deletion in a repetitive region of 4 to 6 base pairs	1	0	22	24	91.67	NA	73	98.97
Indels	EP300_2521_2522insT	Insertion/Deletion in a repetitive region of 4 to 6 base pairs	0	1	24	24	NA	100	85.75	100
Indels	SOCS1_144_149delGGCCCC	Insertion/Deletion in a repetitive region of 4 to 6 base pairs	0	1	18	24	NA	75	53.29	90.23
Indels	NOTCH2_1162_1163insG	Insertion/Deletion in a repetitive region of 4 to 6 base pairs	0	1	24	24	NA	100	85.75	100
Indels	FAM123B_757_758insA	Insertion/Deletion in a repetitive region of 4 to 6 base pairs	0	1	24	24	NA	100	85.75	100
Indels	C17orf39_549delA	Insertion/Deletion in a repetitive region of 4 to 6 base pairs	0	1	24	24	NA	100	85.75	100
Indels	BCL6_1210delT	Insertion/Deletion in a repetitive region of 4 to 6 base pairs	0	1	24	24	NA	100	85.75	100
Indels	FANCL_783delA	Insertion/Deletion in a repetitive region of 4 to 6 base pairs	0	1	24	24	NA	100	85.75	100
Indels	MCL1_328_330delGAG	Insertion/Deletion in a repetitive region of 4 to 6 base pairs	0	1	24	24	NA	100	85.75	100
Indels	POLE_3264_3265insGTCACGGAGAGGTGAGGGCTCCCCCC	Insertion/Deletion in a repetitive region of 4 to 6 base pairs	0	1	13	24	NA	54.17	32.82	74.45
Indels	TNFAIP3_1368delG	Insertion/Deletion in a repetitive region of 4 to 6 base pairs	0	1	24	24	NA	100	85.75	100
Indels	CTNNA1_1479delA	Insertion/Deletion in a repetitive region of 4 to 6 base pairs	0	1	24	24	NA	100	85.75	100
Indels	JAK1_2771delA	Insertion/Deletion in a repetitive region of 4 to 6 base pairs	0	1	24	24	NA	100	85.75	100
Indels	EPHB1_1259delC	Insertion/Deletion in a repetitive region of 4 to 6 base pairs	0	1	24	24	NA	100	85.75	100
Indels	DOT1L_4502_4503delTG	Insertion/Deletion in a repetitive region of 4 to 6 base pairs	0	1	24	24	NA	100	85.75	100
Indels	NKX2-1_714delC	Insertion/Deletion in a repetitive region of 4 to 6 base pairs	0	1	24	24	NA	100	85.75	100
Indels	NOTCH1_5220_5221insCAGGCCGTGGAGCCGCCCCCGCCGGCGCAGCTGCACTTCATGTACGTGGCG	Insertion/Deletion in a repetitive region of 4 to 6 base pairs	1	0	21	24	87.5	NA	67.64	97.34
Indels	WHSC1L1_1328_1329insT	Insertion/Deletion in a repetitive region of 4 to 6 base pairs	0	1	24	24	NA	100	85.75	100
Indels	ZNF703_58_63delAGCGGC	Insertion/Deletion in a repetitive region of 4 to 6 base pairs	0	1	24	24	NA	100	85.75	100
Indels	MLL2_9265delG	Insertion/Deletion in a repetitive region of 4 to 6 base pairs	1	0	23	24	95.83	NA	78.88	99.89
Indels	PTCH1_3606delC	Insertion/Deletion in a repetitive region of 4 to 6 base pairs	0	1	24	24	NA	100	85.75	100
Indels	BCOR_3519_3520insA	Insertion/Deletion in a repetitive region of 4 to 6 base pairs	0	1	24	24	NA	100	85.75	100
Indels	BARD1_1788delA	Insertion/Deletion in a repetitive region of 4 to 6 base pairs	0	1	24	24	NA	100	85.75	100
Indels	CDKN1B_72delC	Insertion/Deletion in a repetitive region of 4 to 6 base pairs	0	1	24	24	NA	100	85.75	100
Indels	MLL2_13884delC	Insertion/Deletion in a repetitive region of 4 to 6 base pairs	0	1	24	24	NA	100	85.75	100
Indels	NT5C2_1062delT	Insertion/Deletion in a repetitive region of 4 to 6 base pairs	0	1	24	24	NA	100	85.75	100
Indels	AXIN1_1523delG	Insertion/Deletion in a repetitive region of 4 to 6 base pairs	0	1	24	24	NA	100	85.75	100
Indels	ARID1A_3216_3217insA	Insertion/Deletion in a repetitive region of 4 to 6 base pairs	0	1	24	24	NA	100	85.75	100
Indels	KDM6A_1901delA	Insertion/Deletion in a repetitive region of 4 to 6 base pairs	0	1	24	24	NA	100	85.75	100
Indels	NF2_514delA	Insertion/Deletion in a repetitive region of 4 to 6 base pairs	0	1	24	24	NA	100	85.75	100
Indels	BCOR_935_937delAGC	Insertion/Deletion in a repetitive region of 4 to 6 base pairs	0	1	24	24	NA	100	85.75	100
Indels	SYK_98_99insG	Insertion/Deletion in a repetitive region of 4 to 6 base pairs	1	0	24	24	100	NA	85.75	100
Indels	KDM6A_117delC	Insertion/Deletion in a repetitive region of 4 to 6 base pairs	1	0	24	24	100	NA	85.75	100
Indels	MLL2_15545_15546insG	Insertion/Deletion in a repetitive region of 4 to 6 base pairs	0	1	24	24	NA	100	85.75	100
Indels	BCORL1_3496_3497insG	Insertion/Deletion in a repetitive region of 4 to 6 base pairs	1	0	23	24	95.83	NA	78.88	99.89
Indels	MLL2_16509delC	Insertion/Deletion in a repetitive region of 4 to 6 base pairs	0	1	24	24	NA	100	85.75	100
Indels	DOT1L_3262delC	Insertion/Deletion in a repetitive region of 4 to 6 base pairs	1	0	22	24	91.67	NA	73	98.97
Indels	MSH2_2576_2584delAATCGCAAG	Insertion/Deletion in a repetitive region of 4 to 6 base pairs	0	1	24	24	NA	100	85.75	100
Indels	DAXX_1320_1322delTGA	Insertion/Deletion in a repetitive region of 4 to 6 base pairs	0	1	24	24	NA	100	85.75	100
Indels	CBL_1484delC	Insertion/Deletion in a repetitive region of 4 to 6 base pairs	0	1	24	24	NA	100	85.75	100
Indels	POLD1_342delG	Insertion/Deletion in a repetitive region of 4 to 6 base pairs	0	1	24	24	NA	100	85.75	100
Indels	MLL2_6594delC	Insertion/Deletion in a repetitive region of 4 to 6 base pairs	0	1	24	24	NA	100	85.75	100
Indels	PIK3R1_1355_1363ATAACACTC>CTGGAGGGAGTAGGATTA	Insertion/Deletion in a repetitive region of 4 to 6 base pairs	1	0	24	24	100	NA	85.75	100
Indels	CREBBP_743_744CG>T	Insertion/Deletion in a repetitive region of 4 to 6 base pairs	0	1	24	24	NA	100	85.75	100
Indels	SOCS1_490delG	Insertion/Deletion in a repetitive region of 4 to 6 base pairs	1	0	20	24	83.33	NA	62.62	95.26
Indels	DDR1_1692delC	Insertion/Deletion in a repetitive region of 4 to 6 base pairs	0	1	24	24	NA	100	85.75	100
Indels	FLT3_2317delA	Insertion/Deletion in a repetitive region of 4 to 6 base pairs	0	1	24	24	NA	100	85.75	100
Indels	NOTCH1_2832_2834delGGA	Insertion/Deletion in a repetitive region of 4 to 6 base pairs	0	1	24	24	NA	100	85.75	100
Indels	RET_3142delC	Insertion/Deletion in a repetitive region of 4 to 6 base pairs	0	1	24	24	NA	100	85.75	100
Indels	ARID1A_4268delC	Insertion/Deletion in a repetitive region of 4 to 6 base pairs	0	1	24	24	NA	100	85.75	100
Indels	MLL2_6354delC	Insertion/Deletion in a repetitive region of 4 to 6 base pairs	0	1	24	24	NA	100	85.75	100
Indels	SPEN_6158delA	Insertion/Deletion in a repetitive region of 4 to 6 base pairs	0	1	24	24	NA	100	85.75	100
Indels	MSH3_149_171>ACGCT	Insertion/Deletion in a repetitive region of 4 to 6 base pairs	0	1	24	24	NA	100	85.75	100
Indels	AXIN1_1295delC	Insertion/Deletion in a repetitive region of 4 to 6 base pairs	0	1	24	24	NA	100	85.75	100
Indels	SMARCA4_2661_2663delGAA	Insertion/Deletion in a repetitive region of 4 to 6 base pairs	0	1	24	24	NA	100	85.75	100
Indels	IKBKE_1135delC	Insertion/Deletion in a repetitive region of 4 to 6 base pairs	0	1	24	24	NA	100	85.75	100
Indels	AKT2_1188delG	Insertion/Deletion in a repetitive region of 4 to 6 base pairs	0	1	24	24	NA	100	85.75	100
Indels	IRS2_87_88insCAC	Insertion/Deletion in a repetitive region of 4 to 6 base pairs	0	1	24	24	NA	100	85.75	100
Indels	SPEN_6313delG	Insertion/Deletion in a repetitive region of 4 to 6 base pairs	0	1	24	24	NA	100	85.75	100
Indels	ZNF217_1683_1684insT	Insertion/Deletion in a repetitive region of 4 to 6 base pairs	1	0	24	24	100	NA	85.75	100
Indels	SOX9_499_501delAAG	Insertion/Deletion in a repetitive region of 4 to 6 base pairs	0	1	24	24	NA	100	85.75	100
Indels	CDH1_1733_1734insC	Insertion/Deletion in non-repetitive region or a repetitive region of <=3 base pairs	0	1	24	24	NA	100	85.75	100
Indels	MET_3005_3028+3>C	Insertion/Deletion in non-repetitive region or a repetitive region of <=3 base pairs	0	1	24	24	NA	100	85.75	100
Indels	CHEK2_1100delC	Insertion/Deletion in non-repetitive region or a repetitive region of <=3 base pairs	0	1	24	24	NA	100	85.75	100
Indels	HRAS_198_199insGGCCAGGAGGAGTACAGCGCC	Insertion/Deletion in non-repetitive region or a repetitive region of <=3 base pairs	1	0	24	24	100	NA	85.75	100
Indels	TP53_406delC	Insertion/Deletion in non-repetitive region or a repetitive region of <=3 base pairs	1	0	21	24	87.5	NA	67.64	97.34
Indels	PTEN_737_738insCTGAAGTTCATGTACTTTGAGTTCCCTCAGCCCTGGGTT	Insertion/Deletion in non-repetitive region or a repetitive region of <=3 base pairs	1	0	24	24	100	NA	85.75	100
Indels	EGFR_2236_2250delGAATTAAGAGAAGCA	Insertion/Deletion in non-repetitive region or a repetitive region of <=3 base pairs	0	1	24	24	NA	100	85.75	100
Indels	MET_2888-17_2888-3del15	Insertion/Deletion in non-repetitive region or a repetitive region of <=3 base pairs	0	1	24	24	NA	100	85.75	100
Indels	TP53_80delC	Insertion/Deletion in non-repetitive region or a repetitive region of <=3 base pairs	0	1	24	24	NA	100	85.75	100
Indels	EGFR_2235_2249delGGAATTAAGAGAAGC	Insertion/Deletion in non-repetitive region or a repetitive region of <=3 base pairs	1	0	24	24	100	NA	85.75	100
Indels	ATM_6034_6035insCAGAAGTA	Insertion/Deletion in non-repetitive region or a repetitive region of <=3 base pairs	0	1	24	24	NA	100	85.75	100
Indels	BRCA1_3988_3989insA	Insertion/Deletion in non-repetitive region or a repetitive region of <=3 base pairs	0	1	24	24	NA	100	85.75	100
Indels	APC_4248delC	Insertion/Deletion in non-repetitive region or a repetitive region of <=3 base pairs	1	0	24	24	100	NA	85.75	100
Indels	BRCA2_3599_3600delGT	Insertion/Deletion in non-repetitive region or a repetitive region of <=3 base pairs	1	0	24	24	100	NA	85.75	100
Indels	BRCA1_2612C>TT	Insertion/Deletion in non-repetitive region or a repetitive region of <=3 base pairs	0	1	24	24	NA	100	85.75	100
Indels	TP53_723delC	Insertion/Deletion in non-repetitive region or a repetitive region of <=3 base pairs	0	1	24	24	NA	100	85.75	100
Indels	BRCA1_2611_2612insT	Insertion/Deletion in non-repetitive region or a repetitive region of <=3 base pairs	0	1	24	24	NA	100	85.75	100
Indels	CCND1_877_878insACGTGCGGGACG	Insertion/Deletion in non-repetitive region or a repetitive region of <=3 base pairs	0	1	24	24	NA	100	85.75	100
Indels	TP53_577_592CATCTTATCCGAGTGG>AGCAATCAGTGA	Insertion/Deletion in non-repetitive region or a repetitive region of <=3 base pairs	0	1	24	24	NA	100	85.75	100
Indels	BRCA1_3756_3759delGTCT	Insertion/Deletion in non-repetitive region or a repetitive region of <=3 base pairs	0	1	24	24	NA	100	85.75	100
Indels	CDK12_2575_2576insG	Insertion/Deletion in non-repetitive region or a repetitive region of <=3 base pairs	0	1	24	24	NA	100	85.75	100
Indels	TP53_112delC	Insertion/Deletion in non-repetitive region or a repetitive region of <=3 base pairs	0	1	24	24	NA	100	85.75	100
Indels	BRCA1_3770_3807>GAGAA	Insertion/Deletion in non-repetitive region or a repetitive region of <=3 base pairs	0	1	24	24	NA	100	85.75	100
Indels	TP53_920-11_920delCTCTTTCCTAGC	Insertion/Deletion in non-repetitive region or a repetitive region of <=3 base pairs	0	1	24	24	NA	100	85.75	100
Indels	SMARCA4_2354_2355AG>T	Insertion/Deletion in non-repetitive region or a repetitive region of <=3 base pairs	0	1	24	24	NA	100	85.75	100
Indels	MAP3K1_2816_2824CTAGTTCAA>GTAGTT	Insertion/Deletion in non-repetitive region or a repetitive region of <=3 base pairs	1	0	24	24	100	NA	85.75	100
Indels	TET2_2540_2570del31	Insertion/Deletion in non-repetitive region or a repetitive region of <=3 base pairs	1	0	23	24	95.83	NA	78.88	99.89
Indels	MSH3_203_204insGCCCCCAGC	Insertion/Deletion in non-repetitive region or a repetitive region of <=3 base pairs	1	0	15	24	62.5	NA	40.59	81.2
Indels	EP300_6627_6638delCCAGTTCCAGCA	Insertion/Deletion in non-repetitive region or a repetitive region of <=3 base pairs	0	1	24	24	NA	100	85.75	100
Indels	HNF1A_864delG	Insertion/Deletion in non-repetitive region or a repetitive region of <=3 base pairs	0	1	20	24	NA	83.33	62.62	95.26
Indels	MSH6_868delC	Insertion/Deletion in non-repetitive region or a repetitive region of <=3 base pairs	1	0	24	24	100	NA	85.75	100
Indels	PBRM1_2987delG	Insertion/Deletion in non-repetitive region or a repetitive region of <=3 base pairs	0	1	24	24	NA	100	85.75	100
Indels	MLL2_15137_15148delCTGCCCGTCTGC	Insertion/Deletion in non-repetitive region or a repetitive region of <=3 base pairs	0	1	24	24	NA	100	85.75	100
Indels	TET2_2164_2165delAA	Insertion/Deletion in non-repetitive region or a repetitive region of <=3 base pairs	0	1	24	24	NA	100	85.75	100
Indels	MLL2_7636_7656del21	Insertion/Deletion in non-repetitive region or a repetitive region of <=3 base pairs	0	1	24	24	NA	100	85.75	100
Indels	MSH3_203_204insGCCCCCAGCGCCCCCAGCGCCCCCAGC	Insertion/Deletion in non-repetitive region or a repetitive region of <=3 base pairs	0	1	24	24	NA	100	85.75	100
Indels	NOTCH1_7541_7542delCT	Insertion/Deletion in non-repetitive region or a repetitive region of <=3 base pairs	1	0	24	24	100	NA	85.75	100
Indels	MSH3_203_204insGCCCCCAGCGCCCCCAGC	Insertion/Deletion in non-repetitive region or a repetitive region of <=3 base pairs	0	1	24	24	NA	100	85.75	100
Indels	NOTCH1_7283_7286ACCT>CAG	Insertion/Deletion in non-repetitive region or a repetitive region of <=3 base pairs	0	1	24	24	NA	100	85.75	100
Indels	PARP2_1010_1011insT	Insertion/Deletion in non-repetitive region or a repetitive region of <=3 base pairs	0	1	24	24	NA	100	85.75	100
Indels	ASXL1_1485_1486delCA	Insertion/Deletion in non-repetitive region or a repetitive region of <=3 base pairs	0	1	24	24	NA	100	85.75	100
Indels	MSH3_178_181GCCG>CCCCCAGCGCCCC	Insertion/Deletion in non-repetitive region or a repetitive region of <=3 base pairs	0	1	24	24	NA	100	85.75	100
Indels	MSH3_178_186delGCCGCAGCG	Insertion/Deletion in non-repetitive region or a repetitive region of <=3 base pairs	0	1	21	24	NA	87.5	67.64	97.34
Indels	HNF1A_864_865delGC	Insertion/Deletion in non-repetitive region or a repetitive region of <=3 base pairs	1	0	23	24	95.83	NA	78.88	99.89
Indels	MSH3_178_181GCCG>CCCCCAGCGCCCCCAGCGCCCC	Insertion/Deletion in non-repetitive region or a repetitive region of <=3 base pairs	0	1	22	24	NA	91.67	73	98.97
Indels	MSH3_178_181GCCG>CCCCCAGCGCCCCCAGCGCCCCCAGCGCCCC	Insertion/Deletion in non-repetitive region or a repetitive region of <=3 base pairs	0	1	24	24	NA	100	85.75	100
Indels	JAK1_145_148delCGGC	Insertion/Deletion in non-repetitive region or a repetitive region of <=3 base pairs	0	1	24	24	NA	100	85.75	100
Indels	CUL3_1519delG	Insertion/Deletion in non-repetitive region or a repetitive region of <=3 base pairs	0	1	24	24	NA	100	85.75	100
Indels	MSH3_186_187insGCCGCAGCG	Insertion/Deletion in non-repetitive region or a repetitive region of <=3 base pairs	0	1	24	24	NA	100	85.75	100
Indels	MSH3_186_187insGCCGCAGCGCCCCCAGCG	Insertion/Deletion in non-repetitive region or a repetitive region of <=3 base pairs	0	1	24	24	NA	100	85.75	100
Indels	MSH3_186_187insGCCGCAGCGCCCGCAGCG	Insertion/Deletion in non-repetitive region or a repetitive region of <=3 base pairs	0	1	24	24	NA	100	85.75	100
Indels	POLE_2258_2260delTCT	Insertion/Deletion in non-repetitive region or a repetitive region of <=3 base pairs	0	1	24	24	NA	100	85.75	100
Substitution	ATM_3301A>G	Substitution in a non-repetitive region or a repetitive region of <=7 base pairs	0	1	24	24	NA	100	85.75	100
Substitution	CDK12_2063C>T	Substitution in a non-repetitive region or a repetitive region of <=7 base pairs	0	1	24	24	NA	100	85.75	100
Substitution	APC_7490C>T	Substitution in a non-repetitive region or a repetitive region of <=7 base pairs	1	0	24	24	100	NA	85.75	100
Substitution	CDKN2A_247C>T	Substitution in a non-repetitive region or a repetitive region of <=7 base pairs	0	1	24	24	NA	100	85.75	100
Substitution	MDM2_541T>G	Substitution in a non-repetitive region or a repetitive region of <=7 base pairs	0	1	24	24	NA	100	85.75	100
Substitution	APC_5635G>T	Substitution in a non-repetitive region or a repetitive region of <=7 base pairs	0	1	24	24	NA	100	85.75	100
Substitution	CDKN2A_238C>T	Substitution in a non-repetitive region or a repetitive region of <=7 base pairs	1	0	24	24	100	NA	85.75	100
Substitution	BRCA2_3158T>C	Substitution in a non-repetitive region or a repetitive region of <=7 base pairs	1	0	24	24	100	NA	85.75	100
Substitution	FGFR2_1774C>T	Substitution in a non-repetitive region or a repetitive region of <=7 base pairs	1	0	24	24	100	NA	85.75	100
Substitution	ERBB2_1553G>T	Substitution in a non-repetitive region or a repetitive region of <=7 base pairs	0	1	24	24	NA	100	85.75	100
Substitution	APC_3637T>C	Substitution in a non-repetitive region or a repetitive region of <=7 base pairs	1	0	24	24	100	NA	85.75	100
Substitution	ATR_5551A>G	Substitution in a non-repetitive region or a repetitive region of <=7 base pairs	1	0	24	24	100	NA	85.75	100
Substitution	TP53_734G>T	Substitution in a non-repetitive region or a repetitive region of <=7 base pairs	0	1	24	24	NA	100	85.75	100
Substitution	KRAS_38G>A	Substitution in a non-repetitive region or a repetitive region of <=7 base pairs	1	0	24	24	100	NA	85.75	100
Substitution	ERBB2_2155_2156GA>AT	Substitution in a non-repetitive region or a repetitive region of <=7 base pairs	0	1	24	24	NA	100	85.75	100
Substitution	IDH2_419G>A	Substitution in a non-repetitive region or a repetitive region of <=7 base pairs	0	1	24	24	NA	100	85.75	100
Substitution	BRCA2_1460C>T	Substitution in a non-repetitive region or a repetitive region of <=7 base pairs	0	1	24	24	NA	100	85.75	100
Substitution	ALK_3886A>G	Substitution in a non-repetitive region or a repetitive region of <=7 base pairs	0	1	24	24	NA	100	85.75	100
Substitution	ATM_8789G>A	Substitution in a non-repetitive region or a repetitive region of <=7 base pairs	1	0	24	24	100	NA	85.75	100
Substitution	BRAF_1799T>A	Substitution in a non-repetitive region or a repetitive region of <=7 base pairs	0	1	24	24	NA	100	85.75	100
Substitution	APC_7472T>C	Substitution in a non-repetitive region or a repetitive region of <=7 base pairs	0	1	24	24	NA	100	85.75	100
Substitution	CRKL_611C>T	Substitution in a non-repetitive region or a repetitive region of <=7 base pairs	0	1	24	24	NA	100	85.75	100
Substitution	BRCA2_5428G>A	Substitution in a non-repetitive region or a repetitive region of <=7 base pairs	0	1	24	24	NA	100	85.75	100
Substitution	MYC_751G>A	Substitution in a non-repetitive region or a repetitive region of <=7 base pairs	0	1	24	24	NA	100	85.75	100
Substitution	AR_1235C>A	Substitution in a non-repetitive region or a repetitive region of <=7 base pairs	1	0	23	24	95.83	NA	78.88	99.89
Substitution	APC_7648G>C	Substitution in a non-repetitive region or a repetitive region of <=7 base pairs	0	1	24	24	NA	100	85.75	100
Substitution	SPEN_1813G>T	Substitution in a non-repetitive region or a repetitive region of <=7 base pairs	1	0	24	24	100	NA	85.75	100
Substitution	PIK3CA_1634A>C	Substitution in a non-repetitive region or a repetitive region of <=7 base pairs	0	1	24	24	NA	100	85.75	100
Substitution	FGFR3_2139G>C	Substitution in a non-repetitive region or a repetitive region of <=7 base pairs	1	0	24	24	100	NA	85.75	100
Substitution	BRCA1_2338C>T	Substitution in a non-repetitive region or a repetitive region of <=7 base pairs	0	1	24	24	NA	100	85.75	100
Substitution	SETD2_6179C>T	Substitution in a non-repetitive region or a repetitive region of <=7 base pairs	0	1	24	24	NA	100	85.75	100
Substitution	CDK12_589C>T	Substitution in a non-repetitive region or a repetitive region of <=7 base pairs	0	1	24	24	NA	100	85.75	100
Substitution	IDH2_569G>A	Substitution in a non-repetitive region or a repetitive region of <=7 base pairs	0	1	24	24	NA	100	85.75	100
Substitution	CHEK2_707T>C	Substitution in a non-repetitive region or a repetitive region of <=7 base pairs	0	1	24	24	NA	100	85.75	100
Substitution	KEAP1_1048G>A	Substitution in a non-repetitive region or a repetitive region of <=7 base pairs	0	1	24	24	NA	100	85.75	100
Substitution	APC_4683G>T	Substitution in a non-repetitive region or a repetitive region of <=7 base pairs	0	1	24	24	NA	100	85.75	100
Substitution	ERBB3_2863C>T	Substitution in a non-repetitive region or a repetitive region of <=7 base pairs	1	0	23	24	95.83	NA	78.88	99.89
Substitution	APC_8335G>A	Substitution in a non-repetitive region or a repetitive region of <=7 base pairs	0	1	24	24	NA	100	85.75	100
Substitution	GNAS_538C>T	Substitution in a non-repetitive region or a repetitive region of <=7 base pairs	0	1	24	24	NA	100	85.75	100
Substitution	APC_3982C>T	Substitution in a non-repetitive region or a repetitive region of <=7 base pairs	0	1	24	24	NA	100	85.75	100
Substitution	PIK3CA_1357G>A	Substitution in a non-repetitive region or a repetitive region of <=7 base pairs	0	1	24	24	NA	100	85.75	100
Substitution	ATM_5071A>C	Substitution in a non-repetitive region or a repetitive region of <=7 base pairs	1	0	24	24	100	NA	85.75	100
Substitution	MYC_1007C>T	Substitution in a non-repetitive region or a repetitive region of <=7 base pairs	0	1	24	24	NA	100	85.75	100
Substitution	BRAF_1790T>G	Substitution in a non-repetitive region or a repetitive region of <=7 base pairs	0	1	24	24	NA	100	85.75	100
Substitution	PDCD1LG2_785T>A	Substitution in a non-repetitive region or a repetitive region of <=7 base pairs	0	1	24	24	NA	100	85.75	100
Substitution	CDH1_1202C>T	Substitution in a non-repetitive region or a repetitive region of <=7 base pairs	0	1	24	24	NA	100	85.75	100
Substitution	AR_2318A>T	Substitution in a non-repetitive region or a repetitive region of <=7 base pairs	0	1	24	24	NA	100	85.75	100
Substitution	TP53_598-1G>C	Substitution in a non-repetitive region or a repetitive region of <=7 base pairs	1	0	17	24	70.83	NA	48.91	87.38
Substitution	BRCA1_2494C>T	Substitution in a non-repetitive region or a repetitive region of <=7 base pairs	1	0	24	24	100	NA	85.75	100
Substitution	BRCA2_8971C>T	Substitution in a non-repetitive region or a repetitive region of <=7 base pairs	0	1	24	24	NA	100	85.75	100
Substitution	TP53_747G>T	Substitution in a non-repetitive region or a repetitive region of <=7 base pairs	1	0	23	24	95.83	NA	78.88	99.89
Substitution	BRCA1_1303G>T	Substitution in a non-repetitive region or a repetitive region of <=7 base pairs	0	1	24	24	NA	100	85.75	100
Substitution	BRCA2_4777G>T	Substitution in a non-repetitive region or a repetitive region of <=7 base pairs	0	1	24	24	NA	100	85.75	100
Substitution	GNAS_655T>G	Substitution in a non-repetitive region or a repetitive region of <=7 base pairs	0	1	24	24	NA	100	85.75	100
Substitution	CHEK2_1451C>A	Substitution in a non-repetitive region or a repetitive region of <=7 base pairs	0	1	24	24	NA	100	85.75	100
Substitution	BRCA1_4096+1G>T	Substitution in a non-repetitive region or a repetitive region of <=7 base pairs	0	1	24	24	NA	100	85.75	100
Substitution	CDH1_1505G>A	Substitution in a non-repetitive region or a repetitive region of <=7 base pairs	0	1	24	24	NA	100	85.75	100
Substitution	PIK3CA_1637A>G	Substitution in a non-repetitive region or a repetitive region of <=7 base pairs	0	1	24	24	NA	100	85.75	100
Substitution	FGFR3_676T>C	Substitution in a non-repetitive region or a repetitive region of <=7 base pairs	1	0	24	24	100	NA	85.75	100
Substitution	KRAS_35G>A	Substitution in a non-repetitive region or a repetitive region of <=7 base pairs	0	1	24	24	NA	100	85.75	100
Substitution	ATM_6919C>T	Substitution in a non-repetitive region or a repetitive region of <=7 base pairs	1	0	24	24	100	NA	85.75	100
Substitution	ERBB3_3146G>A	Substitution in a non-repetitive region or a repetitive region of <=7 base pairs	1	0	24	24	100	NA	85.75	100
Substitution	PIK3CA_3140A>G	Substitution in a non-repetitive region or a repetitive region of <=7 base pairs	0	1	24	24	NA	100	85.75	100
Substitution	MYC_409G>C	Substitution in a non-repetitive region or a repetitive region of <=7 base pairs	0	1	24	24	NA	100	85.75	100
Substitution	MSH6_3824G>A	Substitution in a non-repetitive region or a repetitive region of <=7 base pairs	0	1	24	24	NA	100	85.75	100
Substitution	APC_8017A>G	Substitution in a non-repetitive region or a repetitive region of <=7 base pairs	1	0	23	24	95.83	NA	78.88	99.89
Substitution	FGFR3_994G>A	Substitution in a non-repetitive region or a repetitive region of <=7 base pairs	1	0	17	24	70.83	NA	48.91	87.38
Substitution	KRAS_182A>G	Substitution in a non-repetitive region or a repetitive region of <=7 base pairs	0	1	24	24	NA	100	85.75	100
Substitution	ALK_3980A>G	Substitution in a non-repetitive region or a repetitive region of <=7 base pairs	0	1	24	24	NA	100	85.75	100
Substitution	GNAS_628G>C	Substitution in a non-repetitive region or a repetitive region of <=7 base pairs	0	1	24	24	NA	100	85.75	100
Substitution	CHEK2_326T>C	Substitution in a non-repetitive region or a repetitive region of <=7 base pairs	1	0	24	24	100	NA	85.75	100
Substitution	TP53_853G>A	Substitution in a non-repetitive region or a repetitive region of <=7 base pairs	1	0	24	24	100	NA	85.75	100
Substitution	BRCA2_2544G>T	Substitution in a non-repetitive region or a repetitive region of <=7 base pairs	0	1	24	24	NA	100	85.75	100
Substitution	CHEK2_740C>A	Substitution in a non-repetitive region or a repetitive region of <=7 base pairs	1	0	24	24	100	NA	85.75	100
Substitution	BRCA2_272A>G	Substitution in a non-repetitive region or a repetitive region of <=7 base pairs	0	1	24	24	NA	100	85.75	100
Substitution	CDK12_1494G>T	Substitution in a non-repetitive region or a repetitive region of <=7 base pairs	0	1	24	24	NA	100	85.75	100
Substitution	PIK3CA_1633G>A	Substitution in a non-repetitive region or a repetitive region of <=7 base pairs	1	0	24	24	100	NA	85.75	100
Substitution	APC_6496C>T	Substitution in a non-repetitive region or a repetitive region of <=7 base pairs	1	0	24	24	100	NA	85.75	100
Substitution	CDK12_3299A>G	Substitution in a non-repetitive region or a repetitive region of <=7 base pairs	0	1	24	24	NA	100	85.75	100
Substitution	MSH6_3632T>C	Substitution in a non-repetitive region or a repetitive region of <=7 base pairs	0	1	24	24	NA	100	85.75	100
Substitution	KRAS_35G>C	Substitution in a non-repetitive region or a repetitive region of <=7 base pairs	0	1	24	24	NA	100	85.75	100
Substitution	CDK6_658C>T	Substitution in a non-repetitive region or a repetitive region of <=7 base pairs	1	0	24	24	100	NA	85.75	100
Substitution	GNA11_502G>A	Substitution in a non-repetitive region or a repetitive region of <=7 base pairs	1	0	24	24	100	NA	85.75	100
Substitution	PTEN_385G>T	Substitution in a non-repetitive region or a repetitive region of <=7 base pairs	1	0	24	24	100	NA	85.75	100
Substitution	APC_8053A>G	Substitution in a non-repetitive region or a repetitive region of <=7 base pairs	0	1	24	24	NA	100	85.75	100
Substitution	GNAS_710G>T	Substitution in a non-repetitive region or a repetitive region of <=7 base pairs	1	0	24	24	100	NA	85.75	100
Substitution	VEGFA_88C>G	Substitution in a non-repetitive region or a repetitive region of <=7 base pairs	1	0	20	24	83.33	NA	62.62	95.26
Substitution	TP53_559+2T>C	Substitution in a non-repetitive region or a repetitive region of <=7 base pairs	1	0	24	24	100	NA	85.75	100
Substitution	APC_1540G>A	Substitution in a non-repetitive region or a repetitive region of <=7 base pairs	0	1	24	24	NA	100	85.75	100
Substitution	FLT3_1879G>A	Substitution in a non-repetitive region or a repetitive region of <=7 base pairs	1	0	24	24	100	NA	85.75	100
Substitution	CHEK2_1489G>A	Substitution in a non-repetitive region or a repetitive region of <=7 base pairs	0	1	24	24	NA	100	85.75	100
Substitution	CRKL_220G>A	Substitution in a non-repetitive region or a repetitive region of <=7 base pairs	1	0	24	24	100	NA	85.75	100
Substitution	TP53_586C>T	Substitution in a non-repetitive region or a repetitive region of <=7 base pairs	1	0	24	24	100	NA	85.75	100
Substitution	PALB2_3367G>A	Substitution in a non-repetitive region or a repetitive region of <=7 base pairs	0	1	24	24	NA	100	85.75	100
Substitution	APC_2979G>T	Substitution in a non-repetitive region or a repetitive region of <=7 base pairs	1	0	24	24	100	NA	85.75	100
Substitution	PTEN_1026+1G>T	Substitution in a non-repetitive region or a repetitive region of <=7 base pairs	0	1	24	24	NA	100	85.75	100
Substitution	BRCA2_1315T>G	Substitution in a non-repetitive region or a repetitive region of <=7 base pairs	0	1	24	24	NA	100	85.75	100
Substitution	NTRK2_1806_1807CC>AA	Substitution in a non-repetitive region or a repetitive region of <=7 base pairs	0	1	24	24	NA	100	85.75	100
Substitution	CHEK2_433C>T	Substitution in a non-repetitive region or a repetitive region of <=7 base pairs	1	0	24	24	100	NA	85.75	100
Substitution	PIK3CA_1645G>A	Substitution in a non-repetitive region or a repetitive region of <=7 base pairs	1	0	24	24	100	NA	85.75	100
Substitution	MSH6_3566C>T	Substitution in a non-repetitive region or a repetitive region of <=7 base pairs	0	1	24	24	NA	100	85.75	100
Substitution	BRCA2_4928T>C	Substitution in a non-repetitive region or a repetitive region of <=7 base pairs	0	1	24	24	NA	100	85.75	100
Substitution	BRCA2_8351G>A	Substitution in a non-repetitive region or a repetitive region of <=7 base pairs	1	0	24	24	100	NA	85.75	100
Substitution	STK11_640C>T	Substitution in a non-repetitive region or a repetitive region of <=7 base pairs	1	0	24	24	100	NA	85.75	100
Substitution	MYCN_538G>A	Substitution in a non-repetitive region or a repetitive region of <=7 base pairs	0	1	24	24	NA	100	85.75	100
Substitution	MYD88_790C>T	Substitution in a non-repetitive region or a repetitive region of <=7 base pairs	1	0	23	24	95.83	NA	78.88	99.89
Substitution	ATR_5572T>C	Substitution in a non-repetitive region or a repetitive region of <=7 base pairs	0	1	24	24	NA	100	85.75	100
Substitution	TP53_613C>T	Substitution in a non-repetitive region or a repetitive region of <=7 base pairs	1	0	24	24	100	NA	85.75	100
Substitution	GNAS_128C>A	Substitution in a non-repetitive region or a repetitive region of <=7 base pairs	0	1	24	24	NA	100	85.75	100
Substitution	CDK12_3844G>C	Substitution in a non-repetitive region or a repetitive region of <=7 base pairs	0	1	24	24	NA	100	85.75	100
Substitution	FGFR3_2135G>A	Substitution in a non-repetitive region or a repetitive region of <=7 base pairs	1	0	24	24	100	NA	85.75	100
Substitution	ATM_6113A>G	Substitution in a non-repetitive region or a repetitive region of <=7 base pairs	0	1	24	24	NA	100	85.75	100
Substitution	FGFR3_2149G>A	Substitution in a non-repetitive region or a repetitive region of <=7 base pairs	1	0	24	24	100	NA	85.75	100
Substitution	TP53_376-1G>T	Substitution in a non-repetitive region or a repetitive region of <=7 base pairs	0	1	24	24	NA	100	85.75	100
Substitution	CHEK2_1175C>T	Substitution in a non-repetitive region or a repetitive region of <=7 base pairs	0	1	24	24	NA	100	85.75	100
Substitution	ATR_5740C>T	Substitution in a non-repetitive region or a repetitive region of <=7 base pairs	0	1	24	24	NA	100	85.75	100
Substitution	CDK4_633-2A>G	Substitution in a non-repetitive region or a repetitive region of <=7 base pairs	0	1	24	24	NA	100	85.75	100
Substitution	TP53_711G>T	Substitution in a non-repetitive region or a repetitive region of <=7 base pairs	0	1	24	24	NA	100	85.75	100
Substitution	RB1_1961-1G>C	Substitution in a non-repetitive region or a repetitive region of <=7 base pairs	0	1	24	24	NA	100	85.75	100
Substitution	BTK_1467G>A	Substitution in a non-repetitive region or a repetitive region of <=7 base pairs	0	1	24	24	NA	100	85.75	100
Substitution	MET_3029-1G>T	Substitution in a non-repetitive region or a repetitive region of <=7 base pairs	0	1	24	24	NA	100	85.75	100
Substitution	MET_3682G>A	Substitution in a non-repetitive region or a repetitive region of <=7 base pairs	0	1	24	24	NA	100	85.75	100
Substitution	ATM_6494C>T	Substitution in a non-repetitive region or a repetitive region of <=7 base pairs	1	0	24	24	100	NA	85.75	100
Substitution	BRCA2_7651A>G	Substitution in a non-repetitive region or a repetitive region of <=7 base pairs	0	1	24	24	NA	100	85.75	100
Substitution	FOXL2_214G>A	Substitution in a non-repetitive region or a repetitive region of <=7 base pairs	0	1	24	24	NA	100	85.75	100
Substitution	CDKN2A_172C>T	Substitution in a non-repetitive region or a repetitive region of <=7 base pairs	0	1	24	24	NA	100	85.75	100
Substitution	FOXL2_776C>T	Substitution in a non-repetitive region or a repetitive region of <=7 base pairs	1	0	24	24	100	NA	85.75	100
Substitution	KDR_1039C>T	Substitution in a non-repetitive region or a repetitive region of <=7 base pairs	0	1	24	24	NA	100	85.75	100
Substitution	GNAS_1720G>A	Substitution in a non-repetitive region or a repetitive region of <=7 base pairs	0	1	24	24	NA	100	85.75	100
Substitution	IDH1_290G>A	Substitution in a non-repetitive region or a repetitive region of <=7 base pairs	1	0	23	24	95.83	NA	78.88	99.89
Substitution	EP300_2282A>G	Substitution in a non-repetitive region or a repetitive region of <=7 base pairs	1	0	24	24	100	NA	85.75	100
Substitution	ATR_61G>A	Substitution in a non-repetitive region or a repetitive region of <=7 base pairs	0	1	24	24	NA	100	85.75	100
Substitution	CREBBP_3449C>A	Substitution in a non-repetitive region or a repetitive region of <=7 base pairs	0	1	24	24	NA	100	85.75	100
Substitution	APC_5337A>G	Substitution in a non-repetitive region or a repetitive region of <=7 base pairs	0	1	24	24	NA	100	85.75	100
Substitution	TP53_848G>A	Substitution in a non-repetitive region or a repetitive region of <=7 base pairs	0	1	24	24	NA	100	85.75	100
Substitution	APC_5758_5760CGA>GGG	Substitution in a non-repetitive region or a repetitive region of <=7 base pairs	0	1	24	24	NA	100	85.75	100
Substitution	ATR_5185G>C	Substitution in a non-repetitive region or a repetitive region of <=7 base pairs	0	1	24	24	NA	100	85.75	100
Substitution	PDGFRB_2645C>T	Substitution in a non-repetitive region or a repetitive region of <=7 base pairs	0	1	24	24	NA	100	85.75	100
Substitution	TP53_97-2A>T	Substitution in a non-repetitive region or a repetitive region of <=7 base pairs	0	1	24	24	NA	100	85.75	100
Substitution	GNAS_601C>T	Substitution in a non-repetitive region or a repetitive region of <=7 base pairs	0	1	24	24	NA	100	85.75	100
Substitution	CHEK2_377A>T	Substitution in a non-repetitive region or a repetitive region of <=7 base pairs	0	1	24	24	NA	100	85.75	100
Substitution	FGFR1_1648G>T	Substitution in a non-repetitive region or a repetitive region of <=7 base pairs	1	0	24	24	100	NA	85.75	100
Substitution	CDKN2A_2T>C	Substitution in a non-repetitive region or a repetitive region of <=7 base pairs	0	1	24	24	NA	100	85.75	100
Substitution	MET_967A>G	Substitution in a non-repetitive region or a repetitive region of <=7 base pairs	0	1	24	24	NA	100	85.75	100
Substitution	MAP2K2_466G>A	Substitution in a non-repetitive region or a repetitive region of <=7 base pairs	1	0	24	24	100	NA	85.75	100
Substitution	BRCA1_4643C>T	Substitution in a non-repetitive region or a repetitive region of <=7 base pairs	1	0	24	24	100	NA	85.75	100
Substitution	TP53_722C>T	Substitution in a non-repetitive region or a repetitive region of <=7 base pairs	1	0	24	24	100	NA	85.75	100
Substitution	FOXL2_560G>A	Substitution in a non-repetitive region or a repetitive region of <=7 base pairs	0	1	24	24	NA	100	85.75	100
Substitution	EGFR_2642T>C	Substitution in a non-repetitive region or a repetitive region of <=7 base pairs	0	1	24	24	NA	100	85.75	100
Substitution	EGFR_3372C>G	Substitution in a non-repetitive region or a repetitive region of <=7 base pairs	0	1	24	24	NA	100	85.75	100
Substitution	KRAS_183A>C	Substitution in a non-repetitive region or a repetitive region of <=7 base pairs	0	1	24	24	NA	100	85.75	100
Substitution	TP53_1009C>T	Substitution in a non-repetitive region or a repetitive region of <=7 base pairs	0	1	24	24	NA	100	85.75	100
Substitution	KRAS_34_35GG>CT	Substitution in a non-repetitive region or a repetitive region of <=7 base pairs	0	1	24	24	NA	100	85.75	100
Substitution	ERBB3_378C>A	Substitution in a non-repetitive region or a repetitive region of <=7 base pairs	1	0	24	24	100	NA	85.75	100
Substitution	ARAF_542C>A	Substitution in a non-repetitive region or a repetitive region of <=7 base pairs	1	0	24	24	100	NA	85.75	100
Substitution	BRCA2_7052C>G	Substitution in a non-repetitive region or a repetitive region of <=7 base pairs	0	1	24	24	NA	100	85.75	100
Substitution	KEAP1_1325G>T	Substitution in a non-repetitive region or a repetitive region of <=7 base pairs	1	0	23	24	95.83	NA	78.88	99.89
Substitution	CCND1_806A>T	Substitution in a non-repetitive region or a repetitive region of <=7 base pairs	0	1	24	24	NA	100	85.75	100
Substitution	PALB2_2674G>A	Substitution in a non-repetitive region or a repetitive region of <=7 base pairs	1	0	24	24	100	NA	85.75	100
Substitution	TP53_833C>G	Substitution in a non-repetitive region or a repetitive region of <=7 base pairs	0	1	24	24	NA	100	85.75	100
Substitution	TP53_839G>A	Substitution in a non-repetitive region or a repetitive region of <=7 base pairs	0	1	24	24	NA	100	85.75	100
Substitution	TP53_839G>T	Substitution in a non-repetitive region or a repetitive region of <=7 base pairs	0	1	24	24	NA	100	85.75	100
Substitution	PTEN_518G>A	Substitution in a non-repetitive region or a repetitive region of <=7 base pairs	0	1	24	24	NA	100	85.75	100
Substitution	MAP2K1_199G>A	Substitution in a non-repetitive region or a repetitive region of <=7 base pairs	1	0	24	24	100	NA	85.75	100
Substitution	JAK2_1849G>T	Substitution in a non-repetitive region or a repetitive region of <=7 base pairs	1	0	24	24	100	NA	85.75	100
Substitution	FGFR4_1850C>T	Substitution in a non-repetitive region or a repetitive region of <=7 base pairs	0	1	24	24	NA	100	85.75	100
Substitution	APC_1412G>A	Substitution in a non-repetitive region or a repetitive region of <=7 base pairs	1	0	24	24	100	NA	85.75	100
Substitution	PIK3CA_3140A>T	Substitution in a non-repetitive region or a repetitive region of <=7 base pairs	0	1	24	24	NA	100	85.75	100
Substitution	NRAS_34G>T	Substitution in a non-repetitive region or a repetitive region of <=7 base pairs	1	0	24	24	100	NA	85.75	100
Substitution	NRAS_35G>A	Substitution in a non-repetitive region or a repetitive region of <=7 base pairs	0	1	24	24	NA	100	85.75	100
Substitution	NTRK1_1262C>T	Substitution in a non-repetitive region or a repetitive region of <=7 base pairs	1	0	24	24	100	NA	85.75	100
Substitution	NTRK1_1330C>T	Substitution in a non-repetitive region or a repetitive region of <=7 base pairs	0	1	24	24	NA	100	85.75	100
Substitution	NTRK1_1358C>T	Substitution in a non-repetitive region or a repetitive region of <=7 base pairs	0	1	24	24	NA	100	85.75	100
Substitution	NTRK1_1474G>A	Substitution in a non-repetitive region or a repetitive region of <=7 base pairs	0	1	24	24	NA	100	85.75	100
Substitution	NTRK1_1664A>T	Substitution in a non-repetitive region or a repetitive region of <=7 base pairs	0	1	24	24	NA	100	85.75	100
Substitution	NTRK1_1697T>C	Substitution in a non-repetitive region or a repetitive region of <=7 base pairs	0	1	24	24	NA	100	85.75	100
Substitution	TP53_1101-2A>C	Substitution in a non-repetitive region or a repetitive region of <=7 base pairs	1	0	24	24	100	NA	85.75	100
Substitution	CDKN2A_431G>A	Substitution in a non-repetitive region or a repetitive region of <=7 base pairs	0	1	24	24	NA	100	85.75	100
Substitution	APC_4429C>T	Substitution in a non-repetitive region or a repetitive region of <=7 base pairs	0	1	24	24	NA	100	85.75	100
Substitution	TP53_481G>A	Substitution in a non-repetitive region or a repetitive region of <=7 base pairs	1	0	19	24	79.17	NA	57.85	92.87
Substitution	APC_2180G>T	Substitution in a non-repetitive region or a repetitive region of <=7 base pairs	1	0	24	24	100	NA	85.75	100
Substitution	FOXL2_131C>T	Substitution in a non-repetitive region or a repetitive region of <=7 base pairs	0	1	24	24	NA	100	85.75	100
Substitution	ATR_2704T>C	Substitution in a non-repetitive region or a repetitive region of <=7 base pairs	1	0	24	24	100	NA	85.75	100
Substitution	FOXL2_662C>T	Substitution in a non-repetitive region or a repetitive region of <=7 base pairs	0	1	24	24	NA	100	85.75	100
Substitution	FGFR1_787G>A	Substitution in a non-repetitive region or a repetitive region of <=7 base pairs	0	1	24	24	NA	100	85.75	100
Substitution	MYC_1075A>G	Substitution in a non-repetitive region or a repetitive region of <=7 base pairs	0	1	24	24	NA	100	85.75	100
Substitution	FGFR2_2424C>G	Substitution in a non-repetitive region or a repetitive region of <=7 base pairs	0	1	24	24	NA	100	85.75	100
Substitution	FGFR2_2449G>A	Substitution in a non-repetitive region or a repetitive region of <=7 base pairs	0	1	24	24	NA	100	85.75	100
Substitution	PDGFRB_2614C>A	Substitution in a non-repetitive region or a repetitive region of <=7 base pairs	0	1	24	24	NA	100	85.75	100
Substitution	FGFR3_1862G>A	Substitution in a non-repetitive region or a repetitive region of <=7 base pairs	1	0	24	24	100	NA	85.75	100
Substitution	PIK3CA_3073A>G	Substitution in a non-repetitive region or a repetitive region of <=7 base pairs	0	1	24	24	NA	100	85.75	100
Substitution	ATM_1758G>T	Substitution in a non-repetitive region or a repetitive region of <=7 base pairs	0	1	24	24	NA	100	85.75	100
Substitution	ARAF_1351G>A	Substitution in a non-repetitive region or a repetitive region of <=7 base pairs	1	0	24	24	100	NA	85.75	100
Substitution	TP53_817C>T	Substitution in a non-repetitive region or a repetitive region of <=7 base pairs	0	1	24	24	NA	100	85.75	100
Substitution	PALB2_2422G>T	Substitution in a non-repetitive region or a repetitive region of <=7 base pairs	0	1	24	24	NA	100	85.75	100
Substitution	NRAS_181_183CAA>AAG	Substitution in a non-repetitive region or a repetitive region of <=7 base pairs	0	1	24	24	NA	100	85.75	100
Substitution	CTNNB1_101G>A	Substitution in a non-repetitive region or a repetitive region of <=7 base pairs	0	1	24	24	NA	100	85.75	100
Substitution	HRAS_498C>A	Substitution in a non-repetitive region or a repetitive region of <=7 base pairs	0	1	24	24	NA	100	85.75	100
Substitution	FGFR3_688G>A	Substitution in a non-repetitive region or a repetitive region of <=7 base pairs	1	0	24	24	100	NA	85.75	100
Substitution	PTEN_402G>T	Substitution in a non-repetitive region or a repetitive region of <=7 base pairs	0	1	24	24	NA	100	85.75	100
Substitution	FGFR3_1289C>T	Substitution in a non-repetitive region or a repetitive region of <=7 base pairs	0	1	24	24	NA	100	85.75	100
Substitution	PALB2_3464C>G	Substitution in a non-repetitive region or a repetitive region of <=7 base pairs	0	1	24	24	NA	100	85.75	100
Substitution	STK11_1221G>T	Substitution in a non-repetitive region or a repetitive region of <=7 base pairs	0	1	24	24	NA	100	85.75	100
Substitution	STK11_375G>A	Substitution in a non-repetitive region or a repetitive region of <=7 base pairs	1	0	24	24	100	NA	85.75	100
Substitution	JAK3_1534A>G	Substitution in a non-repetitive region or a repetitive region of <=7 base pairs	0	1	24	24	NA	100	85.75	100
Substitution	BRCA1_1988G>A	Substitution in a non-repetitive region or a repetitive region of <=7 base pairs	0	1	24	24	NA	100	85.75	100
Substitution	NF1_4376A>G	Substitution in a non-repetitive region or a repetitive region of <=7 base pairs	0	1	24	24	NA	100	85.75	100
Substitution	ATM_8850+1G>A	Substitution in a non-repetitive region or a repetitive region of <=7 base pairs	0	1	24	24	NA	100	85.75	100
Substitution	ATM_8947A>G	Substitution in a non-repetitive region or a repetitive region of <=7 base pairs	0	1	24	24	NA	100	85.75	100
Substitution	RB1_1966C>T	Substitution in a non-repetitive region or a repetitive region of <=7 base pairs	0	1	24	24	NA	100	85.75	100
Substitution	TP53_480_481GG>TA	Substitution in a non-repetitive region or a repetitive region of <=7 base pairs	0	1	18	24	NA	75	53.29	90.23
Substitution	ATM_928A>G	Substitution in a non-repetitive region or a repetitive region of <=7 base pairs	1	0	24	24	100	NA	85.75	100
Substitution	BRCA1_3809G>A	Substitution in a non-repetitive region or a repetitive region of <=7 base pairs	1	0	24	24	100	NA	85.75	100
Substitution	BRCA1_4095A>T	Substitution in a non-repetitive region or a repetitive region of <=7 base pairs	0	1	24	24	NA	100	85.75	100
Substitution	NF1_8160+1G>T	Substitution in a non-repetitive region or a repetitive region of <=7 base pairs	1	0	24	24	100	NA	85.75	100
Substitution	NF1_8161-1G>A	Substitution in a non-repetitive region or a repetitive region of <=7 base pairs	1	0	24	24	100	NA	85.75	100
Substitution	EGFR_2573T>G	Substitution in a non-repetitive region or a repetitive region of <=7 base pairs	1	0	24	24	100	NA	85.75	100
Substitution	BRCA1_4868C>T	Substitution in a non-repetitive region or a repetitive region of <=7 base pairs	1	0	24	24	100	NA	85.75	100
Substitution	FGFR1_449C>T	Substitution in a non-repetitive region or a repetitive region of <=7 base pairs	0	1	24	24	NA	100	85.75	100
Substitution	TP53_733G>T	Substitution in a non-repetitive region or a repetitive region of <=7 base pairs	0	1	24	24	NA	100	85.75	100
Substitution	SMO_1918A>G	Substitution in a non-repetitive region or a repetitive region of <=7 base pairs	1	0	24	24	100	NA	85.75	100
Substitution	AR_2395C>G	Substitution in a non-repetitive region or a repetitive region of <=7 base pairs	1	0	24	24	100	NA	85.75	100
Substitution	TERT_-139C>T	Substitution in a non-repetitive region or a repetitive region of <=7 base pairs	1	0	24	24	100	NA	85.75	100
Substitution	AR_917C>T	Substitution in a non-repetitive region or a repetitive region of <=7 base pairs	0	1	24	24	NA	100	85.75	100
Substitution	TP53_818G>A	Substitution in a non-repetitive region or a repetitive region of <=7 base pairs	1	0	24	24	100	NA	85.75	100
Substitution	ATR_6460G>A	Substitution in a non-repetitive region or a repetitive region of <=7 base pairs	0	1	24	24	NA	100	85.75	100
Substitution	PDGFRB_1853C>G	Substitution in a non-repetitive region or a repetitive region of <=7 base pairs	0	1	24	24	NA	100	85.75	100
Substitution	TP53_577C>T	Substitution in a non-repetitive region or a repetitive region of <=7 base pairs	0	1	24	24	NA	100	85.75	100
Substitution	BRCA2_9976A>T	Substitution in a non-repetitive region or a repetitive region of <=7 base pairs	0	1	24	24	NA	100	85.75	100
Substitution	ESR1_1138G>C	Substitution in a non-repetitive region or a repetitive region of <=7 base pairs	0	1	24	24	NA	100	85.75	100
Substitution	PDGFRB_2558G>A	Substitution in a non-repetitive region or a repetitive region of <=7 base pairs	0	1	24	24	NA	100	85.75	100
Substitution	PALB2_2891G>T	Substitution in a non-repetitive region or a repetitive region of <=7 base pairs	1	0	24	24	100	NA	85.75	100
Substitution	KIT_1594G>A	Substitution in a non-repetitive region or a repetitive region of <=7 base pairs	1	0	24	24	100	NA	85.75	100
Substitution	GNAS_602G>A	Substitution in a non-repetitive region or a repetitive region of <=7 base pairs	1	0	24	24	100	NA	85.75	100
Substitution	CHEK2_434G>A	Substitution in a non-repetitive region or a repetitive region of <=7 base pairs	0	1	24	24	NA	100	85.75	100
Substitution	TP53_991C>T	Substitution in a non-repetitive region or a repetitive region of <=7 base pairs	0	1	24	24	NA	100	85.75	100
Substitution	BRCA1_305C>G	Substitution in a non-repetitive region or a repetitive region of <=7 base pairs	0	1	24	24	NA	100	85.75	100
Substitution	BRCA1_3569C>A	Substitution in a non-repetitive region or a repetitive region of <=7 base pairs	0	1	24	24	NA	100	85.75	100
Substitution	TP53_480G>A	Substitution in a non-repetitive region or a repetitive region of <=7 base pairs	0	1	17	24	NA	70.83	48.91	87.38
Substitution	NF1_7850C>T	Substitution in a non-repetitive region or a repetitive region of <=7 base pairs	1	0	24	24	100	NA	85.75	100
Substitution	AR_1445G>A	Substitution in a non-repetitive region or a repetitive region of <=7 base pairs	0	1	24	24	NA	100	85.75	100
Substitution	ROS1_6416C>T	Substitution in a non-repetitive region or a repetitive region of <=7 base pairs	0	1	24	24	NA	100	85.75	100
Substitution	SMO_1726C>T	Substitution in a non-repetitive region or a repetitive region of <=7 base pairs	0	1	24	24	NA	100	85.75	100
Substitution	EGFR_2795G>A	Substitution in a non-repetitive region or a repetitive region of <=7 base pairs	0	1	24	24	NA	100	85.75	100
Substitution	AR_2225G>T	Substitution in a non-repetitive region or a repetitive region of <=7 base pairs	0	1	24	24	NA	100	85.75	100
Substitution	FGFR1_802G>T	Substitution in a non-repetitive region or a repetitive region of <=7 base pairs	1	0	24	24	100	NA	85.75	100
Substitution	PIK3CA_1351G>A	Substitution in a non-repetitive region or a repetitive region of <=7 base pairs	0	1	24	24	NA	100	85.75	100
Substitution	KRAS_34G>C	Substitution in a non-repetitive region or a repetitive region of <=7 base pairs	0	1	24	24	NA	100	85.75	100
Substitution	AR_880C>G	Substitution in a non-repetitive region or a repetitive region of <=7 base pairs	0	1	24	24	NA	100	85.75	100
Substitution	HRAS_368G>A	Substitution in a non-repetitive region or a repetitive region of <=7 base pairs	1	0	24	24	100	NA	85.75	100
Substitution	TP53_847C>T	Substitution in a non-repetitive region or a repetitive region of <=7 base pairs	0	1	24	24	NA	100	85.75	100
Substitution	TP53_375G>A	Substitution in a non-repetitive region or a repetitive region of <=7 base pairs	1	0	24	24	100	NA	85.75	100
Substitution	TP53_659A>G	Substitution in a non-repetitive region or a repetitive region of <=7 base pairs	0	1	24	24	NA	100	85.75	100
Substitution	TP53_992A>G	Substitution in a non-repetitive region or a repetitive region of <=7 base pairs	0	1	24	24	NA	100	85.75	100
Substitution	BRCA1_3367G>T	Substitution in a non-repetitive region or a repetitive region of <=7 base pairs	1	0	24	24	100	NA	85.75	100
Substitution	ATM_94C>T	Substitution in a non-repetitive region or a repetitive region of <=7 base pairs	1	0	24	24	100	NA	85.75	100
Substitution	AR_1792A>G	Substitution in a non-repetitive region or a repetitive region of <=7 base pairs	1	0	24	24	100	NA	85.75	100
Substitution	EGFR_2369C>T	Substitution in a non-repetitive region or a repetitive region of <=7 base pairs	1	0	24	24	100	NA	85.75	100
Substitution	FGFR1_374C>T	Substitution in a non-repetitive region or a repetitive region of <=7 base pairs	0	1	24	24	NA	100	85.75	100
Substitution	TP53_488A>G	Substitution in a non-repetitive region or a repetitive region of <=7 base pairs	1	0	24	24	100	NA	85.75	100
Substitution	MYCN_1109T>C	Substitution in a non-repetitive region or a repetitive region of <=7 base pairs	0	1	24	24	NA	100	85.75	100
Substitution	MYCN_170C>A	Substitution in a non-repetitive region or a repetitive region of <=7 base pairs	0	1	24	24	NA	100	85.75	100
Substitution	PTPN11_1451T>G	Substitution in a non-repetitive region or a repetitive region of <=7 base pairs	0	1	24	24	NA	100	85.75	100
Substitution	ATM_4403T>C	Substitution in a non-repetitive region or a repetitive region of <=7 base pairs	1	0	24	24	100	NA	85.75	100
Substitution	RAF1_217C>T	Substitution in a non-repetitive region or a repetitive region of <=7 base pairs	0	1	24	24	NA	100	85.75	100
Substitution	CDK12_2848C>T	Substitution in a non-repetitive region or a repetitive region of <=7 base pairs	1	0	24	24	100	NA	85.75	100
Substitution	CDK12_2875G>A	Substitution in a non-repetitive region or a repetitive region of <=7 base pairs	1	0	24	24	100	NA	85.75	100
Substitution	TP53_638G>A	Substitution in a non-repetitive region or a repetitive region of <=7 base pairs	0	1	24	24	NA	100	85.75	100
Substitution	TP53_673-2A>C	Substitution in a non-repetitive region or a repetitive region of <=7 base pairs	0	1	24	24	NA	100	85.75	100
Substitution	NF1_2833T>C	Substitution in a non-repetitive region or a repetitive region of <=7 base pairs	1	0	24	24	100	NA	85.75	100
Substitution	TP53_480G>T	Substitution in a non-repetitive region or a repetitive region of <=7 base pairs	0	1	13	24	NA	54.17	32.82	74.45
Substitution	ERBB3_577C>T	Substitution in a non-repetitive region or a repetitive region of <=7 base pairs	1	0	24	24	100	NA	85.75	100
Substitution	ERBB3_662C>T	Substitution in a non-repetitive region or a repetitive region of <=7 base pairs	0	1	24	24	NA	100	85.75	100
Substitution	TP53_743G>A	Substitution in a non-repetitive region or a repetitive region of <=7 base pairs	0	1	24	24	NA	100	85.75	100
Substitution	AR_2440T>G	Substitution in a non-repetitive region or a repetitive region of <=7 base pairs	0	1	24	24	NA	100	85.75	100
Substitution	ATR_3892G>A	Substitution in a non-repetitive region or a repetitive region of <=7 base pairs	0	1	24	24	NA	100	85.75	100
Substitution	FGFR2_1835G>C	Substitution in a non-repetitive region or a repetitive region of <=7 base pairs	0	1	24	24	NA	100	85.75	100
Substitution	ATR_4892G>A	Substitution in a non-repetitive region or a repetitive region of <=7 base pairs	1	0	24	24	100	NA	85.75	100
Substitution	TP53_752_754TCC>ACG	Substitution in a non-repetitive region or a repetitive region of <=7 base pairs	0	1	24	24	NA	100	85.75	100
Substitution	TP53_772G>A	Substitution in a non-repetitive region or a repetitive region of <=7 base pairs	0	1	24	24	NA	100	85.75	100
Substitution	TP53_818G>T	Substitution in a non-repetitive region or a repetitive region of <=7 base pairs	0	1	24	24	NA	100	85.75	100
Substitution	PDGFRB_2054G>A	Substitution in a non-repetitive region or a repetitive region of <=7 base pairs	0	1	24	24	NA	100	85.75	100
Substitution	RAF1_310G>A	Substitution in a non-repetitive region or a repetitive region of <=7 base pairs	0	1	24	24	NA	100	85.75	100
Substitution	KEAP1_941C>T	Substitution in a non-repetitive region or a repetitive region of <=7 base pairs	0	1	24	24	NA	100	85.75	100
Substitution	TP53_916C>T	Substitution in a non-repetitive region or a repetitive region of <=7 base pairs	1	0	24	24	100	NA	85.75	100
Substitution	VEGFA_605A>G	Substitution in a non-repetitive region or a repetitive region of <=7 base pairs	1	0	24	24	100	NA	85.75	100
Substitution	AR_301C>G	Substitution in a non-repetitive region or a repetitive region of <=7 base pairs	0	1	24	24	NA	100	85.75	100
Substitution	NF1_7429C>T	Substitution in a non-repetitive region or a repetitive region of <=7 base pairs	0	1	24	24	NA	100	85.75	100
Substitution	NF1_7458-1G>A	Substitution in a non-repetitive region or a repetitive region of <=7 base pairs	0	1	24	24	NA	100	85.75	100
Substitution	VEGFA_1079G>A	Substitution in a non-repetitive region or a repetitive region of <=7 base pairs	0	1	24	24	NA	100	85.75	100
Substitution	RB1_485T>A	Substitution in a non-repetitive region or a repetitive region of <=7 base pairs	0	1	24	24	NA	100	85.75	100
Substitution	HRAS_181C>A	Substitution in a non-repetitive region or a repetitive region of <=7 base pairs	0	1	24	24	NA	100	85.75	100
Substitution	NF1_221C>A	Substitution in a non-repetitive region or a repetitive region of <=7 base pairs	0	1	24	24	NA	100	85.75	100
Substitution	TP53_290T>G	Substitution in a non-repetitive region or a repetitive region of <=7 base pairs	0	1	24	24	NA	100	85.75	100
Substitution	MYCN_412C>A	Substitution in a non-repetitive region or a repetitive region of <=7 base pairs	0	1	24	24	NA	100	85.75	100
Substitution	TP53_707A>G	Substitution in a non-repetitive region or a repetitive region of <=7 base pairs	0	1	24	24	NA	100	85.75	100
Substitution	VEGFA_23C>T	Substitution in a non-repetitive region or a repetitive region of <=7 base pairs	0	1	24	24	NA	100	85.75	100
Substitution	KDR_1237G>A	Substitution in a non-repetitive region or a repetitive region of <=7 base pairs	1	0	23	24	95.83	NA	78.88	99.89
Substitution	NF1_4082T>G	Substitution in a non-repetitive region or a repetitive region of <=7 base pairs	1	0	24	24	100	NA	85.75	100
Substitution	RB1_2600A>G	Substitution in a non-repetitive region or a repetitive region of <=7 base pairs	0	1	24	24	NA	100	85.75	100
Substitution	TP53_673-2A>G	Substitution in a non-repetitive region or a repetitive region of <=7 base pairs	1	0	24	24	100	NA	85.75	100
Substitution	KEAP1_973G>A	Substitution in a non-repetitive region or a repetitive region of <=7 base pairs	0	1	24	24	NA	100	85.75	100
Substitution	TSC1_2781G>C	Substitution in a non-repetitive region or a repetitive region of <=7 base pairs	0	1	24	24	NA	100	85.75	100
Substitution	VEGFA_1222G>A	Substitution in a non-repetitive region or a repetitive region of <=7 base pairs	1	0	24	24	100	NA	85.75	100
Substitution	TP53_401T>C	Substitution in a non-repetitive region or a repetitive region of <=7 base pairs	0	1	24	24	NA	100	85.75	100
Substitution	HRAS_183G>T	Substitution in a non-repetitive region or a repetitive region of <=7 base pairs	0	1	24	24	NA	100	85.75	100
Substitution	ABL1_2176G>A	Substitution in a non-repetitive region or a repetitive region of <=7 base pairs	0	1	24	24	NA	100	85.75	100
Substitution	ABL1_103G>A	Substitution in a non-repetitive region or a repetitive region of <=7 base pairs	1	0	24	24	100	NA	85.75	100
Substitution	FGFR4_1202G>A	Substitution in a non-repetitive region or a repetitive region of <=7 base pairs	0	1	24	24	NA	100	85.75	100
Substitution	ABL1_2051C>A	Substitution in a non-repetitive region or a repetitive region of <=7 base pairs	0	1	24	24	NA	100	85.75	100
Substitution	MLL2_6844C>T	Substitution in a non-repetitive region or a repetitive region of <=7 base pairs	0	1	24	24	NA	100	85.75	100
Substitution	ACVR1B_1543C>T	Substitution in a non-repetitive region or a repetitive region of <=7 base pairs	1	0	23	24	95.83	NA	78.88	99.89
Substitution	ACVR1B_16G>T	Substitution in a non-repetitive region or a repetitive region of <=7 base pairs	1	0	15	24	62.5	NA	40.59	81.2
Substitution	ACVR1B_346C>T	Substitution in a non-repetitive region or a repetitive region of <=7 base pairs	1	0	16	24	66.67	NA	44.68	84.37
Substitution	MLL2_8578C>T	Substitution in a non-repetitive region or a repetitive region of <=7 base pairs	0	1	24	24	NA	100	85.75	100
Substitution	ACVR1B_569G>T	Substitution in a non-repetitive region or a repetitive region of <=7 base pairs	0	1	24	24	NA	100	85.75	100
Substitution	ALK_487G>T	Substitution in a non-repetitive region or a repetitive region of <=7 base pairs	0	1	24	24	NA	100	85.75	100
Substitution	CDK8_930C>G	Substitution in a non-repetitive region or a repetitive region of <=7 base pairs	1	0	22	24	91.67	NA	73	98.97
Substitution	POLD1_778A>G	Substitution in a non-repetitive region or a repetitive region of <=7 base pairs	0	1	24	24	NA	100	85.75	100
Substitution	ACVR1B_1267G>A	Substitution in a non-repetitive region or a repetitive region of <=7 base pairs	0	1	24	24	NA	100	85.75	100
Substitution	ACVR1B_1453C>T	Substitution in a non-repetitive region or a repetitive region of <=7 base pairs	0	1	24	24	NA	100	85.75	100
Substitution	AKT3_403G>A	Substitution in a non-repetitive region or a repetitive region of <=7 base pairs	0	1	24	24	NA	100	85.75	100
Substitution	ALK_1745G>A	Substitution in a non-repetitive region or a repetitive region of <=7 base pairs	0	1	24	24	NA	100	85.75	100
Substitution	ALK_2258G>A	Substitution in a non-repetitive region or a repetitive region of <=7 base pairs	0	1	24	24	NA	100	85.75	100
Substitution	ALK_2447G>A	Substitution in a non-repetitive region or a repetitive region of <=7 base pairs	1	0	21	24	87.5	NA	67.64	97.34
Substitution	PTCH1_2479A>G	Substitution in a non-repetitive region or a repetitive region of <=7 base pairs	1	0	24	24	100	NA	85.75	100
Substitution	GABRA6_1265G>A	Substitution in a non-repetitive region or a repetitive region of <=7 base pairs	0	1	24	24	NA	100	85.75	100
Substitution	GABRA6_1313T>A	Substitution in a non-repetitive region or a repetitive region of <=7 base pairs	0	1	24	24	NA	100	85.75	100
Substitution	PTCH1_3479C>G	Substitution in a non-repetitive region or a repetitive region of <=7 base pairs	0	1	24	24	NA	100	85.75	100
Substitution	MSH3_2171A>G	Substitution in a non-repetitive region or a repetitive region of <=7 base pairs	0	1	24	24	NA	100	85.75	100
Substitution	MLL2_7642A>G	Substitution in a non-repetitive region or a repetitive region of <=7 base pairs	1	0	24	24	100	NA	85.75	100
Substitution	AKT1_726_727GC>AT	Substitution in a non-repetitive region or a repetitive region of <=7 base pairs	0	1	24	24	NA	100	85.75	100
Substitution	AKT1_727C>T	Substitution in a non-repetitive region or a repetitive region of <=7 base pairs	0	1	24	24	NA	100	85.75	100
Substitution	GATA4_313T>A	Substitution in a non-repetitive region or a repetitive region of <=7 base pairs	0	1	24	24	NA	100	85.75	100
Substitution	GATA4_457G>A	Substitution in a non-repetitive region or a repetitive region of <=7 base pairs	0	1	18	24	NA	75	53.29	90.23
Substitution	GATA4_769C>T	Substitution in a non-repetitive region or a repetitive region of <=7 base pairs	0	1	24	24	NA	100	85.75	100
Substitution	CDKN2C_319T>G	Substitution in a non-repetitive region or a repetitive region of <=7 base pairs	0	1	24	24	NA	100	85.75	100
Substitution	CEBPA_4G>A	Substitution in a non-repetitive region or a repetitive region of <=7 base pairs	0	1	24	24	NA	100	85.75	100
Substitution	CEBPA_939G>T	Substitution in a non-repetitive region or a repetitive region of <=7 base pairs	0	1	24	24	NA	100	85.75	100
Substitution	CHEK1_1101+1G>T	Substitution in a non-repetitive region or a repetitive region of <=7 base pairs	0	1	24	24	NA	100	85.75	100
Substitution	CHEK1_168C>G	Substitution in a non-repetitive region or a repetitive region of <=7 base pairs	0	1	24	24	NA	100	85.75	100
Substitution	GATA6_1767G>T	Substitution in a non-repetitive region or a repetitive region of <=7 base pairs	0	1	24	24	NA	100	85.75	100
Substitution	GATA6_686C>G	Substitution in a non-repetitive region or a repetitive region of <=7 base pairs	0	1	24	24	NA	100	85.75	100
Substitution	MSH6_107C>T	Substitution in a non-repetitive region or a repetitive region of <=7 base pairs	0	1	24	24	NA	100	85.75	100
Substitution	GNA13_184T>C	Substitution in a non-repetitive region or a repetitive region of <=7 base pairs	0	1	24	24	NA	100	85.75	100
Substitution	MSH3_2732T>G	Substitution in a non-repetitive region or a repetitive region of <=7 base pairs	1	0	16	24	66.67	NA	44.68	84.37
Substitution	ATRX_3091G>A	Substitution in a non-repetitive region or a repetitive region of <=7 base pairs	1	0	24	24	100	NA	85.75	100
Substitution	GNAS_258-1G>A	Substitution in a non-repetitive region or a repetitive region of <=7 base pairs	1	0	24	24	100	NA	85.75	100
Substitution	PTPRO_1085A>G	Substitution in a non-repetitive region or a repetitive region of <=7 base pairs	0	1	24	24	NA	100	85.75	100
Substitution	ATRX_4239A>C	Substitution in a non-repetitive region or a repetitive region of <=7 base pairs	0	1	24	24	NA	100	85.75	100
Substitution	ATRX_6028G>A	Substitution in a non-repetitive region or a repetitive region of <=7 base pairs	0	1	24	24	NA	100	85.75	100
Substitution	ATRX_6383C>T	Substitution in a non-repetitive region or a repetitive region of <=7 base pairs	0	1	24	24	NA	100	85.75	100
Substitution	ATRX_6406G>C	Substitution in a non-repetitive region or a repetitive region of <=7 base pairs	1	0	19	24	79.17	NA	57.85	92.87
Substitution	MSH6_3763G>A	Substitution in a non-repetitive region or a repetitive region of <=7 base pairs	0	1	24	24	NA	100	85.75	100
Substitution	PTPRO_2150G>A	Substitution in a non-repetitive region or a repetitive region of <=7 base pairs	0	1	24	24	NA	100	85.75	100
Substitution	CIC_1073G>A	Substitution in a non-repetitive region or a repetitive region of <=7 base pairs	1	0	24	24	100	NA	85.75	100
Substitution	MSH6_2509C>T	Substitution in a non-repetitive region or a repetitive region of <=7 base pairs	0	1	24	24	NA	100	85.75	100
Substitution	FLT1_37G>A	Substitution in a non-repetitive region or a repetitive region of <=7 base pairs	0	1	24	24	NA	100	85.75	100
Substitution	CDKN1A_350G>A	Substitution in a non-repetitive region or a repetitive region of <=7 base pairs	1	0	24	24	100	NA	85.75	100
Substitution	CIC_1703C>T	Substitution in a non-repetitive region or a repetitive region of <=7 base pairs	0	1	24	24	NA	100	85.75	100
Substitution	PTCH1_181G>A	Substitution in a non-repetitive region or a repetitive region of <=7 base pairs	0	1	24	24	NA	100	85.75	100
Substitution	CIC_1795C>T	Substitution in a non-repetitive region or a repetitive region of <=7 base pairs	0	1	24	24	NA	100	85.75	100
Substitution	CIC_1979C>T	Substitution in a non-repetitive region or a repetitive region of <=7 base pairs	1	0	24	24	100	NA	85.75	100
Substitution	CIC_310G>A	Substitution in a non-repetitive region or a repetitive region of <=7 base pairs	0	1	24	24	NA	100	85.75	100
Substitution	CIC_3565G>A	Substitution in a non-repetitive region or a repetitive region of <=7 base pairs	0	1	24	24	NA	100	85.75	100
Substitution	GNAS_1109A>C	Substitution in a non-repetitive region or a repetitive region of <=7 base pairs	0	1	24	24	NA	100	85.75	100
Substitution	CIC_4078G>A	Substitution in a non-repetitive region or a repetitive region of <=7 base pairs	1	0	21	24	87.5	NA	67.64	97.34
Substitution	ARAF_127G>A	Substitution in a non-repetitive region or a repetitive region of <=7 base pairs	0	1	24	24	NA	100	85.75	100
Substitution	CIC_661C>T	Substitution in a non-repetitive region or a repetitive region of <=7 base pairs	0	1	24	24	NA	100	85.75	100
Substitution	CREBBP_200A>G	Substitution in a non-repetitive region or a repetitive region of <=7 base pairs	0	1	24	24	NA	100	85.75	100
Substitution	CREBBP_2678C>T	Substitution in a non-repetitive region or a repetitive region of <=7 base pairs	0	1	24	24	NA	100	85.75	100
Substitution	RAD51D_155C>T	Substitution in a non-repetitive region or a repetitive region of <=7 base pairs	1	0	24	24	100	NA	85.75	100
Substitution	ARFRP1_322C>G	Substitution in a non-repetitive region or a repetitive region of <=7 base pairs	0	1	24	24	NA	100	85.75	100
Substitution	CREBBP_6340G>A	Substitution in a non-repetitive region or a repetitive region of <=7 base pairs	0	1	24	24	NA	100	85.75	100
Substitution	HSD3B1_836G>A	Substitution in a non-repetitive region or a repetitive region of <=7 base pairs	0	1	24	24	NA	100	85.75	100
Substitution	MST1R_3771G>C	Substitution in a non-repetitive region or a repetitive region of <=7 base pairs	0	1	24	24	NA	100	85.75	100
Substitution	ARID1A_358C>T	Substitution in a non-repetitive region or a repetitive region of <=7 base pairs	0	1	24	24	NA	100	85.75	100
Substitution	ARID1A_3667C>T	Substitution in a non-repetitive region or a repetitive region of <=7 base pairs	0	1	24	24	NA	100	85.75	100
Substitution	IDH2_110G>A	Substitution in a non-repetitive region or a repetitive region of <=7 base pairs	1	0	21	24	87.5	NA	67.64	97.34
Substitution	ARID1A_4435C>T	Substitution in a non-repetitive region or a repetitive region of <=7 base pairs	0	1	24	24	NA	100	85.75	100
Substitution	ARID1A_4724C>A	Substitution in a non-repetitive region or a repetitive region of <=7 base pairs	0	1	21	24	NA	87.5	67.64	97.34
Substitution	CSF1R_95T>G	Substitution in a non-repetitive region or a repetitive region of <=7 base pairs	1	0	24	24	100	NA	85.75	100
Substitution	CSF3R_1120T>G	Substitution in a non-repetitive region or a repetitive region of <=7 base pairs	0	1	24	24	NA	100	85.75	100
Substitution	ARID1A_1057G>A	Substitution in a non-repetitive region or a repetitive region of <=7 base pairs	1	0	20	24	83.33	NA	62.62	95.26
Substitution	CREBBP_5879G>A	Substitution in a non-repetitive region or a repetitive region of <=7 base pairs	0	1	24	24	NA	100	85.75	100
Substitution	CREBBP_6157A>G	Substitution in a non-repetitive region or a repetitive region of <=7 base pairs	0	1	24	24	NA	100	85.75	100
Substitution	ARID1A_872C>T	Substitution in a non-repetitive region or a repetitive region of <=7 base pairs	0	1	24	24	NA	100	85.75	100
Substitution	ASXL1_1205G>A	Substitution in a non-repetitive region or a repetitive region of <=7 base pairs	0	1	24	24	NA	100	85.75	100
Substitution	CSF3R_2312C>T	Substitution in a non-repetitive region or a repetitive region of <=7 base pairs	1	0	24	24	100	NA	85.75	100
Substitution	CSF3R_447G>C	Substitution in a non-repetitive region or a repetitive region of <=7 base pairs	0	1	24	24	NA	100	85.75	100
Substitution	CSF3R_815C>T	Substitution in a non-repetitive region or a repetitive region of <=7 base pairs	1	0	24	24	100	NA	85.75	100
Substitution	CTCF_958C>T	Substitution in a non-repetitive region or a repetitive region of <=7 base pairs	1	0	20	24	83.33	NA	62.62	95.26
Substitution	CTNNA1_2298+2T>C	Substitution in a non-repetitive region or a repetitive region of <=7 base pairs	0	1	24	24	NA	100	85.75	100
Substitution	CTNNA1_2350G>A	Substitution in a non-repetitive region or a repetitive region of <=7 base pairs	0	1	24	24	NA	100	85.75	100
Substitution	CTNNA1_33C>A	Substitution in a non-repetitive region or a repetitive region of <=7 base pairs	1	0	21	24	87.5	NA	67.64	97.34
Substitution	IRS2_3199G>A	Substitution in a non-repetitive region or a repetitive region of <=7 base pairs	1	0	21	24	87.5	NA	67.64	97.34
Substitution	REL_1508G>A	Substitution in a non-repetitive region or a repetitive region of <=7 base pairs	1	0	24	24	100	NA	85.75	100
Substitution	IRS2_32G>T	Substitution in a non-repetitive region or a repetitive region of <=7 base pairs	0	1	24	24	NA	100	85.75	100
Substitution	IRS2_3688G>A	Substitution in a non-repetitive region or a repetitive region of <=7 base pairs	1	0	22	24	91.67	NA	73	98.97
Substitution	IRS2_37G>A	Substitution in a non-repetitive region or a repetitive region of <=7 base pairs	0	1	17	24	NA	70.83	48.91	87.38
Substitution	RET_166C>A	Substitution in a non-repetitive region or a repetitive region of <=7 base pairs	0	1	24	24	NA	100	85.75	100
Substitution	NBN_128G>A	Substitution in a non-repetitive region or a repetitive region of <=7 base pairs	0	1	24	24	NA	100	85.75	100
Substitution	JAK1_184A>G	Substitution in a non-repetitive region or a repetitive region of <=7 base pairs	0	1	24	24	NA	100	85.75	100
Substitution	JAK1_2525T>C	Substitution in a non-repetitive region or a repetitive region of <=7 base pairs	0	1	24	24	NA	100	85.75	100
Substitution	CUL3_1156G>A	Substitution in a non-repetitive region or a repetitive region of <=7 base pairs	0	1	20	24	NA	83.33	62.62	95.26
Substitution	CUL3_602A>G	Substitution in a non-repetitive region or a repetitive region of <=7 base pairs	0	1	16	24	NA	66.67	44.68	84.37
Substitution	RICTOR_2138C>G	Substitution in a non-repetitive region or a repetitive region of <=7 base pairs	1	0	24	24	100	NA	85.75	100
Substitution	CYP17A1_1232A>G	Substitution in a non-repetitive region or a repetitive region of <=7 base pairs	0	1	24	24	NA	100	85.75	100
Substitution	CYP17A1_1486C>T	Substitution in a non-repetitive region or a repetitive region of <=7 base pairs	1	0	20	24	83.33	NA	62.62	95.26
Substitution	JAK2_254T>C	Substitution in a non-repetitive region or a repetitive region of <=7 base pairs	0	1	24	24	NA	100	85.75	100
Substitution	JAK3_119G>A	Substitution in a non-repetitive region or a repetitive region of <=7 base pairs	0	1	24	24	NA	100	85.75	100
Substitution	ZNF217_2087A>G	Substitution in a non-repetitive region or a repetitive region of <=7 base pairs	0	1	24	24	NA	100	85.75	100
Substitution	RNF43_575C>T	Substitution in a non-repetitive region or a repetitive region of <=7 base pairs	0	1	24	24	NA	100	85.75	100
Substitution	DAXX_1075C>G	Substitution in a non-repetitive region or a repetitive region of <=7 base pairs	0	1	24	24	NA	100	85.75	100
Substitution	DAXX_10G>A	Substitution in a non-repetitive region or a repetitive region of <=7 base pairs	1	0	20	24	83.33	NA	62.62	95.26
Substitution	DAXX_2087G>A	Substitution in a non-repetitive region or a repetitive region of <=7 base pairs	1	0	22	24	91.67	NA	73	98.97
Substitution	DAXX_43G>A	Substitution in a non-repetitive region or a repetitive region of <=7 base pairs	0	1	24	24	NA	100	85.75	100
Substitution	ARID1A_6457C>T	Substitution in a non-repetitive region or a repetitive region of <=7 base pairs	0	1	24	24	NA	100	85.75	100
Substitution	ARID1A_809G>A	Substitution in a non-repetitive region or a repetitive region of <=7 base pairs	0	1	24	24	NA	100	85.75	100
Substitution	DDR1_1448C>T	Substitution in a non-repetitive region or a repetitive region of <=7 base pairs	0	1	24	24	NA	100	85.75	100
Substitution	JUN_706C>T	Substitution in a non-repetitive region or a repetitive region of <=7 base pairs	0	1	24	24	NA	100	85.75	100
Substitution	DDR1_2136G>C	Substitution in a non-repetitive region or a repetitive region of <=7 base pairs	0	1	24	24	NA	100	85.75	100
Substitution	CSF3R_328C>T	Substitution in a non-repetitive region or a repetitive region of <=7 base pairs	0	1	24	24	NA	100	85.75	100
Substitution	DDR2_1464A>G	Substitution in a non-repetitive region or a repetitive region of <=7 base pairs	0	1	24	24	NA	100	85.75	100
Substitution	ERBB4_2878G>T	Substitution in a non-repetitive region or a repetitive region of <=7 base pairs	0	1	24	24	NA	100	85.75	100
Substitution	DIS3_1127C>A	Substitution in a non-repetitive region or a repetitive region of <=7 base pairs	0	1	24	24	NA	100	85.75	100
Substitution	DIS3_1604A>G	Substitution in a non-repetitive region or a repetitive region of <=7 base pairs	0	1	24	24	NA	100	85.75	100
Substitution	DIS3_1909A>T	Substitution in a non-repetitive region or a repetitive region of <=7 base pairs	0	1	24	24	NA	100	85.75	100
Substitution	DIS3_2213C>T	Substitution in a non-repetitive region or a repetitive region of <=7 base pairs	1	0	24	24	100	NA	85.75	100
Substitution	DIS3_274C>T	Substitution in a non-repetitive region or a repetitive region of <=7 base pairs	0	1	24	24	NA	100	85.75	100
Substitution	DIS3_80A>G	Substitution in a non-repetitive region or a repetitive region of <=7 base pairs	0	1	24	24	NA	100	85.75	100
Substitution	DNMT3A_1541G>A	Substitution in a non-repetitive region or a repetitive region of <=7 base pairs	0	1	24	24	NA	100	85.75	100
Substitution	DNMT3A_1608C>A	Substitution in a non-repetitive region or a repetitive region of <=7 base pairs	0	1	24	24	NA	100	85.75	100
Substitution	DNMT3A_1868A>G	Substitution in a non-repetitive region or a repetitive region of <=7 base pairs	0	1	24	24	NA	100	85.75	100
Substitution	NKX2-1_943G>T	Substitution in a non-repetitive region or a repetitive region of <=7 base pairs	0	1	24	24	NA	100	85.75	100
Substitution	DNMT3A_2579G>A	Substitution in a non-repetitive region or a repetitive region of <=7 base pairs	0	1	24	24	NA	100	85.75	100
Substitution	DNMT3A_2683G>A	Substitution in a non-repetitive region or a repetitive region of <=7 base pairs	0	1	24	24	NA	100	85.75	100
Substitution	DNMT3A_901C>T	Substitution in a non-repetitive region or a repetitive region of <=7 base pairs	1	0	24	24	100	NA	85.75	100
Substitution	ATRX_1886T>G	Substitution in a non-repetitive region or a repetitive region of <=7 base pairs	1	0	23	24	95.83	NA	78.88	99.89
Substitution	ATRX_2060A>T	Substitution in a non-repetitive region or a repetitive region of <=7 base pairs	1	0	24	24	100	NA	85.75	100
Substitution	ATRX_3523A>G	Substitution in a non-repetitive region or a repetitive region of <=7 base pairs	0	1	24	24	NA	100	85.75	100
Substitution	DOT1L_620A>G	Substitution in a non-repetitive region or a repetitive region of <=7 base pairs	0	1	24	24	NA	100	85.75	100
Substitution	ATRX_956A>C	Substitution in a non-repetitive region or a repetitive region of <=7 base pairs	0	1	24	24	NA	100	85.75	100
Substitution	EED_148A>C	Substitution in a non-repetitive region or a repetitive region of <=7 base pairs	1	0	22	24	91.67	NA	73	98.97
Substitution	BRIP1_628-1G>A	Substitution in a non-repetitive region or a repetitive region of <=7 base pairs	0	1	24	24	NA	100	85.75	100
Substitution	KEL_943G>A	Substitution in a non-repetitive region or a repetitive region of <=7 base pairs	0	1	24	24	NA	100	85.75	100
Substitution	CIC_1292G>C	Substitution in a non-repetitive region or a repetitive region of <=7 base pairs	0	1	24	24	NA	100	85.75	100
Substitution	AXIN1_1211A>G	Substitution in a non-repetitive region or a repetitive region of <=7 base pairs	1	0	23	24	95.83	NA	78.88	99.89
Substitution	KLHL6_1798G>T	Substitution in a non-repetitive region or a repetitive region of <=7 base pairs	0	1	24	24	NA	100	85.75	100
Substitution	KLHL6_236A>G	Substitution in a non-repetitive region or a repetitive region of <=7 base pairs	0	1	24	24	NA	100	85.75	100
Substitution	AXIN1_2320G>A	Substitution in a non-repetitive region or a repetitive region of <=7 base pairs	0	1	24	24	NA	100	85.75	100
Substitution	EP300_3040G>T	Substitution in a non-repetitive region or a repetitive region of <=7 base pairs	1	0	19	24	79.17	NA	57.85	92.87
Substitution	EP300_4195G>A	Substitution in a non-repetitive region or a repetitive region of <=7 base pairs	1	0	23	24	95.83	NA	78.88	99.89
Substitution	AXL_236C>T	Substitution in a non-repetitive region or a repetitive region of <=7 base pairs	1	0	24	24	100	NA	85.75	100
Substitution	MAP3K1_2557C>T	Substitution in a non-repetitive region or a repetitive region of <=7 base pairs	0	1	24	24	NA	100	85.75	100
Substitution	BAP1_500C>T	Substitution in a non-repetitive region or a repetitive region of <=7 base pairs	0	1	24	24	NA	100	85.75	100
Substitution	EPHB1_1123G>T	Substitution in a non-repetitive region or a repetitive region of <=7 base pairs	0	1	24	24	NA	100	85.75	100
Substitution	BCL2L2_32G>A	Substitution in a non-repetitive region or a repetitive region of <=7 base pairs	0	1	24	24	NA	100	85.75	100
Substitution	MAP3K1_2816C>G	Substitution in a non-repetitive region or a repetitive region of <=7 base pairs	1	0	23	24	95.83	NA	78.88	99.89
Substitution	EPHB1_163A>G	Substitution in a non-repetitive region or a repetitive region of <=7 base pairs	1	0	24	24	100	NA	85.75	100
Substitution	BCOR_3589C>T	Substitution in a non-repetitive region or a repetitive region of <=7 base pairs	0	1	24	24	NA	100	85.75	100
Substitution	BCOR_4504G>A	Substitution in a non-repetitive region or a repetitive region of <=7 base pairs	0	1	24	24	NA	100	85.75	100
Substitution	BCOR_877G>A	Substitution in a non-repetitive region or a repetitive region of <=7 base pairs	0	1	24	24	NA	100	85.75	100
Substitution	EPHB4_1079G>A	Substitution in a non-repetitive region or a repetitive region of <=7 base pairs	0	1	24	24	NA	100	85.75	100
Substitution	BCORL1_1952A>C	Substitution in a non-repetitive region or a repetitive region of <=7 base pairs	0	1	24	24	NA	100	85.75	100
Substitution	EPHB4_1384G>A	Substitution in a non-repetitive region or a repetitive region of <=7 base pairs	1	0	24	24	100	NA	85.75	100
Substitution	BCORL1_2495G>A	Substitution in a non-repetitive region or a repetitive region of <=7 base pairs	0	1	24	24	NA	100	85.75	100
Substitution	BCORL1_2732C>A	Substitution in a non-repetitive region or a repetitive region of <=7 base pairs	0	1	24	24	NA	100	85.75	100
Substitution	BCORL1_3346C>T	Substitution in a non-repetitive region or a repetitive region of <=7 base pairs	1	0	24	24	100	NA	85.75	100
Substitution	EPHB4_1759A>G	Substitution in a non-repetitive region or a repetitive region of <=7 base pairs	0	1	24	24	NA	100	85.75	100
Substitution	BCORL1_395C>T	Substitution in a non-repetitive region or a repetitive region of <=7 base pairs	0	1	24	24	NA	100	85.75	100
Substitution	BCORL1_4045C>T	Substitution in a non-repetitive region or a repetitive region of <=7 base pairs	1	0	24	24	100	NA	85.75	100
Substitution	BCORL1_4061G>A	Substitution in a non-repetitive region or a repetitive region of <=7 base pairs	1	0	19	24	79.17	NA	57.85	92.87
Substitution	BCORL1_5051C>A	Substitution in a non-repetitive region or a repetitive region of <=7 base pairs	0	1	24	24	NA	100	85.75	100
Substitution	MED12_5711C>T	Substitution in a non-repetitive region or a repetitive region of <=7 base pairs	1	0	19	24	79.17	NA	57.85	92.87
Substitution	PARK2_1259G>A	Substitution in a non-repetitive region or a repetitive region of <=7 base pairs	1	0	12	24	50	NA	29.12	70.88
Substitution	PARK2_688G>A	Substitution in a non-repetitive region or a repetitive region of <=7 base pairs	1	0	15	24	62.5	NA	40.59	81.2
Substitution	PARK2_930G>C	Substitution in a non-repetitive region or a repetitive region of <=7 base pairs	0	1	24	24	NA	100	85.75	100
Substitution	ERBB3_3289T>C	Substitution in a non-repetitive region or a repetitive region of <=7 base pairs	0	1	24	24	NA	100	85.75	100
Substitution	BRAF_886G>A	Substitution in a non-repetitive region or a repetitive region of <=7 base pairs	0	1	24	24	NA	100	85.75	100
Substitution	BRAF_976A>G	Substitution in a non-repetitive region or a repetitive region of <=7 base pairs	0	1	24	24	NA	100	85.75	100
Substitution	ERBB3_3298C>T	Substitution in a non-repetitive region or a repetitive region of <=7 base pairs	1	0	24	24	100	NA	85.75	100
Substitution	ERBB3_3529C>A	Substitution in a non-repetitive region or a repetitive region of <=7 base pairs	0	1	24	24	NA	100	85.75	100
Substitution	ERBB3_3562A>G	Substitution in a non-repetitive region or a repetitive region of <=7 base pairs	0	1	24	24	NA	100	85.75	100
Substitution	MEF2B_901G>A	Substitution in a non-repetitive region or a repetitive region of <=7 base pairs	0	1	14	24	NA	58.33	36.64	77.89
Substitution	MEN1_1001G>A	Substitution in a non-repetitive region or a repetitive region of <=7 base pairs	0	1	24	24	NA	100	85.75	100
Substitution	KDM5A_4393A>G	Substitution in a non-repetitive region or a repetitive region of <=7 base pairs	0	1	24	24	NA	100	85.75	100
Substitution	NF2_1399A>T	Substitution in a non-repetitive region or a repetitive region of <=7 base pairs	0	1	24	24	NA	100	85.75	100
Substitution	KDM5C_4205T>G	Substitution in a non-repetitive region or a repetitive region of <=7 base pairs	0	1	24	24	NA	100	85.75	100
Substitution	ERBB4_2886C>G	Substitution in a non-repetitive region or a repetitive region of <=7 base pairs	0	1	24	24	NA	100	85.75	100
Substitution	ERBB4_759T>A	Substitution in a non-repetitive region or a repetitive region of <=7 base pairs	1	0	20	24	83.33	NA	62.62	95.26
Substitution	ERCC4_1484C>T	Substitution in a non-repetitive region or a repetitive region of <=7 base pairs	1	0	23	24	95.83	NA	78.88	99.89
Substitution	ERCC4_1676G>A	Substitution in a non-repetitive region or a repetitive region of <=7 base pairs	0	1	24	24	NA	100	85.75	100
Substitution	ERCC4_1957A>G	Substitution in a non-repetitive region or a repetitive region of <=7 base pairs	0	1	24	24	NA	100	85.75	100
Substitution	MKNK1_278G>A	Substitution in a non-repetitive region or a repetitive region of <=7 base pairs	0	1	24	24	NA	100	85.75	100
Substitution	MLH1_1118G>A	Substitution in a non-repetitive region or a repetitive region of <=7 base pairs	1	0	24	24	100	NA	85.75	100
Substitution	BRD4_1979A>G	Substitution in a non-repetitive region or a repetitive region of <=7 base pairs	0	1	24	24	NA	100	85.75	100
Substitution	BRD4_1993C>T	Substitution in a non-repetitive region or a repetitive region of <=7 base pairs	1	0	24	24	100	NA	85.75	100
Substitution	KEAP1_346C>T	Substitution in a non-repetitive region or a repetitive region of <=7 base pairs	0	1	24	24	NA	100	85.75	100
Substitution	DOT1L_3271C>T	Substitution in a non-repetitive region or a repetitive region of <=7 base pairs	0	1	24	24	NA	100	85.75	100
Substitution	DOT1L_3446C>T	Substitution in a non-repetitive region or a repetitive region of <=7 base pairs	0	1	24	24	NA	100	85.75	100
Substitution	BRD4_2983C>G	Substitution in a non-repetitive region or a repetitive region of <=7 base pairs	1	0	15	24	62.5	NA	40.59	81.2
Substitution	DOT1L_986T>C	Substitution in a non-repetitive region or a repetitive region of <=7 base pairs	1	0	13	24	54.17	NA	32.82	74.45
Substitution	BRIP1_1357G>A	Substitution in a non-repetitive region or a repetitive region of <=7 base pairs	0	1	24	24	NA	100	85.75	100
Substitution	BRIP1_176C>G	Substitution in a non-repetitive region or a repetitive region of <=7 base pairs	0	1	24	24	NA	100	85.75	100
Substitution	FAM123B_1978G>T	Substitution in a non-repetitive region or a repetitive region of <=7 base pairs	0	1	24	24	NA	100	85.75	100
Substitution	FAM123B_2417T>C	Substitution in a non-repetitive region or a repetitive region of <=7 base pairs	0	1	24	24	NA	100	85.75	100
Substitution	BRIP1_316C>T	Substitution in a non-repetitive region or a repetitive region of <=7 base pairs	0	1	24	24	NA	100	85.75	100
Substitution	BTG2_144G>T	Substitution in a non-repetitive region or a repetitive region of <=7 base pairs	1	0	19	24	79.17	NA	57.85	92.87
Substitution	FAM46C_158A>C	Substitution in a non-repetitive region or a repetitive region of <=7 base pairs	1	0	24	24	100	NA	85.75	100
Substitution	CALR_133G>T	Substitution in a non-repetitive region or a repetitive region of <=7 base pairs	1	0	23	24	95.83	NA	78.88	99.89
Substitution	CALR_206G>A	Substitution in a non-repetitive region or a repetitive region of <=7 base pairs	1	0	24	24	100	NA	85.75	100
Substitution	CALR_493-1G>A	Substitution in a non-repetitive region or a repetitive region of <=7 base pairs	0	1	24	24	NA	100	85.75	100
Substitution	CARD11_1105A>G	Substitution in a non-repetitive region or a repetitive region of <=7 base pairs	0	1	24	24	NA	100	85.75	100
Substitution	CARD11_1687A>G	Substitution in a non-repetitive region or a repetitive region of <=7 base pairs	0	1	24	24	NA	100	85.75	100
Substitution	CARD11_2496A>G	Substitution in a non-repetitive region or a repetitive region of <=7 base pairs	0	1	24	24	NA	100	85.75	100
Substitution	FANCA_3427C>G	Substitution in a non-repetitive region or a repetitive region of <=7 base pairs	0	1	24	24	NA	100	85.75	100
Substitution	CASP8_1321T>A	Substitution in a non-repetitive region or a repetitive region of <=7 base pairs	0	1	24	24	NA	100	85.75	100
Substitution	CASP8_746C>A	Substitution in a non-repetitive region or a repetitive region of <=7 base pairs	1	0	24	24	100	NA	85.75	100
Substitution	CASP8_938T>C	Substitution in a non-repetitive region or a repetitive region of <=7 base pairs	0	1	24	24	NA	100	85.75	100
Substitution	FANCA_577C>G	Substitution in a non-repetitive region or a repetitive region of <=7 base pairs	0	1	24	24	NA	100	85.75	100
Substitution	FANCA_769G>A	Substitution in a non-repetitive region or a repetitive region of <=7 base pairs	1	0	23	24	95.83	NA	78.88	99.89
Substitution	CBL_1208C>T	Substitution in a non-repetitive region or a repetitive region of <=7 base pairs	0	1	24	24	NA	100	85.75	100
Substitution	MLL2_2534G>A	Substitution in a non-repetitive region or a repetitive region of <=7 base pairs	0	1	24	24	NA	100	85.75	100
Substitution	FANCG_464G>A	Substitution in a non-repetitive region or a repetitive region of <=7 base pairs	1	0	24	24	100	NA	85.75	100
Substitution	CCND3_548G>A	Substitution in a non-repetitive region or a repetitive region of <=7 base pairs	1	0	23	24	95.83	NA	78.88	99.89
Substitution	CD22_1073A>G	Substitution in a non-repetitive region or a repetitive region of <=7 base pairs	0	1	24	24	NA	100	85.75	100
Substitution	CD22_148G>A	Substitution in a non-repetitive region or a repetitive region of <=7 base pairs	0	1	24	24	NA	100	85.75	100
Substitution	CD22_289G>T	Substitution in a non-repetitive region or a repetitive region of <=7 base pairs	0	1	24	24	NA	100	85.75	100
Substitution	CD22_430C>A	Substitution in a non-repetitive region or a repetitive region of <=7 base pairs	0	1	24	24	NA	100	85.75	100
[truncated: 56,282 more rows]
