# Supplementary material for: Clinical and analytical validation of FoundationOne Liquid CDx, a novel 324-Gene cfDNA-based comprehensive genomic profiling assay for cancers of solid tumor origin
Source: PLoS One. 2020 Sep 25;15(9):e0237802. doi: 10.1371/journal.pone.0237802 (PMC7518588; doi:10.1371/journal.pone.0237802)
Supplement: S1 File — (ZIP) [file pone.0237802.s009.zip › Table 6_LoD_line data.xlsx]

## Sheet: Sheet1
Variant	VARIANT_TYPE	CNType	TARGET_TYPE	LoD
PTEN_loss	Copy Number	Copy Number Loss		0.12674
BRIP1_amplification	Copy Number	Copy Number Amplification		0.19825
CDK12_amplification	Copy Number	Copy Number Amplification		0.19825
ERBB2_amplification	Copy Number	Copy Number Amplification		0.19825
PARP1_amplification	Copy Number	Copy Number Amplification		0.23521
SPOP_amplification	Copy Number	Copy Number Amplification		0.19825
FGF10_amplification	Copy Number	Copy Number Amplification		0.25186
RICTOR_amplification	Copy Number	Copy Number Amplification		0.25186
SDHA_amplification	Copy Number	Copy Number Amplification		0.25186
ETV6-NTRK3	Rearrangements	NA	Enhanced sensitivity	0.00272
NTRK1-TPM3	Rearrangements	NA	Enhanced sensitivity	0.00447
RET-CCDC6	Rearrangements	NA	Enhanced sensitivity	0.00199
ALK-EML4	Rearrangements	NA	Enhanced sensitivity	0.00242
SMAD4-SMAD4	Rearrangements	NA	High sensitivity	0.00897
STK11-POLR2E	Rearrangements	NA	Enhanced sensitivity	0.00502
NPM1-ALK	Rearrangements	NA	Enhanced sensitivity	0.01529
ROS1-GOPC	Rearrangements	NA	Enhanced sensitivity	0.00366
AKT1_49G>A	Short Variant	NA	Enhanced sensitivity	0.00243
ATM_1444A>C	Short Variant	NA	Enhanced sensitivity	0.00314
ATR_3352C>A	Short Variant	NA	Enhanced sensitivity	0.00446
BCORL1_4061G>A	Short Variant	NA	High sensitivity	0.01044
BRD4_2192C>T	Short Variant	NA	High sensitivity	0.00629
BTK_684G>A	Short Variant	NA	High sensitivity	0.01068
CD79A_419C>A	Short Variant	NA	High sensitivity	0.00711
CDH1_892G>A	Short Variant	NA	Enhanced sensitivity	0.00317
CDKN1B_364C>T	Short Variant	NA	High sensitivity	0.0075
CSF3R_2248C>G	Short Variant	NA	High sensitivity	0.00401
DAXX_551C>T	Short Variant	NA	High sensitivity	0.00599
DDR1_1943T>C	Short Variant	NA	High sensitivity	0.00654
ERRFI1_62A>G	Short Variant	NA	Enhanced sensitivity	0.00397
FAM123B_786_787GG>CT	Short Variant	NA	High sensitivity	0.00477
FANCA_3538G>A	Short Variant	NA	High sensitivity	0.00697
FLT1_2434C>T	Short Variant	NA	High sensitivity	0.01363
GNAS_769G>T	Short Variant	NA	Enhanced sensitivity	0.00248
HSD3B1_179A>G	Short Variant	NA	High sensitivity	0.00868
JAK3_2773C>A	Short Variant	NA	High sensitivity	0.00876
KEAP1_1858_1860delCAG	Short Variant	NA	High sensitivity	0.00638
KEL_1915G>A	Short Variant	NA	High sensitivity	0.00576
MLL_7399G>T	Short Variant	NA	High sensitivity	0.00624
MLL2_9358C>G	Short Variant	NA	High sensitivity	0.00565
MSH3_3188T>C	Short Variant	NA	High sensitivity	0.00814
MSH6_3961A>G	Short Variant	NA	Enhanced sensitivity	0.00497
POLD1_961G>A	Short Variant	NA	High sensitivity	0.00924
PTCH1_3947A>G	Short Variant	NA	High sensitivity	0.00761
RAD51C_403T>C	Short Variant	NA	High sensitivity	0.00887
RARA_953C>G	Short Variant	NA	High sensitivity	0.00681
RB1_1015C>T	Short Variant	NA	Enhanced sensitivity	0.00432
RB1_751C>T	Short Variant	NA	Enhanced sensitivity	0.00489
SMAD4_1573A>G	Short Variant	NA	High sensitivity	0.0083
SMO_2176C>T	Short Variant	NA	Enhanced sensitivity	0.00244
TP53_489C>A	Short Variant	NA	Enhanced sensitivity	0.00312
TP53_598-1G>C	Short Variant	NA	Enhanced sensitivity	0.00537
VEGFA_88C>G	Short Variant	NA	Enhanced sensitivity	0.0075
WHSC1_2953G>A	Short Variant	NA	High sensitivity	0.00643
ABL1_103G>A	Short Variant	NA	High sensitivity	0.0084
ABL1_2009A>G	Short Variant	NA	High sensitivity	0.00633
ACVR1B_1543C>T	Short Variant	NA	High sensitivity	0.01157
ACVR1B_633G>T	Short Variant	NA	High sensitivity	0.00849
ACVR1B_960G>A	Short Variant	NA	High sensitivity	0.00872
ALK_2447G>A	Short Variant	NA	High sensitivity	0.00824
ALK_350C>G	Short Variant	NA	High sensitivity	0.00988
ALK_3892C>T	Short Variant	NA	Enhanced sensitivity	0.00227
APC_1412G>A	Short Variant	NA	Enhanced sensitivity	0.00419
APC_2180G>T	Short Variant	NA	Enhanced sensitivity	0.0033
APC_2979G>T	Short Variant	NA	Enhanced sensitivity	0.00352
APC_3637T>C	Short Variant	NA	Enhanced sensitivity	0.00388
APC_4072G>A	Short Variant	NA	Enhanced sensitivity	0.00719
APC_4114C>A	Short Variant	NA	Enhanced sensitivity	0.00358
APC_5026A>G	Short Variant	NA	Enhanced sensitivity	0.00339
APC_5453_5454insA	Short Variant	NA	Enhanced sensitivity	0.00395
APC_6401C>G	Short Variant	NA	Enhanced sensitivity	0.00198
APC_6496C>T	Short Variant	NA	Enhanced sensitivity	0.00302
APC_7399C>A	Short Variant	NA	Enhanced sensitivity	0.00319
APC_8017A>G	Short Variant	NA	Enhanced sensitivity	0.00311
ARAF_1351G>A	Short Variant	NA	Enhanced sensitivity	0.00364
ARFRP1_278G>T	Short Variant	NA	High sensitivity	0.00666
ARID1A_2618C>T	Short Variant	NA	High sensitivity	0.01012
ARID1A_3158G>A	Short Variant	NA	High sensitivity	0.00799
ASXL1_2841G>T	Short Variant	NA	High sensitivity	0.00749
ASXL1_3503G>A	Short Variant	NA	High sensitivity	0.00683
ATM_4403T>C	Short Variant	NA	Enhanced sensitivity	0.00302
ATM_6494C>T	Short Variant	NA	Enhanced sensitivity	0.00398
ATM_8285A>G	Short Variant	NA	Enhanced sensitivity	0.00288
ATM_94C>T	Short Variant	NA	Enhanced sensitivity	0.00437
ATR_3352C>A	Short Variant	NA	Enhanced sensitivity	0.00412
ATR_4892G>A	Short Variant	NA	Enhanced sensitivity	0.00326
ATR_5551A>G	Short Variant	NA	Enhanced sensitivity	0.00504
ATRX_1886T>G	Short Variant	NA	High sensitivity	0.00736
AURKA_28T>C	Short Variant	NA	High sensitivity	0.00984
AURKA_42+1_42+2ins61	Short Variant	NA	High sensitivity	0.00789
AXIN1_1211A>G	Short Variant	NA	High sensitivity	0.01009
AXIN1_1667G>A	Short Variant	NA	High sensitivity	0.0071
AXIN1_1751C>T	Short Variant	NA	High sensitivity	0.0059
AXIN1_2357C>T	Short Variant	NA	High sensitivity	0.00663
AXL_2240G>T	Short Variant	NA	High sensitivity	0.00855
AXL_874delC	Short Variant	NA	High sensitivity	0.00588
BAP1_1550C>T	Short Variant	NA	High sensitivity	0.00807
BAP1_1915G>T	Short Variant	NA	High sensitivity	0.00806
BAP1_637C>T	Short Variant	NA	High sensitivity	0.00977
BCL6_962C>T	Short Variant	NA	High sensitivity	0.00722
BCOR_2276C>T	Short Variant	NA	High sensitivity	0.00702
BCOR_461G>A	Short Variant	NA	High sensitivity	0.00669
BCOR_4930C>T	Short Variant	NA	High sensitivity	0.00767
BCORL1_220delG	Short Variant	NA	High sensitivity	0.00963
BCORL1_3346C>T	Short Variant	NA	High sensitivity	0.00681
BCORL1_3496_3497insG	Short Variant	NA	High sensitivity	0.00847
BCORL1_4045C>T	Short Variant	NA	High sensitivity	0.01642
BCORL1_4061G>A	Short Variant	NA	High sensitivity	0.01007
BRAF_2134G>A	Short Variant	NA	Enhanced sensitivity	0.00458
BRCA1_2475delC	Short Variant	NA	Enhanced sensitivity	0.00384
BRCA1_2494C>T	Short Variant	NA	Enhanced sensitivity	0.00326
BRCA1_3367G>T	Short Variant	NA	Enhanced sensitivity	0.00249
BRCA1_3809G>A	Short Variant	NA	Enhanced sensitivity	0.0035
BRCA1_4643C>T	Short Variant	NA	Enhanced sensitivity	0.00385
BRCA1_4735C>T	Short Variant	NA	Enhanced sensitivity	0.00264
BRCA1_4868C>T	Short Variant	NA	Enhanced sensitivity	0.00342
BRCA2_3158T>C	Short Variant	NA	Enhanced sensitivity	0.00361
BRCA2_3599_3600delGT	Short Variant	NA	Enhanced sensitivity	0.00298
BRCA2_4695G>T	Short Variant	NA	Enhanced sensitivity	0.00335
BRCA2_5351delA	Short Variant	NA	Enhanced sensitivity	0.00509
BRCA2_8351G>A	Short Variant	NA	Enhanced sensitivity	0.0042
BRD4_1294T>C	Short Variant	NA	High sensitivity	0.00743
BRD4_1352A>G	Short Variant	NA	High sensitivity	0.00646
BRD4_1357C>T	Short Variant	NA	High sensitivity	0.0084
BRD4_1993C>T	Short Variant	NA	High sensitivity	0.00703
BRD4_2192C>T	Short Variant	NA	High sensitivity	0.00661
BRD4_2249C>T	Short Variant	NA	High sensitivity	0.00804
BRD4_3289C>T	Short Variant	NA	High sensitivity	0.00709
BRD4_3361C>T	Short Variant	NA	High sensitivity	0.00788
BRD4_3391C>G	Short Variant	NA	High sensitivity	0.00766
BRD4_4016A>G	Short Variant	NA	High sensitivity	0.00824
BTK_684G>A	Short Variant	NA	High sensitivity	0.00969
CALR_133G>T	Short Variant	NA	High sensitivity	0.00891
CALR_206G>A	Short Variant	NA	High sensitivity	0.00922
CARD11_286G>C	Short Variant	NA	High sensitivity	0.00567
CCND2_299T>G	Short Variant	NA	High sensitivity	0.00453
CCND3_548G>A	Short Variant	NA	High sensitivity	0.00535
CD22_1292C>T	Short Variant	NA	High sensitivity	0.00819
CD22_593T>C	Short Variant	NA	High sensitivity	0.00567
CD79A_256G>A	Short Variant	NA	High sensitivity	0.006
CDK12_2848C>T	Short Variant	NA	Enhanced sensitivity	0.00447
CDK12_2875G>A	Short Variant	NA	Enhanced sensitivity	0.0046
CDK6_658C>T	Short Variant	NA	Enhanced sensitivity	0.00399
CDK8_402G>T	Short Variant	NA	High sensitivity	0.00928
CDKN1A_350G>A	Short Variant	NA	High sensitivity	0.00795
CDKN1B_289G>T	Short Variant	NA	High sensitivity	0.00717
CDKN2A_205G>T	Short Variant	NA	Enhanced sensitivity	0.00529
CHEK2_326T>C	Short Variant	NA	Enhanced sensitivity	0.00489
CHEK2_433C>T	Short Variant	NA	Enhanced sensitivity	0.00527
CHEK2_740C>A	Short Variant	NA	Enhanced sensitivity	0.00602
CIC_1018C>T	Short Variant	NA	High sensitivity	0.0081
CIC_1073G>A	Short Variant	NA	High sensitivity	0.0073
CIC_1979C>T	Short Variant	NA	High sensitivity	0.00778
CIC_4078G>A	Short Variant	NA	High sensitivity	0.00707
CREBBP_4074delT	Short Variant	NA	High sensitivity	0.00892
CREBBP_5045G>T	Short Variant	NA	High sensitivity	0.00501
CRKL_220G>A	Short Variant	NA	Enhanced sensitivity	0.00654
CSF3R_1090G>T	Short Variant	NA	High sensitivity	0.00657
CSF3R_1657G>A	Short Variant	NA	High sensitivity	0.00491
CSF3R_2312C>T	Short Variant	NA	High sensitivity	0.0058
CSF3R_815C>T	Short Variant	NA	High sensitivity	0.00874
CTCF_823C>T	Short Variant	NA	High sensitivity	0.01041
CTCF_943C>T	Short Variant	NA	High sensitivity	0.00766
CTCF_950C>T	Short Variant	NA	High sensitivity	0.00891
CXCR4_478G>A	Short Variant	NA	High sensitivity	0.00933
CXCR4_736G>A	Short Variant	NA	High sensitivity	0.0076
CYP17A1_1486C>T	Short Variant	NA	High sensitivity	0.01102
DAXX_10G>A	Short Variant	NA	High sensitivity	0.01261
DAXX_2087G>A	Short Variant	NA	High sensitivity	0.0085
DAXX_886G>A	Short Variant	NA	High sensitivity	0.0082
DDR1_1297A>G	Short Variant	NA	High sensitivity	0.00684
DNMT3A_2096delG	Short Variant	NA	High sensitivity	0.00623
DNMT3A_901C>T	Short Variant	NA	High sensitivity	0.00764
DOT1L_1081G>T	Short Variant	NA	High sensitivity	0.00843
DOT1L_2990C>T	Short Variant	NA	High sensitivity	0.00821
DOT1L_3262delC	Short Variant	NA	High sensitivity	0.0121
EGFR_1536delC	Short Variant	NA	Enhanced sensitivity	0.00282
EGFR_1717G>T	Short Variant	NA	Enhanced sensitivity	0.00293
EGFR_2235_2249delGGAATTAAGAGAAGC	Short Variant	NA	Enhanced sensitivity	0.00234
EGFR_2369C>T	Short Variant	NA	Enhanced sensitivity	0.00306
EGFR_2573T>G	Short Variant	NA	Enhanced sensitivity	0.00298
EMSY_1378A>C	Short Variant	NA	High sensitivity	0.00688
EMSY_3262A>G	Short Variant	NA	High sensitivity	0.00931
EP300_2282A>G	Short Variant	NA	Enhanced sensitivity	0.00422
EP300_2512C>T	Short Variant	NA	High sensitivity	0.00895
EP300_4384C>T	Short Variant	NA	High sensitivity	0.00755
EP300_6354G>A	Short Variant	NA	High sensitivity	0.00741
EPHA3_1432-1G>A	Short Variant	NA	High sensitivity	0.00632
EPHB4_1123G>A	Short Variant	NA	High sensitivity	0.00531
ERBB2_3694delG	Short Variant	NA	Enhanced sensitivity	0.00367
ERBB3_2035C>T	Short Variant	NA	High sensitivity	0.00734
ERBB3_2090_2091insA	Short Variant	NA	High sensitivity	0.00969
ERBB3_3146G>A	Short Variant	NA	Enhanced sensitivity	0.00563
ERBB3_3298C>T	Short Variant	NA	High sensitivity	0.00731
ERBB3_3425C>A	Short Variant	NA	High sensitivity	0.00733
ERBB3_378C>A	Short Variant	NA	Enhanced sensitivity	0.00405
ERBB3_577C>T	Short Variant	NA	Enhanced sensitivity	0.00464
ERBB4_3826C>A	Short Variant	NA	High sensitivity	0.00764
ERBB4_759T>A	Short Variant	NA	High sensitivity	0.00899
ERRFI1_62A>G	Short Variant	NA	Enhanced sensitivity	0.0037
ESR1_898C>T	Short Variant	NA	Enhanced sensitivity	0.00367
FAM123B_1744G>T	Short Variant	NA	High sensitivity	0.00513
FANCA_3532G>T	Short Variant	NA	High sensitivity	0.00711
FANCA_3538G>A	Short Variant	NA	High sensitivity	0.00724
FANCA_769G>A	Short Variant	NA	High sensitivity	0.0117
FANCC_766C>T	Short Variant	NA	High sensitivity	0.0075
FANCG_464G>A	Short Variant	NA	High sensitivity	0.00745
FBXW7_1513C>T	Short Variant	NA	High sensitivity	0.00846
FBXW7_85C>T	Short Variant	NA	High sensitivity	0.0069
FGF19_383C>T	Short Variant	NA	High sensitivity	0.00917
FGF23_425A>T	Short Variant	NA	High sensitivity	0.00685
FGF3_385T>C	Short Variant	NA	High sensitivity	0.00641
FGFR1_802G>T	Short Variant	NA	Enhanced sensitivity	0.00273
FGFR3_2135G>A	Short Variant	NA	Enhanced sensitivity	0.00446
FGFR3_2139G>C	Short Variant	NA	Enhanced sensitivity	0.00587
FGFR3_2149G>A	Short Variant	NA	Enhanced sensitivity	0.00532
FGFR3_2392C>A	Short Variant	NA	Enhanced sensitivity	0.00363
FGFR3_505G>A	Short Variant	NA	High sensitivity	0.00949
FGFR3_524G>A	Short Variant	NA	High sensitivity	0.00877
FGFR3_688G>A	Short Variant	NA	Enhanced sensitivity	0.0068
FGFR4_1070T>A	Short Variant	NA	High sensitivity	0.00611
FGFR4_1277+1G>A	Short Variant	NA	High sensitivity	0.00676
FGFR4_515G>A	Short Variant	NA	High sensitivity	0.00613
FGFR4_688G>A	Short Variant	NA	High sensitivity	0.00948
FLT1_2018C>T	Short Variant	NA	High sensitivity	0.01163
FLT1_2434C>T	Short Variant	NA	High sensitivity	0.01348
FLT3_1879G>A	Short Variant	NA	Enhanced sensitivity	0.00462
FOXL2_776C>T	Short Variant	NA	Enhanced sensitivity	0.00733
FUBP1_901delA	Short Variant	NA	High sensitivity	0.01145
GATA4_158A>G	Short Variant	NA	High sensitivity	0.00938
GATA6_1646C>T	Short Variant	NA	High sensitivity	0.01074
GNA11_502G>A	Short Variant	NA	Enhanced sensitivity	0.0041
GNA13_371C>T	Short Variant	NA	High sensitivity	0.00656
GNAS_1730G>A	Short Variant	NA	Enhanced sensitivity	0.00266
GNAS_258-1G>A	Short Variant	NA	High sensitivity	0.01285
GNAS_602G>A	Short Variant	NA	Enhanced sensitivity	0.0046
GNAS_710G>T	Short Variant	NA	Enhanced sensitivity	0.0039
GNAS_941C>T	Short Variant	NA	Enhanced sensitivity	0.00299
GRM3_2038C>A	Short Variant	NA	High sensitivity	0.00478
GRM3_919G>T	Short Variant	NA	High sensitivity	0.0066
HNF1A_864_865delGC	Short Variant	NA	High sensitivity	0.00692
HRAS_368G>A	Short Variant	NA	Enhanced sensitivity	0.00662
IDH1_290G>A	Short Variant	NA	Enhanced sensitivity	0.00368
IGF1R_2374A>G	Short Variant	NA	High sensitivity	0.0071
IGF1R_2744C>T	Short Variant	NA	High sensitivity	0.0078
IKBKE_640G>A	Short Variant	NA	High sensitivity	0.00571
IKZF1_1156C>T	Short Variant	NA	High sensitivity	0.00945
IKZF1_1417G>A	Short Variant	NA	High sensitivity	0.00799
IRF2_638C>T	Short Variant	NA	High sensitivity	0.00885
IRF2_952A>G	Short Variant	NA	High sensitivity	0.01129
IRF4_386C>A	Short Variant	NA	High sensitivity	0.0072
IRS2_2261A>C	Short Variant	NA	High sensitivity	0.00842
IRS2_2392G>A	Short Variant	NA	High sensitivity	0.0098
IRS2_3199G>A	Short Variant	NA	High sensitivity	0.01233
IRS2_3688G>A	Short Variant	NA	High sensitivity	0.01284
JAK3_2773C>A	Short Variant	NA	High sensitivity	0.00856
JAK3_3338A>G	Short Variant	NA	High sensitivity	0.00612
KDM5A_3500G>A	Short Variant	NA	High sensitivity	0.00846
KDM5A_4686G>T	Short Variant	NA	High sensitivity	0.00773
KEAP1_119C>T	Short Variant	NA	High sensitivity	0.00803
KIT_1594G>A	Short Variant	NA	Enhanced sensitivity	0.00654
KRAS_38G>A	Short Variant	NA	Enhanced sensitivity	0.00362
LTK_1234T>A	Short Variant	NA	High sensitivity	0.01077
LTK_457G>T	Short Variant	NA	High sensitivity	0.00835
MAP2K1_199G>A	Short Variant	NA	Enhanced sensitivity	0.00296
MAP2K2_466G>A	Short Variant	NA	Enhanced sensitivity	0.00467
MAP3K1_2816C>G	Short Variant	NA	High sensitivity	0.01596
MAP3K13_1763C>T	Short Variant	NA	High sensitivity	0.00657
MAP3K13_235C>T	Short Variant	NA	High sensitivity	0.00732
MDM4_1162C>G	Short Variant	NA	High sensitivity	0.00625
MDM4_1281G>A	Short Variant	NA	High sensitivity	0.00594
MED12_1253G>A	Short Variant	NA	High sensitivity	0.00933
MED12_2351G>A	Short Variant	NA	High sensitivity	0.00797
MED12_3722C>T	Short Variant	NA	High sensitivity	0.00992
MED12_934G>C	Short Variant	NA	High sensitivity	0.00999
MEF2B_848G>T	Short Variant	NA	High sensitivity	0.00811
MEN1_1483G>A	Short Variant	NA	High sensitivity	0.008
MEN1_1582G>A	Short Variant	NA	High sensitivity	0.00841
MERTK_896G>A	Short Variant	NA	High sensitivity	0.00946
MET_3933delC	Short Variant	NA	Enhanced sensitivity	0.00408
MITF_76G>A	Short Variant	NA	High sensitivity	0.0165
MLL_11780T>A	Short Variant	NA	High sensitivity	0.00884
MLL_4234G>A	Short Variant	NA	High sensitivity	0.00809
MLL_7383G>T	Short Variant	NA	High sensitivity	0.00844
MLL_7399G>T	Short Variant	NA	High sensitivity	0.00639
MLL_9523C>T	Short Variant	NA	High sensitivity	0.00658
MLL2_13451G>A	Short Variant	NA	High sensitivity	0.00721
MLL2_15925C>G	Short Variant	NA	High sensitivity	0.00609
MLL2_16430G>A	Short Variant	NA	High sensitivity	0.00866
MLL2_2195C>T	Short Variant	NA	High sensitivity	0.00441
MLL2_2305_2331del27	Short Variant	NA	High sensitivity	0.01014
MLL2_2663_2665delAAC	Short Variant	NA	High sensitivity	0.00581
MLL2_2939C>T	Short Variant	NA	High sensitivity	0.00826
MLL2_4551G>T	Short Variant	NA	High sensitivity	0.008
MLL2_5001G>T	Short Variant	NA	High sensitivity	0.0069
MLL2_5473G>A	Short Variant	NA	High sensitivity	0.00772
MLL2_5792C>A	Short Variant	NA	High sensitivity	0.00562
MLL2_5879G>A	Short Variant	NA	High sensitivity	0.01096
MLL2_6284G>A	Short Variant	NA	High sensitivity	0.00781
MLL2_662C>A	Short Variant	NA	High sensitivity	0.00835
MLL2_6910C>A	Short Variant	NA	High sensitivity	0.00604
MLL2_7061delC	Short Variant	NA	High sensitivity	0.00871
MLL2_7424delC	Short Variant	NA	High sensitivity	0.00838
MLL2_7540C>T	Short Variant	NA	High sensitivity	0.0082
MLL2_845C>T	Short Variant	NA	High sensitivity	0.00723
MLL2_9265delG	Short Variant	NA	High sensitivity	0.00861
MLL2_9296G>A	Short Variant	NA	High sensitivity	0.00705
MLL2_9358C>G	Short Variant	NA	High sensitivity	0.00554
MPL_1367G>A	Short Variant	NA	High sensitivity	0.00824
MSH2_2131C>T	Short Variant	NA	High sensitivity	0.00809
MSH3_188C>A	Short Variant	NA	High sensitivity	0.01862
MSH3_2041C>T	Short Variant	NA	High sensitivity	0.00744
MSH3_2732T>G	Short Variant	NA	High sensitivity	0.00815
MSH3_3188T>C	Short Variant	NA	High sensitivity	0.00748
MSH6_1406A>T	Short Variant	NA	High sensitivity	0.00628
MSH6_868delC	Short Variant	NA	High sensitivity	0.01016
MST1R_1303C>T	Short Variant	NA	High sensitivity	0.00847
MST1R_3187G>A	Short Variant	NA	High sensitivity	0.01274
MST1R_4020G>T	Short Variant	NA	High sensitivity	0.00672
MST1R_553C>A	Short Variant	NA	High sensitivity	0.00657
MYD88_790C>T	Short Variant	NA	Enhanced sensitivity	0.0038
NF1_2833T>C	Short Variant	NA	Enhanced sensitivity	0.0037
NF1_4082T>G	Short Variant	NA	Enhanced sensitivity	0.00457
NF1_7850C>T	Short Variant	NA	Enhanced sensitivity	0.00542
NF1_8160+1G>T	Short Variant	NA	Enhanced sensitivity	0.00457
NF1_8161-1G>A	Short Variant	NA	Enhanced sensitivity	0.00452
NF2_1055C>T	Short Variant	NA	High sensitivity	0.00641
NFKBIA_341C>A	Short Variant	NA	High sensitivity	0.01159
NFKBIA_921C>A	Short Variant	NA	High sensitivity	0.01236
NKX2-1_612G>T	Short Variant	NA	High sensitivity	0.00667
NOTCH1_1042G>A	Short Variant	NA	High sensitivity	0.00811
NOTCH1_1286G>T	Short Variant	NA	High sensitivity	0.00986
NOTCH1_2171C>T	Short Variant	NA	High sensitivity	0.00939
NOTCH1_2470G>A	Short Variant	NA	High sensitivity	0.00661
NOTCH1_4742C>T	Short Variant	NA	High sensitivity	0.0107
NOTCH1_4799T>C	Short Variant	NA	High sensitivity	0.00659
NOTCH1_6067G>A	Short Variant	NA	High sensitivity	0.0081
NOTCH1_6769G>A	Short Variant	NA	High sensitivity	0.0082
NOTCH1_7541_7542delCT	Short Variant	NA	High sensitivity	0.00586
NOTCH2_2128G>A	Short Variant	NA	High sensitivity	0.00696
NOTCH2_7036G>A	Short Variant	NA	High sensitivity	0.0077
NOTCH3_1424G>C	Short Variant	NA	High sensitivity	0.00938
NOTCH3_1810T>C	Short Variant	NA	High sensitivity	0.01012
NOTCH3_1850G>T	Short Variant	NA	High sensitivity	0.00734
NOTCH3_2619C>A	Short Variant	NA	High sensitivity	0.00873
NOTCH3_3850C>T	Short Variant	NA	High sensitivity	0.00884
NOTCH3_4212G>T	Short Variant	NA	High sensitivity	0.03597
NOTCH3_4855C>A	Short Variant	NA	High sensitivity	0.01209
NOTCH3_5678G>A	Short Variant	NA	High sensitivity	0.0096
NOTCH3_6143C>T	Short Variant	NA	High sensitivity	0.00683
NRAS_34G>T	Short Variant	NA	Enhanced sensitivity	0.00398
NT5C2_1624delC	Short Variant	NA	High sensitivity	0.00934
NTRK1_1262C>T	Short Variant	NA	Enhanced sensitivity	0.00274
NTRK1_53G>A	Short Variant	NA	High sensitivity	0.00793
NTRK2_511A>T	Short Variant	NA	High sensitivity	0.00691
NTRK2_65T>C	Short Variant	NA	High sensitivity	0.00585
PALB2_2724delA	Short Variant	NA	Enhanced sensitivity	0.00508
PALB2_2816T>G	Short Variant	NA	Enhanced sensitivity	0.00419
PALB2_2891G>T	Short Variant	NA	Enhanced sensitivity	0.0041
PARK2_688G>A	Short Variant	NA	High sensitivity	0.01234
PARP2_931C>T	Short Variant	NA	High sensitivity	0.0085
PARP3_89G>A	Short Variant	NA	High sensitivity	0.00819
PDCD1_399G>T	Short Variant	NA	High sensitivity	0.01321
PDCD1LG2_95T>C	Short Variant	NA	Enhanced sensitivity	0.00351
PDK1_302T>C	Short Variant	NA	High sensitivity	0.00779
PIK3C2B_1243G>A	Short Variant	NA	High sensitivity	0.00857
PIK3C2B_4510G>A	Short Variant	NA	High sensitivity	0.00749
PIK3C2G_4067C>G	Short Variant	NA	High sensitivity	0.01101
PIK3CA_1633G>A	Short Variant	NA	Enhanced sensitivity	0.00282
PIK3CA_1645G>A	Short Variant	NA	Enhanced sensitivity	0.00358
PIK3R1_935C>T	Short Variant	NA	High sensitivity	0.01038
POLD1_2065C>T	Short Variant	NA	High sensitivity	0.0094
POLD1_2237G>T	Short Variant	NA	High sensitivity	0.00804
POLD1_328C>T	Short Variant	NA	High sensitivity	0.01178
POLE_2461C>T	Short Variant	NA	High sensitivity	0.01257
POLE_3587C>T	Short Variant	NA	High sensitivity	0.00784
POLE_4294C>T	Short Variant	NA	High sensitivity	0.00775
PPP2R1A_1390A>G	Short Variant	NA	High sensitivity	0.00645
PPP2R2A_1163C>A	Short Variant	NA	High sensitivity	0.005
PTEN_385G>T	Short Variant	NA	Enhanced sensitivity	0.00293
PTEN_699_700AC>GGCCCATGG	Short Variant	NA	Enhanced sensitivity	0.00348
PTEN_737_738insCTGAAGTTCATGTACTTTGAGTTCCCTCAGCCCTGGGTT	Short Variant	NA	Enhanced sensitivity	0.00488
PTPRO_35G>A	Short Variant	NA	High sensitivity	0.00843
RAD51C_115C>A	Short Variant	NA	High sensitivity	0.00955
RAD51C_403T>C	Short Variant	NA	High sensitivity	0.00751
RAD51D_272G>A	Short Variant	NA	High sensitivity	0.01073
RAD54L_958C>T	Short Variant	NA	High sensitivity	0.00863
RARA_676G>A	Short Variant	NA	High sensitivity	0.00833
RB1_45_53delTGCCGCCGC	Short Variant	NA	Enhanced sensitivity	0.00878
RBM10_2174C>T	Short Variant	NA	High sensitivity	0.00828
REL_1508G>A	Short Variant	NA	High sensitivity	0.0074
RET_889C>T	Short Variant	NA	High sensitivity	0.01131
RICTOR_1901T>C	Short Variant	NA	High sensitivity	0.00827
RNF43_1976delG	Short Variant	NA	High sensitivity	0.01213
RNF43_640C>A	Short Variant	NA	High sensitivity	0.00719
RNF43_680G>A	Short Variant	NA	High sensitivity	0.00891
ROS1_2440C>A	Short Variant	NA	High sensitivity	0.00914
RPTOR_1093G>A	Short Variant	NA	High sensitivity	0.00779
RPTOR_118G>A	Short Variant	NA	High sensitivity	0.01085
RPTOR_2101G>A	Short Variant	NA	High sensitivity	0.00881
SDHB_43G>A	Short Variant	NA	High sensitivity	0.01555
SETD2_4979C>T	Short Variant	NA	High sensitivity	0.00982
SF3B1_256G>A	Short Variant	NA	High sensitivity	0.01123
SF3B1_3128C>T	Short Variant	NA	High sensitivity	0.01073
SF3B1_3382G>A	Short Variant	NA	High sensitivity	0.00743
SF3B1_3806A>T	Short Variant	NA	High sensitivity	0.00882
SF3B1_817A>G	Short Variant	NA	High sensitivity	0.00855
SMAD4_787+2T>C	Short Variant	NA	High sensitivity	0.00961
SMARCA4_1030C>T	Short Variant	NA	High sensitivity	0.00876
SMARCA4_2653C>T	Short Variant	NA	High sensitivity	0.00969
SMARCA4_3575G>A	Short Variant	NA	High sensitivity	0.01364
SMARCA4_3730C>T	Short Variant	NA	High sensitivity	0.00925
SMARCA4_3731G>A	Short Variant	NA	High sensitivity	0.00891
SMO_1918A>G	Short Variant	NA	Enhanced sensitivity	0.00352
SOCS1_490delG	Short Variant	NA	High sensitivity	0.0164
SOX2_112C>T	Short Variant	NA	High sensitivity	0.01004
SOX2_530A>G	Short Variant	NA	High sensitivity	0.00581
SOX9_1243_1244insGC	Short Variant	NA	High sensitivity	0.00805
SOX9_1362C>A	Short Variant	NA	High sensitivity	0.00551
SPEN_1813G>T	Short Variant	NA	Enhanced sensitivity	0.00684
SPEN_8572C>G	Short Variant	NA	High sensitivity	0.00669
SPEN_9761T>A	Short Variant	NA	High sensitivity	0.00952
SPOP_431A>G	Short Variant	NA	High sensitivity	0.01196
STAT3_1217C>T	Short Variant	NA	High sensitivity	0.00853
STAT3_1516G>A	Short Variant	NA	High sensitivity	0.00974
STK11_375G>A	Short Variant	NA	Enhanced sensitivity	0.0038
STK11_640C>T	Short Variant	NA	Enhanced sensitivity	0.00582
SUFU_1338T>A	Short Variant	NA	High sensitivity	0.01473
SYK_98_99insG	Short Variant	NA	High sensitivity	0.008
TBX3_178C>A	Short Variant	NA	High sensitivity	0.00777
TBX3_2116T>G	Short Variant	NA	High sensitivity	0.00889
TERT_-139C>T	Short Variant	NA	Enhanced sensitivity	0.00537
TET2_948T>A	Short Variant	NA	High sensitivity	0.00651
TGFBR2_1355T>C	Short Variant	NA	High sensitivity	0.0098
TNFAIP3_1781C>A	Short Variant	NA	High sensitivity	0.00567
TNFAIP3_1880G>A	Short Variant	NA	High sensitivity	0.00809
TNFAIP3_1942G>T	Short Variant	NA	High sensitivity	0.00609
TNFAIP3_2245C>T	Short Variant	NA	High sensitivity	0.00632
TP53_1083delG	Short Variant	NA	Enhanced sensitivity	0.00518
TP53_1101-2A>C	Short Variant	NA	Enhanced sensitivity	0.00422
TP53_216delC	Short Variant	NA	Enhanced sensitivity	0.00284
TP53_375G>A	Short Variant	NA	Enhanced sensitivity	0.00419
TP53_489C>A	Short Variant	NA	Enhanced sensitivity	0.00319
TP53_536A>G	Short Variant	NA	Enhanced sensitivity	0.00288
TP53_586C>T	Short Variant	NA	Enhanced sensitivity	0.00437
TP53_613C>T	Short Variant	NA	Enhanced sensitivity	0.00771
TP53_626_627delGA	Short Variant	NA	Enhanced sensitivity	0.00412
TP53_673-2A>G	Short Variant	NA	Enhanced sensitivity	0.00354
TP53_722C>G	Short Variant	NA	Enhanced sensitivity	0.00477
TP53_722C>T	Short Variant	NA	Enhanced sensitivity	0.00421
TP53_818G>A	Short Variant	NA	Enhanced sensitivity	0.00302
TP53_909_910insG	Short Variant	NA	Enhanced sensitivity	0.00324
TP53_916C>T	Short Variant	NA	Enhanced sensitivity	0.00337
TP53_993+1G>T	Short Variant	NA	Enhanced sensitivity	0.00337
TSC1_1700C>T	Short Variant	NA	High sensitivity	0.00695
TSC1_2362G>A	Short Variant	NA	High sensitivity	0.00889
TSC1_2423C>T	Short Variant	NA	High sensitivity	0.01015
TSC1_3277C>T	Short Variant	NA	High sensitivity	0.00546
TSC1_3425_3427CCC>AAA	Short Variant	NA	High sensitivity	0.00732
TSC1_3484G>A	Short Variant	NA	High sensitivity	0.01284
TSC2_1462G>A	Short Variant	NA	High sensitivity	0.00731
TSC2_5120A>G	Short Variant	NA	High sensitivity	0.00684
U2AF1_493C>T	Short Variant	NA	High sensitivity	0.00862
VEGFA_1222G>A	Short Variant	NA	Enhanced sensitivity	0.00436
VEGFA_605A>G	Short Variant	NA	Enhanced sensitivity	0.00717
VHL_236G>A	Short Variant	NA	High sensitivity	0.01465
WHSC1L1_3805G>A	Short Variant	NA	High sensitivity	0.00837
WT1_463C>T	Short Variant	NA	High sensitivity	0.00929
XPO1_1528G>A	Short Variant	NA	High sensitivity	0.00908
ZNF217_1683_1684insT	Short Variant	NA	High sensitivity	0.00745
ZNF217_2297C>T	Short Variant	NA	High sensitivity	0.00822
ZNF217_2305T>C	Short Variant	NA	High sensitivity	0.00557
ZNF217_2603C>A	Short Variant	NA	High sensitivity	0.00588
ZNF703_1204_1205insCGACGCACCTCGGCGGCTCCAGCTGCTCCACCTGCAGCGCGC	Short Variant	NA	High sensitivity	0.00972
ABL1_2009A>G	Short Variant	NA	High sensitivity	0.00542
AKT1_1258_1260delAAG	Short Variant	NA	High sensitivity	0.00938
ALK_2258G>A	Short Variant	NA	High sensitivity	0.00764
ALK_3980A>G	Short Variant	NA	Enhanced sensitivity	0.00382
ALOX12B_1350delG	Short Variant	NA	High sensitivity	0.01125
APC_4114C>A	Short Variant	NA	Enhanced sensitivity	0.00288
APC_5026A>G	Short Variant	NA	Enhanced sensitivity	0.00312
APC_7399C>A	Short Variant	NA	Enhanced sensitivity	0.00286
APC_8053A>G	Short Variant	NA	Enhanced sensitivity	0.00328
AR_1445G>A	Short Variant	NA	Enhanced sensitivity	0.00611
AR_2318A>T	Short Variant	NA	Enhanced sensitivity	0.00301
AR_917C>T	Short Variant	NA	Enhanced sensitivity	0.00244
ARFRP1_298A>G	Short Variant	NA	High sensitivity	0.01007
ARID1A_1950delC	Short Variant	NA	High sensitivity	0.0098
ARID1A_2077C>T	Short Variant	NA	High sensitivity	0.00797
ASXL1_28G>A	Short Variant	NA	High sensitivity	0.01782
ATM_5318delA	Short Variant	NA	Enhanced sensitivity	0.0051
ATR_3352C>A	Short Variant	NA	Enhanced sensitivity	0.00381
ATR_5572T>C	Short Variant	NA	Enhanced sensitivity	0.00432
ATR_61G>A	Short Variant	NA	Enhanced sensitivity	0.00421
ATRX_6406G>C	Short Variant	NA	High sensitivity	0.01032
AXIN1_2470_2472delTTC	Short Variant	NA	High sensitivity	0.0068
AXL_148C>T	Short Variant	NA	High sensitivity	0.00556
BAP1_1564C>A	Short Variant	NA	High sensitivity	0.0071
BCORL1_4061G>A	Short Variant	NA	High sensitivity	0.01044
BRAF_1208delC	Short Variant	NA	High sensitivity	0.01004
BRCA1_1303G>T	Short Variant	NA	Enhanced sensitivity	0.00353
BRCA2_4284_4285insT	Short Variant	NA	Enhanced sensitivity	0.00356
BRCA2_5351delA	Short Variant	NA	Enhanced sensitivity	0.00472
BRCA2_5465_5466insA	Short Variant	NA	Enhanced sensitivity	0.00363
BRCA2_7651A>G	Short Variant	NA	Enhanced sensitivity	0.00443
BRD4_1379A>G	Short Variant	NA	High sensitivity	0.00653
BRD4_883A>C	Short Variant	NA	High sensitivity	0.00744
BRIP1_3158_3300del143	Short Variant	NA	High sensitivity	0.00455
BTK_1467G>A	Short Variant	NA	Enhanced sensitivity	0.0039
BTK_684G>A	Short Variant	NA	High sensitivity	0.00966
CASP8_1119delT	Short Variant	NA	High sensitivity	0.00609
CASP8_1321T>A	Short Variant	NA	High sensitivity	0.01149
CASP8_454_456delTTT	Short Variant	NA	High sensitivity	0.00875
CASP8_997T>C	Short Variant	NA	High sensitivity	0.0062
CCND1_877_878insACGTGCGGGACG	Short Variant	NA	Enhanced sensitivity	0.00308
CD22_1760T>G	Short Variant	NA	High sensitivity	0.00667
CDH1_1733_1734insC	Short Variant	NA	Enhanced sensitivity	0.00366
CDK4_633-2A>G	Short Variant	NA	Enhanced sensitivity	0.00405
CDKN1B_72delC	Short Variant	NA	High sensitivity	0.00892
CDKN2A_172C>T	Short Variant	NA	Enhanced sensitivity	0.00521
CDKN2A_200G>T	Short Variant	NA	Enhanced sensitivity	0.00472
CIC_1292G>C	Short Variant	NA	High sensitivity	0.00758
CIC_1711C>A	Short Variant	NA	High sensitivity	0.00558
CIC_2339T>C	Short Variant	NA	High sensitivity	0.0111
CREBBP_1824-2A>G	Short Variant	NA	High sensitivity	0.00982
CREBBP_2597T>C	Short Variant	NA	High sensitivity	0.0083
CSF3R_2077A>C	Short Variant	NA	High sensitivity	0.00826
CSF3R_328C>T	Short Variant	NA	High sensitivity	0.00986
CTNNA1_33C>A	Short Variant	NA	High sensitivity	0.01062
CTNNB1_101G>A	Short Variant	NA	Enhanced sensitivity	0.00369
CUL4A_905C>A	Short Variant	NA	High sensitivity	0.00934
CXCR4_140C>A	Short Variant	NA	High sensitivity	0.00837
DDR1_176C>G	Short Variant	NA	High sensitivity	0.00665
DOT1L_140_142AAA>TAT	Short Variant	NA	High sensitivity	0.0119
DOT1L_2990C>T	Short Variant	NA	High sensitivity	0.00904
DOT1L_3271C>T	Short Variant	NA	High sensitivity	0.01009
EGFR_2573T>G	Short Variant	NA	Enhanced sensitivity	0.00302
EGFR_866C>T	Short Variant	NA	Enhanced sensitivity	0.00286
EP300_1049A>G	Short Variant	NA	High sensitivity	0.00711
EP300_1927G>T	Short Variant	NA	High sensitivity	0.01053
EP300_3073G>T	Short Variant	NA	High sensitivity	0.01115
EP300_4408delA	Short Variant	NA	High sensitivity	0.01982
EP300_6923G>A	Short Variant	NA	High sensitivity	0.00833
EPHB1_1124A>G	Short Variant	NA	High sensitivity	0.00557
EPHB1_1208C>T	Short Variant	NA	High sensitivity	0.00667
EPHB1_1382A>G	Short Variant	NA	High sensitivity	0.008
ERBB2_1553G>T	Short Variant	NA	Enhanced sensitivity	0.00343
ERBB4_2878G>T	Short Variant	NA	High sensitivity	0.01196
ERBB4_3826C>A	Short Variant	NA	High sensitivity	0.00689
ERCC4_1484C>T	Short Variant	NA	High sensitivity	0.00983
ERRFI1_62A>G	Short Variant	NA	Enhanced sensitivity	0.00385
ESR1_898C>T	Short Variant	NA	Enhanced sensitivity	0.00356
EZH2_505G>A	Short Variant	NA	High sensitivity	0.00809
FAM123B_2417T>C	Short Variant	NA	High sensitivity	0.00733
FANCA_1034_1035delAG	Short Variant	NA	High sensitivity	0.01181
FGFR1_449C>T	Short Variant	NA	Enhanced sensitivity	0.00364
FGFR4_1273G>A	Short Variant	NA	High sensitivity	0.00636
FLT3_2148G>T	Short Variant	NA	High sensitivity	0.00844
GATA3_886G>A	Short Variant	NA	High sensitivity	0.00832
GNAS_1720G>A	Short Variant	NA	Enhanced sensitivity	0.00356
GNAS_655T>G	Short Variant	NA	Enhanced sensitivity	0.00349
HRAS_183G>T	Short Variant	NA	Enhanced sensitivity	0.00413
HSD3B1_179A>G	Short Variant	NA	High sensitivity	0.0083
IDH2_1336G>C	Short Variant	NA	High sensitivity	0.00799
IDH2_569G>A	Short Variant	NA	Enhanced sensitivity	0.00674
JAK1_2580delA	Short Variant	NA	High sensitivity	0.00769
JAK1_2771delA	Short Variant	NA	High sensitivity	0.00947
JAK2_254T>C	Short Variant	NA	High sensitivity	0.0139
JAK3_2773C>A	Short Variant	NA	High sensitivity	0.00762
KDR_2129A>C	Short Variant	NA	High sensitivity	0.00542
KDR_3937G>A	Short Variant	NA	High sensitivity	0.00627
KEAP1_1048G>A	Short Variant	NA	Enhanced sensitivity	0.0074
KEAP1_1534G>A	Short Variant	NA	High sensitivity	0.00988
KEAP1_346C>T	Short Variant	NA	High sensitivity	0.00719
KEL_269T>C	Short Variant	NA	High sensitivity	0.00598
KLHL6_262G>A	Short Variant	NA	High sensitivity	0.01011
KRAS_35G>A	Short Variant	NA	Enhanced sensitivity	0.00303
LTK_1819C>T	Short Variant	NA	High sensitivity	0.01099
LTK_2247_2255+18del27	Short Variant	NA	High sensitivity	0.00684
MAP3K1_2557C>T	Short Variant	NA	High sensitivity	0.0093
MDM2_541T>G	Short Variant	NA	Enhanced sensitivity	0.00546
MED12_5711C>T	Short Variant	NA	High sensitivity	0.00901
MEF2B_190C>T	Short Variant	NA	High sensitivity	0.00557
MERTK_259G>A	Short Variant	NA	High sensitivity	0.00718
MKNK1_1036C>T	Short Variant	NA	High sensitivity	0.00608
MLH1_967C>A	Short Variant	NA	High sensitivity	0.00718
MLL_7082C>G	Short Variant	NA	High sensitivity	0.00769
MLL2_10393G>T	Short Variant	NA	High sensitivity	0.00747
MLL2_13112G>A	Short Variant	NA	High sensitivity	0.00628
MLL2_15167T>C	Short Variant	NA	High sensitivity	0.00596
MLL2_1589C>A	Short Variant	NA	High sensitivity	0.00715
MLL2_2305_2331del27	Short Variant	NA	High sensitivity	0.01024
MLL2_3566G>A	Short Variant	NA	High sensitivity	0.00674
MLL2_3754C>T	Short Variant	NA	High sensitivity	0.0074
MLL2_4799T>C	Short Variant	NA	High sensitivity	0.008
MLL2_7649delC	Short Variant	NA	High sensitivity	0.00749
MRE11A_626C>T	Short Variant	NA	High sensitivity	0.01147
MSH2_1571G>C	Short Variant	NA	High sensitivity	0.01524
MSH2_643C>T	Short Variant	NA	High sensitivity	0.00705
MSH3_1148delA	Short Variant	NA	High sensitivity	0.03637
MSH3_2732T>G	Short Variant	NA	High sensitivity	0.00784
MSH3_3188T>C	Short Variant	NA	High sensitivity	0.00801
MST1R_542C>A	Short Variant	NA	High sensitivity	0.00604
MUTYH_469A>C	Short Variant	NA	High sensitivity	0.00548
MYC_1007C>T	Short Variant	NA	Enhanced sensitivity	0.00388
MYC_601T>C	Short Variant	NA	Enhanced sensitivity	0.00317
MYC_751G>A	Short Variant	NA	Enhanced sensitivity	0.00421
MYCN_311G>A	Short Variant	NA	Enhanced sensitivity	0.00439
MYCN_412C>A	Short Variant	NA	Enhanced sensitivity	0.00844
NF1_1882delT	Short Variant	NA	Enhanced sensitivity	0.00601
NF1_4376A>G	Short Variant	NA	Enhanced sensitivity	0.0046
NF1_7022delA	Short Variant	NA	Enhanced sensitivity	0.00496
NF2_1084C>T	Short Variant	NA	High sensitivity	0.00938
NF2_514delA	Short Variant	NA	High sensitivity	0.00856
NF2_824delC	Short Variant	NA	High sensitivity	0.01161
NFE2L2_92G>C	Short Variant	NA	High sensitivity	0.00859
NKX2-1_943G>T	Short Variant	NA	High sensitivity	0.00915
NOTCH1_1969G>T	Short Variant	NA	High sensitivity	0.00856
NOTCH3_3599delT	Short Variant	NA	High sensitivity	0.00746
NOTCH3_3680G>A	Short Variant	NA	High sensitivity	0.00698
NOTCH3_415G>A	Short Variant	NA	High sensitivity	0.00733
NOTCH3_4607G>A	Short Variant	NA	High sensitivity	0.00806
NTRK1_1864_1865insC	Short Variant	NA	Enhanced sensitivity	0.00324
NTRK1_53G>A	Short Variant	NA	High sensitivity	0.01
NTRK3_1441C>G	Short Variant	NA	High sensitivity	0.00732
PALB2_2816T>G	Short Variant	NA	Enhanced sensitivity	0.00426
PARP1_1251delG	Short Variant	NA	High sensitivity	0.01201
PAX5_398G>A	Short Variant	NA	High sensitivity	0.00826
PBRM1_3160_3161CC>TA	Short Variant	NA	High sensitivity	0.0095
PIK3C2G_3049T>C	Short Variant	NA	High sensitivity	0.00695
PIK3CA_1357G>A	Short Variant	NA	Enhanced sensitivity	0.00438
PIK3CA_1634A>C	Short Variant	NA	Enhanced sensitivity	0.0027
PIK3CA_3140A>G	Short Variant	NA	Enhanced sensitivity	0.00312
PIK3R1_1156C>G	Short Variant	NA	High sensitivity	0.00719
PIK3R1_1915C>T	Short Variant	NA	High sensitivity	0.00704
POLE_2983A>G	Short Variant	NA	High sensitivity	0.00972
PPP2R2A_562G>A	Short Variant	NA	High sensitivity	0.00904
PRDM1_1076C>T	Short Variant	NA	High sensitivity	0.01489
PTEN_402G>T	Short Variant	NA	Enhanced sensitivity	0.00314
PTEN_518G>A	Short Variant	NA	Enhanced sensitivity	0.00524
PTEN_968_969insA	Short Variant	NA	Enhanced sensitivity	0.00495
PTEN_968delA	Short Variant	NA	Enhanced sensitivity	0.00672
RAD21_1460C>A	Short Variant	NA	High sensitivity	0.00887
RAD21_892C>G	Short Variant	NA	High sensitivity	0.00708
RAD51B_721T>C	Short Variant	NA	High sensitivity	0.00897
RAD51D_155C>T	Short Variant	NA	High sensitivity	0.01118
RAF1_217C>T	Short Variant	NA	Enhanced sensitivity	0.0052
RARA_118G>A	Short Variant	NA	High sensitivity	0.00885
RB1_610delG	Short Variant	NA	Enhanced sensitivity	0.00747
RB1_751C>T	Short Variant	NA	Enhanced sensitivity	0.00476
RBM10_1685G>A	Short Variant	NA	High sensitivity	0.00737
RET_1493C>T	Short Variant	NA	High sensitivity	0.00746
RNF43_1645C>A	Short Variant	NA	High sensitivity	0.00852
RNF43_1976delG	Short Variant	NA	High sensitivity	0.01137
RPTOR_733G>A	Short Variant	NA	High sensitivity	0.00915
SMARCA4_2661_2663delGAA	Short Variant	NA	High sensitivity	0.01126
SMARCA4_4730A>G	Short Variant	NA	High sensitivity	0.0086
SMARCA4_500G>A	Short Variant	NA	High sensitivity	0.00764
SMO_1726C>T	Short Variant	NA	Enhanced sensitivity	0.00317
SMO_659C>T	Short Variant	NA	Enhanced sensitivity	0.00299
SNCAIP_2291C>T	Short Variant	NA	High sensitivity	0.00699
SOCS1_528G>T	Short Variant	NA	High sensitivity	0.00941
SOX9_583_584insGAGC	Short Variant	NA	High sensitivity	0.00667
SPEN_5972C>T	Short Variant	NA	High sensitivity	0.00694
SPEN_6313delG	Short Variant	NA	High sensitivity	0.00708
SPEN_8737G>A	Short Variant	NA	High sensitivity	0.01301
SYK_289G>A	Short Variant	NA	High sensitivity	0.00669
TERT_-139C>T	Short Variant	NA	Enhanced sensitivity	0.00642
TET2_5942A>G	Short Variant	NA	High sensitivity	0.01011
TNFAIP3_2102G>A	Short Variant	NA	High sensitivity	0.01119
TNFRSF14_202G>A	Short Variant	NA	High sensitivity	0.00704
TP53_225delT	Short Variant	NA	Enhanced sensitivity	0.00268
TP53_489C>A	Short Variant	NA	Enhanced sensitivity	0.0029
TP53_598-1G>C	Short Variant	NA	Enhanced sensitivity	0.00593
TP53_652_654delGTG	Short Variant	NA	Enhanced sensitivity	0.00326
TP53_682G>T	Short Variant	NA	Enhanced sensitivity	0.00519
TP53_722C>T	Short Variant	NA	Enhanced sensitivity	0.00515
TP53_743G>A	Short Variant	NA	Enhanced sensitivity	0.0043
TSC2_1804T>C	Short Variant	NA	High sensitivity	0.00777
TSC2_2413G>A	Short Variant	NA	High sensitivity	0.00763
U2AF1_101C>T	Short Variant	NA	High sensitivity	0.01388
U2AF1_8A>T	Short Variant	NA	High sensitivity	0.01573
VEGFA_88C>G	Short Variant	NA	Enhanced sensitivity	0.00586
WHSC1L1_1328_1329insT	Short Variant	NA	High sensitivity	0.0071
WT1_23G>A	Short Variant	NA	High sensitivity	0.01275
ZNF217_1080_1081CG>TT	Short Variant	NA	High sensitivity	0.00635
ZNF217_2258G>A	Short Variant	NA	High sensitivity	0.00586
ZNF217_2305T>C	Short Variant	NA	High sensitivity	0.00586
ZNF217_253T>G	Short Variant	NA	High sensitivity	0.00778
ZNF703_1204_1205insCGACGCACCTCGGCGGCTCCAGCTGCTCCACCTGCAGCGCGC	Short Variant	NA	High sensitivity	0.00938
ABL1_2009A>G	Short Variant	NA	High sensitivity	0.00654
ACVR1B_875G>T	Short Variant	NA	High sensitivity	0.00884
ALK_1597A>G	Short Variant	NA	High sensitivity	0.01053
ALK_350C>G	Short Variant	NA	High sensitivity	0.0088
ALOX12B_1134G>A	Short Variant	NA	High sensitivity	0.00742
APC_2180G>T	Short Variant	NA	Enhanced sensitivity	0.00283
APC_2979G>T	Short Variant	NA	Enhanced sensitivity	0.00349
APC_5337A>G	Short Variant	NA	Enhanced sensitivity	0.00349
APC_6496C>T	Short Variant	NA	Enhanced sensitivity	0.00332
APC_7490C>T	Short Variant	NA	Enhanced sensitivity	0.00634
APC_7648G>C	Short Variant	NA	Enhanced sensitivity	0.00273
AR_1792A>G	Short Variant	NA	Enhanced sensitivity	0.00884
AR_2623C>T	Short Variant	NA	Enhanced sensitivity	0.00228
ARFRP1_298A>G	Short Variant	NA	High sensitivity	0.00657
ARFRP1_364G>A	Short Variant	NA	High sensitivity	0.01036
ATM_1444A>C	Short Variant	NA	Enhanced sensitivity	0.00266
ATM_1758G>T	Short Variant	NA	Enhanced sensitivity	0.0029
ATM_2021A>G	Short Variant	NA	Enhanced sensitivity	0.00475
ATM_3301A>G	Short Variant	NA	Enhanced sensitivity	0.0038
ATM_6113A>G	Short Variant	NA	Enhanced sensitivity	0.00364
ATM_6919C>T	Short Variant	NA	Enhanced sensitivity	0.00674
ATR_2704T>C	Short Variant	NA	Enhanced sensitivity	0.00557
ATR_3352C>A	Short Variant	NA	Enhanced sensitivity	0.00452
ATRX_1886T>G	Short Variant	NA	High sensitivity	0.01004
ATRX_2060A>T	Short Variant	NA	High sensitivity	0.01186
AURKA_28T>C	Short Variant	NA	High sensitivity	0.00781
AURKA_42+1_42+2ins61	Short Variant	NA	High sensitivity	0.01089
AXIN1_1186C>A	Short Variant	NA	High sensitivity	0.00881
AXL_148C>T	Short Variant	NA	High sensitivity	0.00616
AXL_538_539insC	Short Variant	NA	High sensitivity	0.00945
BAP1_1550C>T	Short Variant	NA	High sensitivity	0.00765
BAP1_1564C>A	Short Variant	NA	High sensitivity	0.01009
BRCA1_1988G>A	Short Variant	NA	Enhanced sensitivity	0.00362
BRCA1_4096+1G>T	Short Variant	NA	Enhanced sensitivity	0.00335
BRCA2_1460C>T	Short Variant	NA	Enhanced sensitivity	0.00326
BRCA2_5351delA	Short Variant	NA	Enhanced sensitivity	0.00646
BRCA2_8351G>A	Short Variant	NA	Enhanced sensitivity	0.00446
BRD4_1352A>G	Short Variant	NA	High sensitivity	0.00564
BRD4_2249C>T	Short Variant	NA	High sensitivity	0.01079
CASP8_1216C>T	Short Variant	NA	High sensitivity	0.00687
CASP8_746C>A	Short Variant	NA	High sensitivity	0.00891
CBFB_207_208insT	Short Variant	NA	High sensitivity	0.01307
CCND2_299T>G	Short Variant	NA	High sensitivity	0.00703
CCND2_841C>G	Short Variant	NA	High sensitivity	0.00685
CD22_156C>G	Short Variant	NA	High sensitivity	0.00433
CD79A_419C>A	Short Variant	NA	High sensitivity	0.00662
CDK8_594G>T	Short Variant	NA	High sensitivity	0.00931
CDK8_930C>G	Short Variant	NA	High sensitivity	0.012
CDKN2A_238C>T	Short Variant	NA	Enhanced sensitivity	0.02502
CHEK2_1399_1401delTTG	Short Variant	NA	Enhanced sensitivity	0.01168
CHEK2_433C>T	Short Variant	NA	Enhanced sensitivity	0.00679
CHEK2_740C>A	Short Variant	NA	Enhanced sensitivity	0.00552
CREBBP_3449C>A	Short Variant	NA	Enhanced sensitivity	0.00548
CREBBP_575A>G	Short Variant	NA	High sensitivity	0.00557
CREBBP_905G>A	Short Variant	NA	High sensitivity	0.00722
CYP17A1_985_987TAC>AA	Short Variant	NA	High sensitivity	0.01186
DAXX_10G>A	Short Variant	NA	High sensitivity	0.01694
DIS3_2213C>T	Short Variant	NA	High sensitivity	0.02331
DOT1L_2990C>T	Short Variant	NA	High sensitivity	0.00838
EGFR_2236_2250delGAATTAAGAGAAGCA	Short Variant	NA	Enhanced sensitivity	0.00294
EGFR_2369C>T	Short Variant	NA	Enhanced sensitivity	0.00369
EGFR_3372C>G	Short Variant	NA	Enhanced sensitivity	0.00317
EMSY_3098C>T	Short Variant	NA	High sensitivity	0.00642
EP300_3040G>T	Short Variant	NA	High sensitivity	0.00833
EPHB4_1384G>A	Short Variant	NA	High sensitivity	0.02112
EPHB4_1759A>G	Short Variant	NA	High sensitivity	0.00772
ERBB3_2048G>A	Short Variant	NA	High sensitivity	0.00938
ERBB3_3425C>A	Short Variant	NA	High sensitivity	0.00712
ERBB3_378C>A	Short Variant	NA	Enhanced sensitivity	0.005
ERBB4_3826C>A	Short Variant	NA	High sensitivity	0.00822
ERCC4_1484C>T	Short Variant	NA	High sensitivity	0.01136
ERRFI1_62A>G	Short Variant	NA	Enhanced sensitivity	0.00322
FAM123B_1744G>T	Short Variant	NA	High sensitivity	0.00575
FANCA_3532G>T	Short Variant	NA	High sensitivity	0.00896
FGFR1_802G>T	Short Variant	NA	Enhanced sensitivity	0.0032
GATA4_724G>A	Short Variant	NA	High sensitivity	0.00629
GATA6_1767G>T	Short Variant	NA	High sensitivity	0.00787
GNAS_128C>A	Short Variant	NA	Enhanced sensitivity	0.00393
GNAS_900_901insC	Short Variant	NA	Enhanced sensitivity	0.00482
GRM3_2038C>A	Short Variant	NA	High sensitivity	0.00536
HSD3B1_179A>G	Short Variant	NA	High sensitivity	0.0078
IDH1_290G>A	Short Variant	NA	Enhanced sensitivity	0.00333
IDH2_569G>A	Short Variant	NA	Enhanced sensitivity	0.00652
IGF1R_2374A>G	Short Variant	NA	High sensitivity	0.00854
IRF2_952A>G	Short Variant	NA	High sensitivity	0.00854
IRS2_2392G>A	Short Variant	NA	High sensitivity	0.01165
IRS2_3688G>A	Short Variant	NA	High sensitivity	0.01554
JAK2_1849G>T	Short Variant	NA	Enhanced sensitivity	0.00918
JAK3_2773C>A	Short Variant	NA	High sensitivity	0.00866
JAK3_2887G>A	Short Variant	NA	High sensitivity	0.00728
JAK3_2959G>T	Short Variant	NA	High sensitivity	0.0076
JAK3_3338A>G	Short Variant	NA	High sensitivity	0.00756
KDM5C_3811C>T	Short Variant	NA	High sensitivity	0.00841
KDR_3937G>A	Short Variant	NA	High sensitivity	0.00686
KEAP1_562G>A	Short Variant	NA	High sensitivity	0.0088
KIT_1594G>A	Short Variant	NA	Enhanced sensitivity	0.00405
KRAS_38G>A	Short Variant	NA	Enhanced sensitivity	0.0037
LTK_1819C>T	Short Variant	NA	High sensitivity	0.01168
MAP3K1_2557C>T	Short Variant	NA	High sensitivity	0.00841
MAP3K13_1644-1G>T	Short Variant	NA	High sensitivity	0.00871
MAP3K13_235C>T	Short Variant	NA	High sensitivity	0.00636
MED12_3607T>G	Short Variant	NA	High sensitivity	0.01333
MED12_5711C>T	Short Variant	NA	High sensitivity	0.0104
MED12_934G>C	Short Variant	NA	High sensitivity	0.00708
MERTK_259G>A	Short Variant	NA	High sensitivity	0.00708
MLL2_10393G>T	Short Variant	NA	High sensitivity	0.00616
MLL2_3455C>A	Short Variant	NA	High sensitivity	0.00737
MLL2_3754C>T	Short Variant	NA	High sensitivity	0.00574
MLL2_3872G>A	Short Variant	NA	High sensitivity	0.01167
MLL2_4551G>T	Short Variant	NA	High sensitivity	0.00847
MLL2_6629C>T	Short Variant	NA	High sensitivity	0.0188
MLL2_7642A>G	Short Variant	NA	High sensitivity	0.01266
MLL2_9358C>G	Short Variant	NA	High sensitivity	0.00549
MLL2_9472C>T	Short Variant	NA	High sensitivity	0.0055
MSH3_2732T>G	Short Variant	NA	High sensitivity	0.0076
MSH6_3511_3516GATAGA>T	Short Variant	NA	High sensitivity	0.00946
MSH6_3566C>T	Short Variant	NA	Enhanced sensitivity	0.00753
MSH6_868delC	Short Variant	NA	High sensitivity	0.00758
MST1R_2865G>T	Short Variant	NA	High sensitivity	0.00633
MUTYH_546G>C	Short Variant	NA	High sensitivity	0.0065
MYCN_170C>A	Short Variant	NA	Enhanced sensitivity	0.00322
MYCN_311G>A	Short Variant	NA	Enhanced sensitivity	0.00421
MYCN_412C>A	Short Variant	NA	Enhanced sensitivity	0.00652
MYD88_790C>T	Short Variant	NA	Enhanced sensitivity	0.00329
NBN_128G>A	Short Variant	NA	High sensitivity	0.01341
NF1_221C>A	Short Variant	NA	Enhanced sensitivity	0.00443
NF1_7429C>T	Short Variant	NA	Enhanced sensitivity	0.00365
NF1_7850C>T	Short Variant	NA	Enhanced sensitivity	0.00475
NOTCH1_6769G>A	Short Variant	NA	High sensitivity	0.00862
NOTCH2_2127_2128insC	Short Variant	NA	High sensitivity	0.00611
NOTCH3_6143C>T	Short Variant	NA	High sensitivity	0.00697
NRAS_35G>A	Short Variant	NA	Enhanced sensitivity	0.00443
NT5C2_1624delC	Short Variant	NA	High sensitivity	0.00922
NTRK1_53G>A	Short Variant	NA	High sensitivity	0.01349
NTRK3_1603G>A	Short Variant	NA	High sensitivity	0.00828
PALB2_2422G>T	Short Variant	NA	Enhanced sensitivity	0.00366
PALB2_2816T>G	Short Variant	NA	Enhanced sensitivity	0.00441
PALB2_2891G>T	Short Variant	NA	Enhanced sensitivity	0.00562
PALB2_3367G>A	Short Variant	NA	Enhanced sensitivity	0.00378
PDCD1LG2_785T>A	Short Variant	NA	Enhanced sensitivity	0.00613
PDGFRA_169T>C	Short Variant	NA	High sensitivity	0.00846
PIK3C2B_3122G>C	Short Variant	NA	High sensitivity	0.00661
PIK3CA_1637A>G	Short Variant	NA	Enhanced sensitivity	0.00384
PIK3CA_3140A>G	Short Variant	NA	Enhanced sensitivity	0.00228
PIK3R1_18G>T	Short Variant	NA	High sensitivity	0.0189
PIK3R1_935C>T	Short Variant	NA	High sensitivity	0.01448
POLD1_1517G>A	Short Variant	NA	High sensitivity	0.01037
POLD1_2065C>T	Short Variant	NA	High sensitivity	0.01152
POLD1_2237G>T	Short Variant	NA	High sensitivity	0.01216
POLD1_2669C>T	Short Variant	NA	High sensitivity	0.01336
PPP2R1A_1390A>G	Short Variant	NA	High sensitivity	0.00559
PTCH1_131A>G	Short Variant	NA	High sensitivity	0.0163
PTCH1_181G>A	Short Variant	NA	High sensitivity	0.01389
PTPRO_3463C>G	Short Variant	NA	High sensitivity	0.00865
RAD51D_155C>T	Short Variant	NA	High sensitivity	0.01232
RB1_2330_2331insC	Short Variant	NA	Enhanced sensitivity	0.00728
RB1_45_53delTGCCGCCGC	Short Variant	NA	Enhanced sensitivity	0.01147
RBM10_2174C>T	Short Variant	NA	High sensitivity	0.00648
RNF43_1645C>A	Short Variant	NA	High sensitivity	0.00564
RNF43_1976delG	Short Variant	NA	High sensitivity	0.0117
SF3B1_1351C>T	Short Variant	NA	High sensitivity	0.00973
SMAD4_1573A>G	Short Variant	NA	High sensitivity	0.00822
SMO_1918A>G	Short Variant	NA	Enhanced sensitivity	0.00866
SOX9_1243_1244insGC	Short Variant	NA	High sensitivity	0.01034
SPEN_6750delC	Short Variant	NA	High sensitivity	0.00853
SPEN_8521A>G	Short Variant	NA	High sensitivity	0.01031
SPOP_431A>G	Short Variant	NA	High sensitivity	0.00787
TBX3_1091A>C	Short Variant	NA	High sensitivity	0.01531
TERT_-124C>T	Short Variant	NA	Enhanced sensitivity	0.00585
TERT_-139C>T	Short Variant	NA	Enhanced sensitivity	0.00515
TGFBR2_1355T>C	Short Variant	NA	High sensitivity	0.01095
TNFAIP3_1942G>T	Short Variant	NA	High sensitivity	0.01022
TP53_401T>C	Short Variant	NA	Enhanced sensitivity	0.00361
TP53_406delC	Short Variant	NA	Enhanced sensitivity	0.005
TP53_488A>G	Short Variant	NA	Enhanced sensitivity	0.00831
TP53_520_545del26	Short Variant	NA	Enhanced sensitivity	0.0031
TP53_559+2T>C	Short Variant	NA	Enhanced sensitivity	0.00593
TP53_638G>A	Short Variant	NA	Enhanced sensitivity	0.00635
TP53_659A>G	Short Variant	NA	Enhanced sensitivity	0.00384
TP53_708C>G	Short Variant	NA	Enhanced sensitivity	0.00464
TP53_714_715insT	Short Variant	NA	Enhanced sensitivity	0.01711
TP53_839G>T	Short Variant	NA	Enhanced sensitivity	0.00297
TP53_992A>G	Short Variant	NA	Enhanced sensitivity	0.00434
TP53_993+1G>T	Short Variant	NA	Enhanced sensitivity	0.00364
TSC2_256G>A	Short Variant	NA	High sensitivity	0.00792
TSC2_853T>C	Short Variant	NA	High sensitivity	0.01204
VEGFA_1079G>A	Short Variant	NA	Enhanced sensitivity	0.00354
XPO1_1528G>A	Short Variant	NA	High sensitivity	0.01141
ZNF217_1228A>G	Short Variant	NA	High sensitivity	0.01416
ZNF217_2603C>A	Short Variant	NA	High sensitivity	0.00768
ZNF217_775C>T	Short Variant	NA	High sensitivity	0.01849
BRCA2_loss	Copy Number	Copy Number Loss		0.481
NTRK2_1591C>G_Q531E	bTMB component subs	NA	NA	0.064
GNAS_969C>G_V323V	bTMB component subs	NA	NA	0.008
TBX3_1236C>G_V412V	bTMB component subs	NA	NA	0.015
CDK12_1965G>A_K655K	bTMB component subs	NA	NA	0.011
MERTK_686T>C_I229T	bTMB component subs	NA	NA	0.008
IDH1_202A>G_N68D	bTMB component subs	NA	NA	0.008
FGFR3_1863C>T_R621R	bTMB component subs	NA	NA	0.008
KIT_1922T>C_L641P	bTMB component subs	NA	NA	0.008
TET2_866C>T_A289V	bTMB component subs	NA	NA	0.011
APC_2328A>G_I776M	bTMB component subs	NA	NA	0.008
PDGFRB_1879G>A_A627T	bTMB component subs	NA	NA	0.007
PDGFRB_1218G>A_Q406Q	bTMB component subs	NA	NA	0.011
PDGFRB_476C>T_T159I	bTMB component subs	NA	NA	0.008
DDR1_1590delC_T531fs*122	bTMB component indels	NA	NA	0.01
KEL_1128C>A_A376A	bTMB component subs	NA	NA	0.009
FGFR1_449C>T_P150L	bTMB component subs	NA	NA	0.488
ATM_5817A>G_L1939L	bTMB component subs	NA	NA	0.008
KDM5A_3597delA_G1200fs*9	bTMB component indels	NA	NA	0.023
IRS2_3949G>A_A1317T	bTMB component subs	NA	NA	0.011
IRS2_3272delC_P1091fs*15	bTMB component indels	NA	NA	0.012
IRS2_2327C>T_T776I	bTMB component subs	NA	NA	0.01
NTRK3_61G>A_V21I	bTMB component subs	NA	NA	0.011
JUN_251G>A_S84N	bTMB component subs	NA	NA	0.011
MAP3K13_2281C>T_P761S	bTMB component subs	NA	NA	0.009
KIT_1457_1458insA_N486fs*5	bTMB component indels	NA	NA	0.011
CDKN1A_140A>G_E47G	bTMB component subs	NA	NA	0.011
HGF_367+1G>C_?	bTMB component subs	NA	NA	0.024
SYK_11G>A_S4N	bTMB component subs	NA	NA	0.009
FGFR2_1492G>C_A498P	bTMB component subs	NA	NA	0.01
MLL_361G>A_A121T	bTMB component subs	NA	NA	0.009
DIS3_1212A>G_L404L	bTMB component subs	NA	NA	0.012
NTRK3_2165T>C_I722T	bTMB component subs	NA	NA	0.012
GNAS_176A>G_Q59R	bTMB component subs	NA	NA	0.013
APC_137A>G_E46G	bTMB component subs	NA	NA	0.007
MET_655C>T_L219L	bTMB component subs	NA	NA	0.008
MYC_1296G>T_E432D	bTMB component subs	NA	NA	0.008
KIT_1555delC_H519fs*8	bTMB component indels	NA	NA	0.007
NTRK1_1311T>G_L437L	bTMB component subs	NA	NA	0.014
CDK12_3467C>T_S1156F	bTMB component subs	NA	NA	0.007
JAK3_303G>A_R101R	bTMB component subs	NA	NA	0.016
CXCR4_843G>A_E281E	bTMB component subs	NA	NA	0.009
MTOR_904G>T_D302Y	bTMB component subs	NA	NA	0.011
MTOR_690G>A_K230K	bTMB component subs	NA	NA	0.011
SPEN_4246C>T_R1416C	bTMB component subs	NA	NA	0.011
SPEN_4848T>C_H1616H	bTMB component subs	NA	NA	0.008
SPEN_5876G>A_R1959Q	bTMB component subs	NA	NA	0.009
SPEN_6764C>T_A2255V	bTMB component subs	NA	NA	0.009
ARID1A_1308C>A_G436G	bTMB component subs	NA	NA	0.013
ARID1A_6070C>T_R2024W	bTMB component subs	NA	NA	0.008
MPL_67G>T_V23F	bTMB component subs	NA	NA	0.012
MUTYH_1526G>A_R509H	bTMB component subs	NA	NA	0.013
MUTYH_482C>T_A161V	bTMB component subs	NA	NA	0.009
RAD54L_17C>A_A6D	bTMB component subs	NA	NA	0.01
RAD54L_1249A>G_T417A	bTMB component subs	NA	NA	0.016
CDKN2C_499C>A_L167I	bTMB component subs	NA	NA	0.013
FAM46C_112C>T_R38*	bTMB component subs	NA	NA	0.009
FAM46C_369T>G_G123G	bTMB component subs	NA	NA	0.008
FAM46C_1006C>A_L336M	bTMB component subs	NA	NA	0.009
NOTCH2_7262C>A_S2421Y	bTMB component subs	NA	NA	0.008
NOTCH2_6572C>T_A2191V	bTMB component subs	NA	NA	0.008
NOTCH2_5657G>A_R1886H	bTMB component subs	NA	NA	0.015
NOTCH2_2703A>G_P901P	bTMB component subs	NA	NA	0.008
DDR2_658G>T_A220S	bTMB component subs	NA	NA	0.01
CDC73_326A>G_D109G	bTMB component subs	NA	NA	0.01
PIK3C2B_3646C>T_R1216C	bTMB component subs	NA	NA	0.013
PIK3C2B_1156A>G_R386G	bTMB component subs	NA	NA	0.01
PIK3C2B_842C>A_P281H	bTMB component subs	NA	NA	0.009
IKBKE_1286C>T_A429V	bTMB component subs	NA	NA	0.016
IKBKE_1845C>T_H615H	bTMB component subs	NA	NA	0.012
FH_1449G>T_K483N	bTMB component subs	NA	NA	0.015
AKT3_1410A>C_Q470H	bTMB component subs	NA	NA	0.01
AKT3_1192G>T_E398*	bTMB component subs	NA	NA	0.01
AKT3_562-1G>T_?	bTMB component subs	NA	NA	0.008
ALK_4720C>T_L1574L	bTMB component subs	NA	NA	0.007
ALK_3900C>A_A1300A	bTMB component subs	NA	NA	0.008
ALK_1513A>G_T505A	bTMB component subs	NA	NA	0.01
ALK_1362C>A_A454A	bTMB component subs	NA	NA	0.01
MSH6_728G>A_R243H	bTMB component subs	NA	NA	0.009
REL_669C>T_N223N	bTMB component subs	NA	NA	0.008
XPO1_1645G>T_G549C	bTMB component subs	NA	NA	0.01
MERTK_1021C>T_P341S	bTMB component subs	NA	NA	0.011
MERTK_1776_1777insT_L593fs*3	bTMB component indels	NA	NA	0.016
SF3B1_3859A>C_I1287L	bTMB component subs	NA	NA	0.012
CASP8_1451C>A_T484N	bTMB component subs	NA	NA	0.014
IDH1_1074T>G_A358A	bTMB component subs	NA	NA	0.012
IDH1_26C>A_S9Y	bTMB component subs	NA	NA	0.014
ERBB4_2779C>T_R927*	bTMB component subs	NA	NA	0.016
ERBB4_1171G>A_V391I	bTMB component subs	NA	NA	0.012
ERBB4_750G>T_M250I	bTMB component subs	NA	NA	0.012
BARD1_1246C>A_L416M	bTMB component subs	NA	NA	0.015
CUL3_1527G>A_T509T	bTMB component subs	NA	NA	0.01
CUL3_82A>C_K28Q	bTMB component subs	NA	NA	0.022
RAF1_1402G>A_D468N	bTMB component subs	NA	NA	0.013
TGFBR2_157T>G_F53V	bTMB component subs	NA	NA	0.014
TGFBR2_616A>C_T206P	bTMB component subs	NA	NA	0.009
TGFBR2_1652G>T_S551I	bTMB component subs	NA	NA	0.013
MYD88_463G>T_A155S	bTMB component subs	NA	NA	0.013
CTNNB1_1437G>T_E479D	bTMB component subs	NA	NA	0.014
CTNNB1_1775G>A_G592E	bTMB component subs	NA	NA	0.012
SETD2_7473A>G_K2491K	bTMB component subs	NA	NA	0.016
SETD2_7303G>A_A2435T	bTMB component subs	NA	NA	0.009
SETD2_7118A>C_N2373T	bTMB component subs	NA	NA	0.009
SETD2_7081C>T_P2361S	bTMB component subs	NA	NA	0.011
SETD2_6730A>G_S2244G	bTMB component subs	NA	NA	0.008
SETD2_6658C>A_P2220T	bTMB component subs	NA	NA	0.015
SETD2_5781G>T_Q1927H	bTMB component subs	NA	NA	0.012
SETD2_2843A>C_N948T	bTMB component subs	NA	NA	0.008
SETD2_916G>T_G306C	bTMB component subs	NA	NA	0.012
MST1R_3141C>A_S1047S	bTMB component subs	NA	NA	0.014
PBRM1_4008C>A_V1336V	bTMB component subs	NA	NA	0.012
PBRM1_1873C>A_L625M	bTMB component subs	NA	NA	0.011
MITF_1063C>T_R355*	bTMB component subs	NA	NA	0.012
MITF_1096G>T_E366*	bTMB component subs	NA	NA	0.011
EPHA3_467A>G_D156G	bTMB component subs	NA	NA	0.009
EPHB1_760A>C_T254P	bTMB component subs	NA	NA	0.009
EPHB1_1167C>A_C389*	bTMB component subs	NA	NA	0.01
EPHB1_1489C>T_R497W	bTMB component subs	NA	NA	0.01
PIK3CB_1882C>T_R628*	bTMB component subs	NA	NA	0.013
FOXL2_868C>A_P290T	bTMB component subs	NA	NA	0.01
ATR_5359G>T_V1787L	bTMB component subs	NA	NA	0.007
ATR_5293G>A_E1765K	bTMB component subs	NA	NA	0.008
ATR_3957A>G_I1319M	bTMB component subs	NA	NA	0.012
ATR_3334G>T_D1112Y	bTMB component subs	NA	NA	0.007
ATR_1194A>G_A398A	bTMB component subs	NA	NA	0.008
TIPARP_384T>G_T128T	bTMB component subs	NA	NA	0.01
TIPARP_1376C>A_S459Y	bTMB component subs	NA	NA	0.011
TIPARP_1821G>A_P607P	bTMB component subs	NA	NA	0.009
PRKCI_1024T>G_F342V	bTMB component subs	NA	NA	0.01
PIK3CA_1609C>T_R537*	bTMB component subs	NA	NA	0.009
SOX2_738C>T_S246S	bTMB component subs	NA	NA	0.012
MAP3K13_1765C>T_R589C	bTMB component subs	NA	NA	0.012
MAP3K13_2334A>C_E778D	bTMB component subs	NA	NA	0.013
FGF12_628G>A_E210K	bTMB component subs	NA	NA	0.014
FGF12_75G>A_S25S	bTMB component subs	NA	NA	0.01
WHSC1_1664G>A_S555N	bTMB component subs	NA	NA	0.012
WHSC1_2470C>T_R824*	bTMB component subs	NA	NA	0.008
WHSC1_4074G>A_W1358*	bTMB component subs	NA	NA	0.011
PDGFRA_749C>A_P250H	bTMB component subs	NA	NA	0.01
PDGFRA_2034C>T_F678F	bTMB component subs	NA	NA	0.013
PDGFRA_2097G>T_E699D	bTMB component subs	NA	NA	0.008
KIT_929A>C_K310T	bTMB component subs	NA	NA	0.02
KIT_1562T>C_L521P	bTMB component subs	NA	NA	0.007
KIT_2545G>T_E849*	bTMB component subs	NA	NA	0.014
KDR_4026T>G_I1342M	bTMB component subs	NA	NA	0.009
KDR_1467G>T_E489D	bTMB component subs	NA	NA	0.009
KDR_180C>T_D60D	bTMB component subs	NA	NA	0.012
KDR_37C>A_L13I	bTMB component subs	NA	NA	0.012
KDR_8G>T_S3I	bTMB component subs	NA	NA	0.013
TET2_375C>T_F125F	bTMB component subs	NA	NA	0.013
TET2_4832C>T_S1611F	bTMB component subs	NA	NA	0.01
TET2_5408C>A_A1803D	bTMB component subs	NA	NA	0.008
TET2_5600C>A_T1867N	bTMB component subs	NA	NA	0.01
INPP4B_2453G>T_R818I	bTMB component subs	NA	NA	0.01
INPP4B_564G>T_E188D	bTMB component subs	NA	NA	0.009
INPP4B_427A>C_S143R	bTMB component subs	NA	NA	0.013
FBXW7_1694T>G_V565G	bTMB component subs	NA	NA	0.018
FBXW7_1673C>A_S558Y	bTMB component subs	NA	NA	0.01
FBXW7_166C>T_P56S	bTMB component subs	NA	NA	0.011
RICTOR_2975C>A_A992D	bTMB component subs	NA	NA	0.011
RICTOR_2967C>A_N989K	bTMB component subs	NA	NA	0.014
RICTOR_1433G>A_R478H	bTMB component subs	NA	NA	0.013
FGF10_318C>T_C106C	bTMB component subs	NA	NA	0.018
MAP3K1_3731T>G_L1244R	bTMB component subs	NA	NA	0.01
MAP3K1_3738T>G_G1246G	bTMB component subs	NA	NA	0.016
MAP3K1_3935C>T_A1312V	bTMB component subs	NA	NA	0.015
PIK3R1_29C>T_A10V	bTMB component subs	NA	NA	0.012
APC_138A>C_E46D	bTMB component subs	NA	NA	0.006
APC_258A>C_K86N	bTMB component subs	NA	NA	0.009
APC_432T>G_L144L	bTMB component subs	NA	NA	0.007
APC_491A>C_N164T	bTMB component subs	NA	NA	0.008
APC_849A>C_R283R	bTMB component subs	NA	NA	0.012
APC_2277C>A_A759A	bTMB component subs	NA	NA	0.008
APC_4498T>C_F1500L	bTMB component subs	NA	NA	0.007
APC_5588G>T_S1863I	bTMB component subs	NA	NA	0.007
APC_7024T>G_L2342V	bTMB component subs	NA	NA	0.009
SNCAIP_1057C>A_L353I	bTMB component subs	NA	NA	0.011
CTNNA1_432G>T_M144I	bTMB component subs	NA	NA	0.013
CTNNA1_1486C>T_R496C	bTMB component subs	NA	NA	0.008
CTNNA1_1757G>T_R586L	bTMB component subs	NA	NA	0.015
CSF1R_5G>A_G2D	bTMB component subs	NA	NA	0.013
PDGFRB_1507C>T_P503S	bTMB component subs	NA	NA	0.008
PDGFRB_581T>G_I194S	bTMB component subs	NA	NA	0.01
PDGFRB_436A>G_T146A	bTMB component subs	NA	NA	0.012
GABRA6_694G>T_V232F	bTMB component subs	NA	NA	0.014
IRF4_636T>G_N212K	bTMB component subs	NA	NA	0.012
IRF4_1328C>A_S443Y	bTMB component subs	NA	NA	0.012
VEGFA_200C>T_A67V	bTMB component subs	NA	NA	0.008
VEGFA_288G>T_E96D	bTMB component subs	NA	NA	0.011
ROS1_6211G>T_E2071*	bTMB component subs	NA	NA	0.009
ROS1_5962G>T_D1988Y	bTMB component subs	NA	NA	0.008
ROS1_3800A>G_K1267R	bTMB component subs	NA	NA	0.016
ROS1_3472A>C_T1158P	bTMB component subs	NA	NA	0.009
ROS1_2646A>C_E882D	bTMB component subs	NA	NA	0.013
ROS1_892A>G_K298E	bTMB component subs	NA	NA	0.011
SGK1_358C>A_P120T	bTMB component subs	NA	NA	0.016
TNFAIP3_71G>T_R24I	bTMB component subs	NA	NA	0.008
TNFAIP3_593T>C_V198A	bTMB component subs	NA	NA	0.01
TNFAIP3_1371T>A_P457P	bTMB component subs	NA	NA	0.01
ESR1_860G>T_R287I	bTMB component subs	NA	NA	0.008
ESR1_1175T>C_V392A	bTMB component subs	NA	NA	0.009
QKI_293T>G_F98C	bTMB component subs	NA	NA	0.019
QKI_485A>G_N162S	bTMB component subs	NA	NA	0.012
CARD11_2665C>A_L889I	bTMB component subs	NA	NA	0.008
CARD11_2658C>A_S886R	bTMB component subs	NA	NA	0.01
CARD11_2462C>A_P821H	bTMB component subs	NA	NA	0.01
CARD11_238C>A_L80I	bTMB component subs	NA	NA	0.012
PMS2_1648G>A_D550N	bTMB component subs	NA	NA	0.013
PMS2_1246T>C_S416P	bTMB component subs	NA	NA	0.016
EGFR_225T>C_D75D	bTMB component subs	NA	NA	0.013
HGF_2053A>C_R685R	bTMB component subs	NA	NA	0.01
HGF_686G>A_G229D	bTMB component subs	NA	NA	0.014
HGF_257C>A_A86D	bTMB component subs	NA	NA	0.019
HGF_115A>C_I39L	bTMB component subs	NA	NA	0.012
GRM3_56T>G_F19C	bTMB component subs	NA	NA	0.014
GRM3_276T>C_G92G	bTMB component subs	NA	NA	0.011
GRM3_901G>A_D301N	bTMB component subs	NA	NA	0.007
GRM3_1185C>T_N395N	bTMB component subs	NA	NA	0.01
GRM3_1477G>T_D493Y	bTMB component subs	NA	NA	0.009
GRM3_1742T>C_V581A	bTMB component subs	NA	NA	0.014
EPHB4_2793T>G_A931A	bTMB component subs	NA	NA	0.019
EPHB4_2281C>A_L761I	bTMB component subs	NA	NA	0.011
MET_871T>C_Y291H	bTMB component subs	NA	NA	0.007
MET_2255C>A_S752Y	bTMB component subs	NA	NA	0.009
BRAF_565G>T_G189C	bTMB component subs	NA	NA	0.014
KEL_1565G>T_S522I	bTMB component subs	NA	NA	0.009
KEL_1283G>A_R428H	bTMB component subs	NA	NA	0.011
KEL_608A>C_H203P	bTMB component subs	NA	NA	0.009
XRCC2_647T>G_L216R	bTMB component subs	NA	NA	0.013
GATA4_1080G>T_E360D	bTMB component subs	NA	NA	0.013
WHSC1L1_2415G>T_E805D	bTMB component subs	NA	NA	0.013
LYN_235C>A_P79T	bTMB component subs	NA	NA	0.015
NBN_634C>A_L212M	bTMB component subs	NA	NA	0.015
RAD21_907G>A_A303T	bTMB component subs	NA	NA	0.01
JAK2_227-1G>T_?	bTMB component subs	NA	NA	0.022
JAK2_1767C>T_N589N	bTMB component subs	NA	NA	0.01
JAK2_1864+1G>T_?	bTMB component subs	NA	NA	0.008
JAK2_2845G>T_D949Y	bTMB component subs	NA	NA	0.011
CD274_404A>G_N135S	bTMB component subs	NA	NA	0.009
CD274_796A>C_M266L	bTMB component subs	NA	NA	0.008
MTAP_166_172GTCCTCC>ATCCTCA_V56_L58>ILI	bTMB component subs	NA	NA	0.01
CDKN2A_430C>A_R144S	bTMB component subs	NA	NA	0.009
CDKN2A_396G>A_A132A	bTMB component subs	NA	NA	0.007
CDKN2A_209T>G_F70C	bTMB component subs	NA	NA	0.008
CDKN2A_141G>A_R47R	bTMB component subs	NA	NA	0.007
CDKN2B_361G>A_E121K	bTMB component subs	NA	NA	0.011
TEK_192A>G_L64L	bTMB component subs	NA	NA	0.009
TEK_886C>A_L296M	bTMB component subs	NA	NA	0.009
TEK_2821C>T_L941F	bTMB component subs	NA	NA	0.012
TEK_2839G>A_D947N	bTMB component subs	NA	NA	0.015
FANCG_599C>A_A200D	bTMB component subs	NA	NA	0.012
FANCG_594G>T_Q198H	bTMB component subs	NA	NA	0.01
NTRK2_1092G>T_K364N	bTMB component subs	NA	NA	0.009
NTRK2_1896C>A_V632V	bTMB component subs	NA	NA	0.011
NTRK2_2028C>T_I676I	bTMB component subs	NA	NA	0.009
SYK_473T>G_I158S	bTMB component subs	NA	NA	0.011
SYK_524G>A_R175Q	bTMB component subs	NA	NA	0.01
SYK_639G>A_V213V	bTMB component subs	NA	NA	0.01
SYK_689A>G_E230G	bTMB component subs	NA	NA	0.014
SYK_714G>T_W238C	bTMB component subs	NA	NA	0.01
FANCC_937G>T_A313S	bTMB component subs	NA	NA	0.01
PTCH1_3666C>A_D1222E	bTMB component subs	NA	NA	0.01
PTCH1_1323C>T_R441R	bTMB component subs	NA	NA	0.01
ABL1_257A>G_E86G	bTMB component subs	NA	NA	0.012
ABL1_740A>C_K247T	bTMB component subs	NA	NA	0.007
ABL1_2781C>T_V927V	bTMB component subs	NA	NA	0.008
ABL1_3170T>G_L1057R	bTMB component subs	NA	NA	0.008
TSC1_1549C>T_R517W	bTMB component subs	NA	NA	0.016
TSC1_446A>G_Q149R	bTMB component subs	NA	NA	0.01
NOTCH1_6945G>A_Q2315Q	bTMB component subs	NA	NA	0.011
NOTCH1_5499C>A_D1833E	bTMB component subs	NA	NA	0.018
NOTCH1_4672G>A_G1558R	bTMB component subs	NA	NA	0.015
GATA3_515C>T_S172L	bTMB component subs	NA	NA	0.008
GATA3_558C>T_Y186Y	bTMB component subs	NA	NA	0.012
GATA3_1108T>C_S370P	bTMB component subs	NA	NA	0.008
GATA3_1192T>C_S398P	bTMB component subs	NA	NA	0.014
RET_2031G>A_R677R	bTMB component subs	NA	NA	0.009
RET_2170T>G_L724V	bTMB component subs	NA	NA	0.008
RET_2320T>A_S774T	bTMB component subs	NA	NA	0.007
FGFR2_1287+1G>T_?	bTMB component subs	NA	NA	0.013
FGFR2_1188C>T_I396I	bTMB component subs	NA	NA	0.008
FGFR2_971T>G_I324S	bTMB component subs	NA	NA	0.012
FGFR2_702G>T_E234D	bTMB component subs	NA	NA	0.006
MEN1_920A>G_Y307C	bTMB component subs	NA	NA	0.008
C11orf30_2253G>T_E751D	bTMB component subs	NA	NA	0.016
C11orf30_3123A>G_Q1041Q	bTMB component subs	NA	NA	0.014
EED_1290T>C_D430D	bTMB component subs	NA	NA	0.014
MRE11A_1800G>T_E600D	bTMB component subs	NA	NA	0.012
ATM_3356C>T_A1119V	bTMB component subs	NA	NA	0.015
ATM_3794T>G_F1265C	bTMB component subs	NA	NA	0.007
ATM_3800A>G_E1267G	bTMB component subs	NA	NA	0.013
ATM_8515T>G_F2839V	bTMB component subs	NA	NA	0.008
ATM_8778C>A_V2926V	bTMB component subs	NA	NA	0.006
SDHD_10C>A_L4I	bTMB component subs	NA	NA	0.01
MLL_7362T>C_T2454T	bTMB component subs	NA	NA	0.009
MLL_11345C>T_A3782V	bTMB component subs	NA	NA	0.011
CBL_384A>C_Q128H	bTMB component subs	NA	NA	0.012
CHEK1_435A>C_K145N	bTMB component subs	NA	NA	0.012
CHEK1_547G>T_E183*	bTMB component subs	NA	NA	0.01
CHEK1_700_701insA_I234fs*11	bTMB component indels	NA	NA	0.015
KDM5A_3016G>A_A1006T	bTMB component subs	NA	NA	0.012
KDM5A_2824A>C_M942L	bTMB component subs	NA	NA	0.012
KDM5A_1164A>C_E388D	bTMB component subs	NA	NA	0.015
KDM5A_366G>T_K122N	bTMB component subs	NA	NA	0.023
FGF23_161A>G_Q54R	bTMB component subs	NA	NA	0.011
PTPRO_66G>A_V22V	bTMB component subs	NA	NA	0.013
PIK3C2G_154C>A_P52T	bTMB component subs	NA	NA	0.008
PIK3C2G_991G>T_D331Y	bTMB component subs	NA	NA	0.021
PIK3C2G_1351G>T_D451Y	bTMB component subs	NA	NA	0.019
PIK3C2G_2444C>A_A815D	bTMB component subs	NA	NA	0.012
PIK3C2G_2562+1G>A_?	bTMB component subs	NA	NA	0.02
PIK3C2G_3583G>T_E1195*	bTMB component subs	NA	NA	0.009
PIK3C2G_4316C>A_P1439Q	bTMB component subs	NA	NA	0.021
KRAS_422T>G_F141C	bTMB component subs	NA	NA	0.009
KRAS_315C>A_D105E	bTMB component subs	NA	NA	0.01
MLL2_11775A>C_Q3925H	bTMB component subs	NA	NA	0.016
MLL2_11671G>A_A3891T	bTMB component subs	NA	NA	0.009
MLL2_4166G>T_G1389V	bTMB component subs	NA	NA	0.009
ERBB3_1441C>T_R481*	bTMB component subs	NA	NA	0.007
ERBB3_1624G>T_E542*	bTMB component subs	NA	NA	0.01
CDK4_107G>T_S36I	bTMB component subs	NA	NA	0.009
MDM2_672G>A_T224T	bTMB component subs	NA	NA	0.01
MDM2_1319C>A_A440D	bTMB component subs	NA	NA	0.013
TBX3_2024C>T_A675V	bTMB component subs	NA	NA	0.009
TBX3_1908G>A_P636P	bTMB component subs	NA	NA	0.014
TBX3_1560G>A_L520L	bTMB component subs	NA	NA	0.008
TBX3_330A>C_K110N	bTMB component subs	NA	NA	0.014
HNF1A_1518G>T_K506N	bTMB component subs	NA	NA	0.008
POLE_5715T>G_I1905M	bTMB component subs	NA	NA	0.013
POLE_4633C>A_L1545I	bTMB component subs	NA	NA	0.011
POLE_3382C>A_L1128M	bTMB component subs	NA	NA	0.012
POLE_1702G>T_D568Y	bTMB component subs	NA	NA	0.012
POLE_1123C>T_R375W	bTMB component subs	NA	NA	0.009
POLE_358C>A_L120I	bTMB component subs	NA	NA	0.011
CDK8_791-1G>T_?	bTMB component subs	NA	NA	0.017
CDK8_1098C>T_D366D	bTMB component subs	NA	NA	0.014
FLT3_1729C>T_Q577*	bTMB component subs	NA	NA	0.01
FLT3_1476T>C_F492F	bTMB component subs	NA	NA	0.011
FLT1_838C>A_R280R	bTMB component subs	NA	NA	0.01
FLT1_497C>A_T166N	bTMB component subs	NA	NA	0.015
BRCA2_171C>T_Y57Y	bTMB component subs	NA	NA	0.009
BRCA2_769A>G_N257D	bTMB component subs	NA	NA	0.011
BRCA2_1673T>G_I558S	bTMB component subs	NA	NA	0.014
BRCA2_2699A>T_N900I	bTMB component subs	NA	NA	0.012
BRCA2_2699A>C_N900T	bTMB component subs	NA	NA	0.012
BRCA2_3420T>G_S1140R	bTMB component subs	NA	NA	0.009
BRCA2_3481G>T_D1161Y	bTMB component subs	NA	NA	0.008
BRCA2_3676A>C_K1226Q	bTMB component subs	NA	NA	0.01
BRCA2_4535G>A_R1512H	bTMB component subs	NA	NA	0.009
BRCA2_5948G>A_G1983E	bTMB component subs	NA	NA	0.011
BRCA2_6774A>G_E2258E	bTMB component subs	NA	NA	0.007
BRCA2_8345G>A_S2782N	bTMB component subs	NA	NA	0.01
BRCA2_8353C>A_P2785T	bTMB component subs	NA	NA	0.011
DIS3_2192A>G_D731G	bTMB component subs	NA	NA	0.009
FGF14_288C>T_L96L	bTMB component subs	NA	NA	0.012
FGF14_261C>A_Y87*	bTMB component subs	NA	NA	0.013
IRS2_3749G>A_G1250D	bTMB component subs	NA	NA	0.01
IRS2_3525C>T_A1175A	bTMB component subs	NA	NA	0.016
IRS2_2933A>G_Y978C	bTMB component subs	NA	NA	0.011
IRS2_1498C>A_L500M	bTMB component subs	NA	NA	0.012
PARP2_457C>T_R153*	bTMB component subs	NA	NA	0.012
BCL2L2_310G>A_A104T	bTMB component subs	NA	NA	0.019
LTK_432C>A_V144V	bTMB component subs	NA	NA	0.018
TYRO3_1473C>T_I491I	bTMB component subs	NA	NA	0.017
MAP2K1_492A>C_Q164H	bTMB component subs	NA	NA	0.01
NTRK3_1194G>T_E398D	bTMB component subs	NA	NA	0.012
NTRK3_704G>A_G235E	bTMB component subs	NA	NA	0.015
IGF1R_221G>A_R74H	bTMB component subs	NA	NA	0.008
IGF1R_2732C>A_S911Y	bTMB component subs	NA	NA	0.013
AXIN1_2489A>G_E830G	bTMB component subs	NA	NA	0.009
TSC2_1350G>T_E450D	bTMB component subs	NA	NA	0.012
TSC2_4812C>T_G1604G	bTMB component subs	NA	NA	0.01
TSC2_4907A>G_D1636G	bTMB component subs	NA	NA	0.014
CREBBP_1132C>T_R378W	bTMB component subs	NA	NA	0.011
CREBBP_1085T>G_L362R	bTMB component subs	NA	NA	0.008
PALB2_3557C>T_S1186L	bTMB component subs	NA	NA	0.009
PALB2_3367G>A_V1123M	bTMB component subs	NA	NA	0.01
PALB2_2998G>T_G1000C	bTMB component subs	NA	NA	0.009
PALB2_2804C>A_A935D	bTMB component subs	NA	NA	0.008
PALB2_1605C>T_S535S	bTMB component subs	NA	NA	0.012
PALB2_1103A>C_N368T	bTMB component subs	NA	NA	0.01
CTCF_277A>G_T93A	bTMB component subs	NA	NA	0.012
CDH1_1869A>G_T623T	bTMB component subs	NA	NA	0.007
FANCA_2987G>T_R996M	bTMB component subs	NA	NA	0.011
FANCA_1023G>T_Q341H	bTMB component subs	NA	NA	0.013
ALOX12B_1604C>A_S535Y	bTMB component subs	NA	NA	0.011
ALOX12B_1287C>T_P429P	bTMB component subs	NA	NA	0.012
ALOX12B_464G>T_S155I	bTMB component subs	NA	NA	0.008
AURKB_808A>G_N270D	bTMB component subs	NA	NA	0.013
MAP2K4_544T>C_S182P	bTMB component subs	NA	NA	0.014
FLCN_1390G>A_E464K	bTMB component subs	NA	NA	0.01
FLCN_482G>T_S161I	bTMB component subs	NA	NA	0.013
NF1_5084G>A_R1695Q	bTMB component subs	NA	NA	0.007
NF1_6438G>T_K2146N	bTMB component subs	NA	NA	0.011
NF1_6536G>A_R2179H	bTMB component subs	NA	NA	0.014
NF1_6940G>A_A2314T	bTMB component subs	NA	NA	0.01
CDK12_3114T>G_D1038E	bTMB component subs	NA	NA	0.007
CDK12_4356C>T_S1452S	bTMB component subs	NA	NA	0.008
ERBB2_2550C>T_N850N	bTMB component subs	NA	NA	0.008
RARA_72C>T_N24N	bTMB component subs	NA	NA	0.015
STAT3_1558C>A_L520M	bTMB component subs	NA	NA	0.009
BRCA1_4565A>C_Y1522S	bTMB component subs	NA	NA	0.009
RNF43_1554G>A_Q518Q	bTMB component subs	NA	NA	0.012
RAD51C_120G>T_E40D	bTMB component subs	NA	NA	0.011
RAD51C_582A>C_K194N	bTMB component subs	NA	NA	0.017
CD79B_295T>A_S99T	bTMB component subs	NA	NA	0.008
PRKAR1A_125G>A_R42Q	bTMB component subs	NA	NA	0.015
PRKAR1A_167G>T_R56M	bTMB component subs	NA	NA	0.014
SOX9_1395C>A_T465T	bTMB component subs	NA	NA	0.009
RPTOR_3543C>T_I1181I	bTMB component subs	NA	NA	0.019
SMAD4_513G>A_S171S	bTMB component subs	NA	NA	0.012
DOT1L_716T>G_F239C	bTMB component subs	NA	NA	0.012
GNA11_533A>G_D178G	bTMB component subs	NA	NA	0.01
CD70_35G>A_R12H	bTMB component subs	NA	NA	0.013
KEAP1_815G>A_R272H	bTMB component subs	NA	NA	0.012
NOTCH3_5153C>T_A1718V	bTMB component subs	NA	NA	0.014
NOTCH3_4630C>T_R1544C	bTMB component subs	NA	NA	0.011
NOTCH3_4588G>A_D1530N	bTMB component subs	NA	NA	0.01
NOTCH3_3750C>T_C1250C	bTMB component subs	NA	NA	0.013
NOTCH3_3739C>T_L1247L	bTMB component subs	NA	NA	0.009
NOTCH3_2738_2742CGCCA>TGCCG_P913L	bTMB component subs	NA	NA	0.008
NOTCH3_2313C>A_L771L	bTMB component subs	NA	NA	0.011
NOTCH3_2040C>T_R680R	bTMB component subs	NA	NA	0.011
NOTCH3_946G>A_D316N	bTMB component subs	NA	NA	0.008
BRD4_66A>C_E22D	bTMB component subs	NA	NA	0.01
JAK3_2064C>A_I688I	bTMB component subs	NA	NA	0.007
JAK3_1689G>T_K563N	bTMB component subs	NA	NA	0.008
CCNE1_413C>T_P138L	bTMB component subs	NA	NA	0.009
CD22_461C>A_S154Y	bTMB component subs	NA	NA	0.013
AXL_655G>T_A219S	bTMB component subs	NA	NA	0.01
POLD1_1141T>G_W381G	bTMB component subs	NA	NA	0.008
POLD1_2452C>T_P818S	bTMB component subs	NA	NA	0.013
PPP2R1A_85C>T_L29F	bTMB component subs	NA	NA	0.022
PPP2R1A_591G>T_E197D	bTMB component subs	NA	NA	0.013
PPP2R1A_899C>T_A300V	bTMB component subs	NA	NA	0.014
PPP2R1A_900C>T_A300A	bTMB component subs	NA	NA	0.013
PPP2R1A_1471G>A_G491R	bTMB component subs	NA	NA	0.011
ASXL1_974C>A_A325D	bTMB component subs	NA	NA	0.013
ZNF217_2039T>C_V680A	bTMB component subs	NA	NA	0.009
ZNF217_1795A>G_T599A	bTMB component subs	NA	NA	0.012
ZNF217_1514A>G_E505G	bTMB component subs	NA	NA	0.009
GNAS_1017C>A_V339V	bTMB component subs	NA	NA	0.01
GNAS_1555G>A_A519T	bTMB component subs	NA	NA	0.012
CRKL_506G>A_R169Q	bTMB component subs	NA	NA	0.014
NF2_174A>C_E58D	bTMB component subs	NA	NA	0.011
NF2_424G>A_A142T	bTMB component subs	NA	NA	0.013
NF2_1011G>T_Q337H	bTMB component subs	NA	NA	0.009
EP300_448T>G_S150A	bTMB component subs	NA	NA	0.009
EP300_3764A>G_H1255R	bTMB component subs	NA	NA	0.012
EP300_3919A>C_N1307H	bTMB component subs	NA	NA	0.012
EP300_5483T>G_L1828R	bTMB component subs	NA	NA	0.009
PIK3C2G_2212C>T_R738C	bTMB component subs	NA	NA	0.011
NA	MSI	NA	NA	0.008
