# Supplementary material for: Clinical and analytical validation of FoundationOne Liquid CDx, a novel 324-Gene cfDNA-based comprehensive genomic profiling assay for cancers of solid tumor origin
Source: PLoS One. 2020 Sep 25;15(9):e0237802. doi: 10.1371/journal.pone.0237802 (PMC7518588; doi:10.1371/journal.pone.0237802)
Supplement: S1 File — (ZIP) [file pone.0237802.s009.zip › Table 10_Accuracy Rearrangement Variant Line Data CDx.xlsx]

## Sheet: sheet 1
Variant_Status	Reason	ReferenceAssay.Gene.1	ReferenceAssay.Gene.2	ReferenceAssay.DriverStatus	ReferenceAssay.Type	ReferenceAssay.InFrame	F1LCDx_P2.Gene.1	F1LCDx_P2.Gene.2	F1LCDx_P2.DriverStatus	F1LCDx_P2.Type	F1LCDx_P2.InFrame
Match	.	SLC34A2	ROS1	known	fusion	Yes	ROS1	SLC34A2	known	fusion	Yes
Match	.	TPM3	NTRK1	known	fusion	Yes	NTRK1	TPM3	known	fusion	Unknown
Match	.	NTRK1	TPM3	known	fusion	Yes	NTRK1	TPM3	known	fusion	Unknown
Match	.	MPRIP	NTRK1	known	fusion	Yes	NTRK1	MPRIP	known	fusion	Yes
Mismatch	.	.	.	.	.	.	NPM1	ALK	known	fusion	Yes
Match	.	ALK	EML4	known	fusion	Yes	ALK	EML4	known	fusion	Yes
